# Supplementary material for: Multi-Omics Analysis Reveals That Alkaline Mineral Complex Reshapes Rumen Mucosal Microbiota and Metabolites and Enhances Rumen Epithelial Barrier Function in Fattening Cattle
Source: Animals (Basel). 2026 Mar 22;16(6):992. doi: 10.3390/ani16060992 (PMC13024318; doi:10.3390/ani16060992)
Supplement: Supplementary file 1 [file animals-16-00992-s001.zip › Supplementary Table S10.xlsx]

## Sheet: Sheet1
Pathway	Description	#.compounds.(all)	Compounds.(all)	#.compounds.(dem)	Compounds.(dem)	Total	Percent	Rich_factor	p_value	up_nums	down_nums	DA_score
bta01100	Metabolic pathways	113	C00380;C00178;C01198;C00628;C00090;C00530;C00633;C20827;C00246;C07215;C00106;C00805;C00249;C18043;C00148;C01530;C00049;C00295;C05954;C00141;C06423;C01384;C06424;C01367;C00233;C05842;C05122;C05629;C01542;C02679;C00408;C01571;C08362;C00334;C00147;C00314;C00214;C00180;C05635;C00047;C00135;C01035;C00407;C00170;C05953;C02378;C00022;C01185;C00388;C00719;C01717;C00559;C00319;C02170;C01104;C01251;C00262;…	3	C00380;C00233;C01035	3074	50	0.000975927	0.920531	1	2	-0.333333
bta01210	2-Oxocarboxylic acid metabolism	10	C00049;C00141;C00233;C00047;C00407;C00022;C01251;C00123;C00183;C00025	1	C00233	144	16.6667	0.00694444	0.178761	0	1	-1
bta01230	Biosynthesis of amino acids	14	C00148;C00049;C00141;C00233;C00047;C00135;C00407;C00022;C01251;C00123;C00183;C00064;C00062;C00025	1	C00233	128	16.6667	0.0078125	0.160322	0	1	-1
bta01232	Nucleotide metabolism	13	C00380;C00178;C00106;C00147;C00214;C00559;C00262;C00526;C00064;C00242;C00362;C00299;C00144	1	C00380	58	16.6667	0.0172414	0.0755419	0	1	-1
bta00240	Pyrimidine metabolism	9	C00380;C00178;C00106;C00295;C00214;C02170;C00526;C00064;C00299	1	C00380	64	16.6667	0.015625	0.0830774	0	1	-1
bta00280	Valine, leucine and isoleucine degradation	7	C20827;C00141;C00233;C00407;C02170;C00123;C00183	1	C00233	42	16.6667	0.0238095	0.0551947	0	1	-1
bta00290	Valine, leucine and isoleucine biosynthesis	6	C00141;C00233;C00407;C00022;C00123;C00183	1	C00233	23	16.6667	0.0434783	0.0305489	0	1	-1
bta00330	Arginine and proline metabolism	7	C00148;C00334;C01035;C00022;C00062;C00025;C00791	1	C01035	69	16.6667	0.0144928	0.0893177	1	0	1
bta00380	Tryptophan metabolism	4	C22202;C05635;C01717;C05642	1	C05642	83	16.6667	0.0120482	0.106603	1	0	1
bta00785	Lipoic acid metabolism	5	C00141;C06423;C00233;C00022;C16255	1	C00233	44	16.6667	0.0227273	0.0577583	0	1	-1
bta04261	Adrenergic signaling in cardiomyocytes	2	C00547;C07056	1	C07056	10	16.6667	0.1	0.0133792	0	1	-1
bta04742	Taste transduction	6	C12283;C00334;C00144;C00025;C00149;C00547	1	C12283	32	16.6667	0.03125	0.0422892	1	0	1
