# Supplementary material for: Multi-Omics Analysis Reveals That Alkaline Mineral Complex Reshapes Rumen Mucosal Microbiota and Metabolites and Enhances Rumen Epithelial Barrier Function in Fattening Cattle
Source: Animals (Basel). 2026 Mar 22;16(6):992. doi: 10.3390/ani16060992 (PMC13024318; doi:10.3390/ani16060992)
Supplement: Supplementary file 1 [file animals-16-00992-s001.zip › Supplementary Table S11.xlsx]

## Sheet: Sheet1
category	subcategory	ID	Description	GeneRatio	BgRatio	RichFactor	FoldEnrichment	zScore	pvalue	p.adjust	qvalue	geneID	Count	GeneRatioDecimal	GeneListSymbols
Environmental Information Processing	Signaling molecules and interaction	bta04061	Viral protein interaction with cytokine and cytokine receptor	13/88	95/9584	0.136842	14.9033	13.1097	2.50733e-12	4.26246e-10	3.80058e-10	281666/616996/530951/281214/613667/281735/280828/782719/497018/281212/527634/515533/526285	13	0.147727	CCL20/CCL22/CCR9/CXCL2/CXCL3/CXCL5/CXCL8/CXCR2/CXCR3/GRO1/IL19/IL20/IL24
Environmental Information Processing	Signaling molecules and interaction	bta04060	Cytokine-cytokine receptor interaction	19/88	340/9584	0.0558824	6.0861	9.19212	1.63144e-10	1.38672e-08	1.23646e-08	281666/616996/530951/281214/613667/281735/280828/782719/497018/514933/281212/281857/527634/281251/515533/507778/526285/782075/100297786	19	0.215909	CCL20/CCL22/CCR9/CXCL2/CXCL3/CXCL5/CXCL8/CXCR2/CXCR3/EBI3/GRO1/IL12B/IL19/IL1B/IL20/IL22/IL24/IL26/IL36B
Organismal Systems	Immune system	bta04657	IL-17 signaling pathway	9/88	95/9584	0.0947368	10.3177	8.78582	1.88731e-07	1.06947e-05	9.53587e-06	281666/281214/613667/281735/280828/531389/281212/281251/281309	9	0.102273	CCL20/CXCL2/CXCL3/CXCL5/CXCL8/FOSL1/GRO1/IL1B/MMP3
Human Diseases	Infectious disease: bacterial	bta05134	Legionellosis	7/88	58/9584	0.12069	13.1442	8.92996	8.89008e-07	3.77828e-05	3.36887e-05	281214/613667/280828/281212/281857/281251/444870	7	0.0795455	CXCL2/CXCL3/CXCL8/GRO1/IL12B/IL1B/TLR5
Human Diseases	Infectious disease: parasitic	bta05146	Amoebiasis	9/88	119/9584	0.0756303	8.23682	7.64685	1.29882e-06	4.41598e-05	3.93747e-05	781011/509004/281214/613667/280828/281212/281857/281251/618956	9	0.102273	CD1A/CD1B/CXCL2/CXCL3/CXCL8/GRO1/IL12B/IL1B/SERPINB4
Human Diseases	Immune disease	bta05323	Rheumatoid arthritis	8/88	104/9584	0.0769231	8.37762	7.282	4.59914e-06	0.000130309	0.000116189	281666/281214/613667/281735/280828/281212/281251/281309	8	0.0909091	CCL20/CXCL2/CXCL3/CXCL5/CXCL8/GRO1/IL1B/MMP3
Organismal Systems	Immune system	bta04062	Chemokine signaling pathway	10/88	191/9584	0.052356	5.70205	6.31863	9.15192e-06	0.000222261	0.000198177	281666/616996/530951/281214/613667/281735/280828/782719/497018/281212	10	0.113636	CCL20/CCL22/CCR9/CXCL2/CXCL3/CXCL5/CXCL8/CXCR2/CXCR3/GRO1
Environmental Information Processing	Signal transduction	bta04668	TNF signaling pathway	7/88	134/9584	0.0522388	5.68928	5.26217	0.000221063	0.00469759	0.00418856	281666/281214/613667/281735/281212/281251/281309	7	0.0795455	CCL20/CXCL2/CXCL3/CXCL5/GRO1/IL1B/MMP3
Human Diseases	Cardiovascular disease	bta05417	Lipid and atherosclerosis	9/88	242/9584	0.0371901	4.05034	4.62655	0.000361804	0.00683408	0.00609355	281214/613667/280828/282870/281212/281857/281251/281309/101907028	9	0.102273	CXCL2/CXCL3/CXCL8/CYP1A1/GRO1/IL12B/IL1B/MMP3/POU2F2
Human Diseases	Endocrine and metabolic disease	bta04936	Alcoholic liver disease	7/88	158/9584	0.0443038	4.82509	4.66689	0.000601242	0.0102211	0.00911356	281214/613667/280828/281212/281857/281251/511961	7	0.0795455	CXCL2/CXCL3/CXCL8/GRO1/IL12B/IL1B/PRKAG3
Metabolism	Glycan biosynthesis and metabolism	bta00601	Glycosphingolipid biosynthesis - lacto and neolacto series	3/88	29/9584	0.103448	11.2665	5.32999	0.00230002	0.0355457	0.031694	515340/767844/508108	3	0.0340909	ABO/B3GALNT1/B4GALNT2
Human Diseases	Immune disease	bta05321	Inflammatory bowel disease	4/88	69/9584	0.057971	6.31357	4.26411	0.00364297	0.0473577	0.042226	281857/281251/507778/444870	4	0.0454545	IL12B/IL1B/IL22/TLR5
Environmental Information Processing	Signal transduction	bta04630	JAK-STAT signaling pathway	7/88	218/9584	0.0321101	3.49708	3.59009	0.00381898	0.0473577	0.042226	281857/527634/515533/507778/526285/782075/518795	7	0.0795455	IL12B/IL19/IL20/IL22/IL24/IL26/SOCS1
Environmental Information Processing	Signal transduction	bta04064	NF-kappa B signaling pathway	5/88	114/9584	0.0438596	4.77671	3.90493	0.00390004	0.0473577	0.042226	281214/613667/280828/281212/281251	5	0.0568182	CXCL2/CXCL3/CXCL8/GRO1/IL1B
Human Diseases	Infectious disease: bacterial	bta05133	Pertussis	4/88	78/9584	0.0512821	5.58508	3.91397	0.00564752	0.0640053	0.0570697	281735/280828/281857/281251	4	0.0454545	CXCL5/CXCL8/IL12B/IL1B
Cellular Processes	Cellular community - eukaryotes	bta04530	Tight junction	6/88	180/9584	0.0333333	3.6303	3.42932	0.00613304	0.0651635	0.0581024	781011/509004/281067/282184/513034/511961	6	0.0681818	CD1A/CD1B/CFTR/CLDN16/CLDN19/PRKAG3
Metabolism	Glycan biosynthesis and metabolism	bta00603	Glycosphingolipid biosynthesis - globo and isoglobo series	2/88	18/9584	0.111111	12.101	4.5379	0.0115919	0.109479	0.0976164	515340/767844	2	0.0227273	ABO/B3GALNT1
Metabolism	Energy metabolism	bta00910	Nitrogen metabolism	2/88	18/9584	0.111111	12.101	4.5379	0.0115919	0.109479	0.0976164	509027/510506	2	0.0227273	CA14/CPS1
Human Diseases	Endocrine and metabolic disease	bta04940	Type I diabetes mellitus	3/88	54/9584	0.0555556	6.05051	3.58267	0.0132449	0.118507	0.105666	281857/281251/616515	3	0.0340909	IL12B/IL1B/PTPRN2
Human Diseases	Endocrine and metabolic disease	bta04933	AGE-RAGE signaling pathway in diabetic complications	4/88	102/9584	0.0392157	4.27094	3.19702	0.0142576	0.121189	0.108057	280828/407125/281251/281529	4	0.0454545	CXCL8/EGR1/IL1B/THBD
Organismal Systems	Immune system	bta04625	C-type lectin receptor signaling pathway	4/88	106/9584	0.0377358	4.10978	3.09917	0.0162149	0.131264	0.11704	616996/526233/281857/281251	4	0.0454545	CCL22/EGR3/IL12B/IL1B
Organismal Systems	Digestive system	bta04978	Mineral absorption	3/88	62/9584	0.0483871	5.26979	3.24684	0.0191665	0.148105	0.132056	505569/512856/282361	3	0.0340909	CLCN2/SLC26A3/SLC5A1
Organismal Systems	Immune system	bta04620	Toll-like receptor signaling pathway	4/88	123/9584	0.0325203	3.54176	2.73112	0.0263745	0.194942	0.173818	280828/281857/281251/444870	4	0.0454545	CXCL8/IL12B/IL1B/TLR5
Organismal Systems	Immune system	bta04621	NOD-like receptor signaling pathway	5/88	198/9584	0.0252525	2.75023	2.39557	0.0353195	0.244005	0.217565	281214/613667/280828/281212/281251	5	0.0568182	CXCL2/CXCL3/CXCL8/GRO1/IL1B
Human Diseases	Infectious disease: parasitic	bta05140	Leishmaniasis	3/88	79/9584	0.0379747	4.13579	2.69405	0.0358831	0.244005	0.217565	281857/281251/539555	3	0.0340909	IL12B/IL1B/MARCKSL1
Metabolism	Amino acid metabolism	bta00250	Alanine, aspartate and glutamate metabolism	2/88	37/9584	0.0540541	5.88698	2.86701	0.04511	0.29495	0.26299	510506/507323	2	0.0227273	CPS1/RIMKLA
Metabolism	Global and overview maps	bta01250	Biosynthesis of nucleotide sugars	2/88	40/9584	0.05	5.44545	2.71208	0.0519123	0.326855	0.291438	614824/508591	2	0.0227273	HKDC1/MIOX
Human Diseases	Infectious disease: parasitic	bta05143	African trypanosomiasis	2/88	43/9584	0.0465116	5.06554	2.57204	0.0590551	0.358549	0.319697	281857/281251	2	0.0227273	IL12B/IL1B
Organismal Systems	Digestive system	bta04973	Carbohydrate digestion and absorption	2/88	45/9584	0.0444444	4.8404	2.48573	0.0639946	0.375141	0.334491	614824/282361	2	0.0227273	HKDC1/SLC5A1
Human Diseases	Endocrine and metabolic disease	bta04930	Type II diabetes mellitus	2/88	47/9584	0.0425532	4.63443	2.40437	0.0690685	0.391388	0.348978	614824/518795	2	0.0227273	HKDC1/SOCS1
Environmental Information Processing	Signaling molecules and interaction	bta04514	Cell adhesion molecules	4/88	171/9584	0.0233918	2.54758	1.96566	0.0721271	0.395535	0.352676	282184/513034/512796/539392	4	0.0454545	CLDN16/CLDN19/NFASC/PDCD1LG2
		bta03272	Virion - Hepatitis viruses	2/88	50/9584	0.04	4.35636	2.29054	0.0769173	0.404496	0.360665	282184/513034	2	0.0227273	CLDN16/CLDN19
Organismal Systems	Immune system	bta04640	Hematopoietic cell lineage	3/88	110/9584	0.0272727	2.97025	2.00066	0.08023	0.404496	0.360665	781011/509004/281251	3	0.0340909	CD1A/CD1B/IL1B
Human Diseases	Endocrine and metabolic disease	bta04932	Non-alcoholic fatty liver disease	4/88	178/9584	0.0224719	2.4474	1.87636	0.0808992	0.404496	0.360665	767916/280828/281251/511961	4	0.0454545	COX7B2/CXCL8/IL1B/PRKAG3
Organismal Systems	Immune system	bta04659	Th17 cell differentiation	3/88	114/9584	0.0263158	2.86603	1.92938	0.0871393	0.414583	0.369659	514933/281251/507778	3	0.0340909	EBI3/IL1B/IL22
Human Diseases	Drug resistance: antineoplastic	bta01523	Antifolate resistance	2/88	54/9584	0.037037	4.03367	2.15199	0.0877941	0.414583	0.369659	516067/281251	2	0.0227273	FOLR3/IL1B
Metabolism	Global and overview maps	bta01200	Carbon metabolism	3/88	116/9584	0.0258621	2.81661	1.89489	0.0906861	0.416666	0.371516	510506/614824/507517	3	0.0340909	CPS1/HKDC1/TKTL1
Human Diseases	Infectious disease: parasitic	bta05144	Malaria	2/88	58/9584	0.0344828	3.75549	2.02618	0.0990985	0.43508	0.387935	280828/281251	2	0.0227273	CXCL8/IL1B
Human Diseases	Infectious disease: parasitic	bta05142	Chagas disease	3/88	121/9584	0.0247934	2.70023	1.81178	0.0998126	0.43508	0.387935	280828/281857/281251	3	0.0340909	CXCL8/IL12B/IL1B
Human Diseases	Cancer: overview	bta05202	Transcriptional misregulation in cancer	4/88	199/9584	0.0201005	2.18913	1.63177	0.110194	0.468324	0.417577	280828/281309/618054/511371	4	0.0454545	CXCL8/MMP3/PROM1/SIX1
Environmental Information Processing	Membrane transport	bta02010	ABC transporters	2/88	71/9584	0.028169	3.06786	1.6835	0.138271	0.557483	0.497074	107131279/281067	2	0.0227273	ABCA13/CFTR
Organismal Systems	Endocrine system	bta04910	Insulin signaling pathway	3/88	141/9584	0.0212766	2.31721	1.51682	0.139682	0.557483	0.497074	614824/511961/518795	3	0.0340909	HKDC1/PRKAG3/SOCS1
Human Diseases	Infectious disease: viral	bta05167	Kaposi sarcoma-associated herpesvirus infection	4/88	221/9584	0.0180995	1.97121	1.40612	0.145251	0.557483	0.497074	281214/613667/280828/281212	4	0.0454545	CXCL2/CXCL3/CXCL8/GRO1
Metabolism	Global and overview maps	bta01230	Biosynthesis of amino acids	2/88	74/9584	0.027027	2.94349	1.61558	0.147741	0.557483	0.497074	510506/507517	2	0.0227273	CPS1/TKTL1
Organismal Systems	Digestive system	bta04980	Cobalamin transport and metabolism	1/88	18/9584	0.0555556	6.05051	2.06456	0.153112	0.557483	0.497074	616239	1	0.0113636	TCN1
Organismal Systems	Endocrine system	bta04918	Thyroid hormone synthesis	2/88	76/9584	0.0263158	2.86603	1.57218	0.154128	0.557483	0.497074	534110/530241	2	0.0227273	IYD/SLC26A4
Organismal Systems	Digestive system	bta04971	Gastric acid secretion	2/88	76/9584	0.0263158	2.86603	1.57218	0.154128	0.557483	0.497074	281067/533343	2	0.0227273	CFTR/KCNJ10
Organismal Systems	Development and regeneration	bta04380	Osteoclast differentiation	3/88	152/9584	0.0197368	2.14952	1.37518	0.163582	0.579354	0.516575	531389/281251/518795	3	0.0340909	FOSL1/IL1B/SOCS1
Environmental Information Processing	Signal transduction	bta04072	Phospholipase D signaling pathway	3/88	154/9584	0.0194805	2.12161	1.35072	0.168055	0.583049	0.51987	280828/782719/506315	3	0.0340909	CXCL8/CXCR2/DNM3
Metabolism	Amino acid metabolism	bta00220	Arginine biosynthesis	1/88	21/9584	0.047619	5.18615	1.84862	0.176272	0.599326	0.534384	510506	1	0.0113636	CPS1
Environmental Information Processing	Signal transduction	bta04012	ErbB signaling pathway	2/88	86/9584	0.0232558	2.53277	1.37446	0.186781	0.622602	0.555137	539977/534526	2	0.0227273	NRG3/PAK3
Metabolism	Glycan biosynthesis and metabolism	bta00511	Other glycan degradation	1/88	23/9584	0.0434783	4.73518	1.72642	0.191364	0.625612	0.557821	528030	1	0.0113636	NEU4
Organismal Systems	Immune system	bta04610	Complement and coagulation cascades	2/88	93/9584	0.0215054	2.34213	1.25199	0.210179	0.67416	0.601109	280687/281529	2	0.0227273	F5/THBD
Human Diseases	Infectious disease: bacterial	bta05132	Salmonella infection	4/88	266/9584	0.0150376	1.63773	1.0154	0.227923	0.713442	0.636134	280828/281251/534526/444870	4	0.0454545	CXCL8/IL1B/PAK3/TLR5
Metabolism	Carbohydrate metabolism	bta00030	Pentose phosphate pathway	1/88	29/9584	0.0344828	3.75549	1.43055	0.235016	0.713442	0.636134	507517	1	0.0113636	TKTL1
Metabolism	Carbohydrate metabolism	bta00053	Ascorbate and aldarate metabolism	1/88	29/9584	0.0344828	3.75549	1.43055	0.235016	0.713442	0.636134	508591	1	0.0113636	MIOX
Organismal Systems	Digestive system	bta04972	Pancreatic secretion	2/88	103/9584	0.0194175	2.11474	1.09493	0.244066	0.727537	0.648702	281067/512856	2	0.0227273	CFTR/SLC26A3
Human Diseases	Infectious disease: bacterial	bta05150	Staphylococcus aureus infection	2/88	105/9584	0.0190476	2.07446	1.06568	0.25088	0.727537	0.648702	514812/520668	2	0.0227273	KRT19/KRT36
Metabolism	Carbohydrate metabolism	bta00052	Galactose metabolism	1/88	32/9584	0.03125	3.40341	1.31092	0.25596	0.727537	0.648702	614824	1	0.0113636	HKDC1
Metabolism	Carbohydrate metabolism	bta00500	Starch and sucrose metabolism	1/88	33/9584	0.030303	3.30028	1.27419	0.262815	0.727537	0.648702	614824	1	0.0113636	HKDC1
Organismal Systems	Digestive system	bta04976	Bile secretion	2/88	109/9584	0.0183486	1.99833	1.00907	0.264525	0.727537	0.648702	281067/282361	2	0.0227273	CFTR/SLC5A1
Organismal Systems	Sensory system	bta04750	Inflammatory mediator regulation of TRP channels	2/88	110/9584	0.0181818	1.98017	0.995292	0.267938	0.727537	0.648702	281251/107131508	2	0.0227273	IL1B/TRPV1
Human Diseases	Infectious disease: viral	bta05164	Influenza A	3/88	198/9584	0.0151515	1.65014	0.889855	0.273433	0.727537	0.648702	280828/281857/281251	3	0.0340909	CXCL8/IL12B/IL1B
Metabolism	Carbohydrate metabolism	bta00051	Fructose and mannose metabolism	1/88	35/9584	0.0285714	3.11169	1.20478	0.276338	0.727537	0.648702	614824	1	0.0113636	HKDC1
Organismal Systems	Immune system	bta04622	RIG-I-like receptor signaling pathway	2/88	113/9584	0.0176991	1.92759	0.954819	0.278176	0.727537	0.648702	280828/281857	2	0.0227273	CXCL8/IL12B
Organismal Systems	Environmental adaptation	bta04710	Circadian rhythm	1/88	36/9584	0.0277778	3.02525	1.17191	0.283007	0.728956	0.649967	511961	1	0.0113636	PRKAG3
Human Diseases	Infectious disease: parasitic	bta05145	Toxoplasmosis	2/88	117/9584	0.017094	1.86169	0.902737	0.291814	0.738049	0.658075	281857/518795	2	0.0227273	IL12B/SOCS1
Organismal Systems	Immune system	bta04670	Leukocyte transendothelial migration	2/88	118/9584	0.0169492	1.84592	0.890035	0.29522	0.738049	0.658075	282184/513034	2	0.0227273	CLDN16/CLDN19
Human Diseases	Infectious disease: viral	bta05168	Herpes simplex virus 1 infection	3/88	211/9584	0.014218	1.54847	0.775491	0.306074	0.754096	0.672383	281857/281251/101907028	3	0.0340909	IL12B/IL1B/POU2F2
Metabolism	Carbohydrate metabolism	bta00520	Amino sugar and nucleotide sugar metabolism	1/88	41/9584	0.0243902	2.65632	1.02309	0.315451	0.766095	0.683082	614824	1	0.0113636	HKDC1
Environmental Information Processing	Signal transduction	bta04152	AMPK signaling pathway	2/88	126/9584	0.015873	1.72872	0.792621	0.322368	0.767794	0.684597	281067/511961	2	0.0227273	CFTR/PRKAG3
Human Diseases	Cancer: specific types	bta05219	Bladder cancer	1/88	43/9584	0.0232558	2.53277	0.969697	0.328018	0.767794	0.684597	280828	1	0.0113636	CXCL8
Human Diseases	Infectious disease: viral	bta05171	Coronavirus disease - COVID-19	4/88	317/9584	0.0126183	1.37425	0.652289	0.332276	0.767794	0.684597	280828/281857/281251/281309	4	0.0454545	CXCL8/IL12B/IL1B/MMP3
Genetic Information Processing	Replication and repair	bta03410	Base excision repair	1/88	44/9584	0.0227273	2.47521	0.944119	0.334216	0.767794	0.684597	444987	1	0.0113636	NEIL2
Genetic Information Processing	Transcription	bta03022	Basal transcription factors	1/88	45/9584	0.0222222	2.4202	0.919235	0.340358	0.767889	0.684681	518030	1	0.0113636	TAF4B
Metabolism	Amino acid metabolism	bta00380	Tryptophan metabolism	1/88	46/9584	0.0217391	2.36759	0.895009	0.346443	0.767889	0.684681	282870	1	0.0113636	CYP1A1
Human Diseases	Neurodegenerative disease	bta05010	Alzheimer disease	5/88	423/9584	0.0118203	1.28734	0.58186	0.347809	0.767889	0.684681	282173/767916/281251/508989/540753	5	0.0568182	CDK5R1/COX7B2/IL1B/SLC39A2/WNT3
Human Diseases	Substance dependence	bta05030	Cocaine addiction	1/88	48/9584	0.0208333	2.26894	0.848399	0.358448	0.772705	0.688975	282173	1	0.0113636	CDK5R1
Organismal Systems	Endocrine system	bta04915	Estrogen signaling pathway	2/88	139/9584	0.0143885	1.56704	0.648246	0.365904	0.772705	0.688975	514812/520668	2	0.0227273	KRT19/KRT36
Metabolism	Amino acid metabolism	bta00330	Arginine and proline metabolism	1/88	51/9584	0.0196078	2.13547	0.782652	0.376047	0.772705	0.688975	281365	1	0.0113636	ODC1
Organismal Systems	Excretory system	bta04961	Endocrine and other factor-regulated calcium reabsorption	1/88	51/9584	0.0196078	2.13547	0.782652	0.376047	0.772705	0.688975	506315	1	0.0113636	DNM3
Environmental Information Processing	Signal transduction	bta04371	Apelin signaling pathway	2/88	143/9584	0.013986	1.5232	0.606809	0.379101	0.772705	0.688975	407125/511961	2	0.0227273	EGR1/PRKAG3
		bta04981	Folate transport and metabolism	1/88	52/9584	0.0192308	2.09441	0.761745	0.381807	0.772705	0.688975	516067	1	0.0113636	FOLR3
Human Diseases	Immune disease	bta05330	Allograft rejection	1/88	52/9584	0.0192308	2.09441	0.761745	0.381807	0.772705	0.688975	281857	1	0.0113636	IL12B
Cellular Processes	Transport and catabolism	bta04144	Endocytosis	3/88	249/9584	0.0120482	1.31216	0.480439	0.401644	0.773898	0.690039	782719/506315/516067	3	0.0340909	CXCR2/DNM3/FOLR3
Human Diseases	Cardiovascular disease	bta05418	Fluid shear stress and atherosclerosis	2/88	150/9584	0.0133333	1.45212	0.537247	0.40192	0.773898	0.690039	281251/281529	2	0.0227273	IL1B/THBD
Organismal Systems	Immune system	bta04672	Intestinal immune network for IgA production	1/88	56/9584	0.0178571	1.94481	0.682586	0.404325	0.773898	0.690039	530951	1	0.0113636	CCR9
Human Diseases	Infectious disease: viral	bta05163	Human cytomegalovirus infection	3/88	251/9584	0.0119522	1.3017	0.466258	0.406609	0.773898	0.690039	280828/782719/281251	3	0.0340909	CXCL8/CXCR2/IL1B
Metabolism	Lipid metabolism	bta00600	Sphingolipid metabolism	1/88	58/9584	0.0172414	1.87774	0.645428	0.415278	0.773898	0.690039	528030	1	0.0113636	NEU4
Human Diseases	Immune disease	bta05332	Graft-versus-host disease	1/88	59/9584	0.0169492	1.84592	0.627398	0.42068	0.773898	0.690039	281251	1	0.0113636	IL1B
Human Diseases	Infectious disease: bacterial	bta05135	Yersinia infection	2/88	156/9584	0.0128205	1.39627	0.480359	0.42117	0.773898	0.690039	280828/281251	2	0.0227273	CXCL8/IL1B
Organismal Systems	Aging	bta04213	Longevity regulating pathway - multiple species	1/88	61/9584	0.0163934	1.78539	0.592363	0.431335	0.773898	0.690039	511961	1	0.0113636	PRKAG3
Human Diseases	Infectious disease: viral	bta05162	Measles	2/88	162/9584	0.0123457	1.34456	0.425763	0.440107	0.773898	0.690039	281857/281251	2	0.0227273	IL12B/IL1B
Human Diseases	Cancer: specific types	bta05217	Basal cell carcinoma	1/88	63/9584	0.015873	1.72872	0.55861	0.441797	0.773898	0.690039	540753	1	0.0113636	WNT3
Metabolism	Energy metabolism	bta00190	Oxidative phosphorylation	2/88	164/9584	0.0121951	1.32816	0.408041	0.446346	0.773898	0.690039	530703/767916	2	0.0227273	ATP12A/COX7B2
Organismal Systems	Endocrine system	bta04913	Ovarian steroidogenesis	1/88	64/9584	0.015625	1.7017	0.542185	0.446956	0.773898	0.690039	282870	1	0.0113636	CYP1A1
Metabolism	Carbohydrate metabolism	bta00010	Glycolysis / Gluconeogenesis	1/88	65/9584	0.0153846	1.67552	0.526046	0.452069	0.773898	0.690039	614824	1	0.0113636	HKDC1
Metabolism	Metabolism of other amino acids	bta00480	Glutathione metabolism	1/88	65/9584	0.0153846	1.67552	0.526046	0.452069	0.773898	0.690039	281365	1	0.0113636	ODC1
Human Diseases	Cancer: overview	bta05204	Chemical carcinogenesis - DNA adducts	1/88	66/9584	0.0151515	1.65014	0.510183	0.457134	0.773898	0.690039	282870	1	0.0113636	CYP1A1
Cellular Processes	Transport and catabolism	bta04148	Efferocytosis	2/88	169/9584	0.0118343	1.28886	0.364712	0.461775	0.773898	0.690039	100139986/281365	2	0.0227273	ANO3/ODC1
Metabolism	Xenobiotics biodegradation and metabolism	bta00980	Metabolism of xenobiotics by cytochrome P450	1/88	68/9584	0.0147059	1.6016	0.479248	0.467127	0.773898	0.690039	282870	1	0.0113636	CYP1A1
Human Diseases	Cancer: overview	bta05230	Central carbon metabolism in cancer	1/88	70/9584	0.0142857	1.55584	0.449306	0.476937	0.773898	0.690039	614824	1	0.0113636	HKDC1
Metabolism	Metabolism of cofactors and vitamins	bta00830	Retinol metabolism	1/88	72/9584	0.0138889	1.51263	0.420294	0.486569	0.773898	0.690039	282870	1	0.0113636	CYP1A1
Metabolism	Carbohydrate metabolism	bta00562	Inositol phosphate metabolism	1/88	73/9584	0.0136986	1.49191	0.406117	0.491319	0.773898	0.690039	508591	1	0.0113636	MIOX
Organismal Systems	Endocrine system	bta04920	Adipocytokine signaling pathway	1/88	73/9584	0.0136986	1.49191	0.406117	0.491319	0.773898	0.690039	511961	1	0.0113636	PRKAG3
Environmental Information Processing	Signal transduction	bta04310	Wnt signaling pathway	2/88	179/9584	0.0111732	1.21686	0.281936	0.491881	0.773898	0.690039	531389/540753	2	0.0227273	FOSL1/WNT3
Human Diseases	Cancer: specific types	bta05211	Renal cell carcinoma	1/88	74/9584	0.0135135	1.47174	0.392152	0.496025	0.773898	0.690039	534526	1	0.0113636	PAK3
Organismal Systems	Development and regeneration	bta04360	Axon guidance	2/88	181/9584	0.0110497	1.20342	0.265957	0.497777	0.773898	0.690039	534526/508869	2	0.0227273	PAK3/RND1
Human Diseases	Infectious disease: viral	bta05160	Hepatitis C	2/88	182/9584	0.010989	1.1968	0.258035	0.500709	0.773898	0.690039	282184/513034	2	0.0227273	CLDN16/CLDN19
Human Diseases	Infectious disease: viral	bta05161	Hepatitis B	2/88	183/9584	0.010929	1.19026	0.250158	0.50363	0.773898	0.690039	280828/526233	2	0.0227273	CXCL8/EGR3
Human Diseases	Infectious disease: bacterial	bta05100	Bacterial invasion of epithelial cells	1/88	76/9584	0.0131579	1.43301	0.364826	0.50531	0.773898	0.690039	506315	1	0.0113636	DNM3
Metabolism	Lipid metabolism	bta00140	Steroid hormone biosynthesis	1/88	77/9584	0.012987	1.4144	0.351454	0.509888	0.773938	0.690074	282870	1	0.0113636	CYP1A1
Organismal Systems	Nervous system	bta04721	Synaptic vesicle cycle	1/88	80/9584	0.0125	1.36136	0.312434	0.523374	0.787196	0.701896	506315	1	0.0113636	DNM3
Human Diseases	Neurodegenerative disease	bta05020	Prion disease	3/88	302/9584	0.00993377	1.08188	0.139179	0.527884	0.787196	0.701896	767916/407125/281251	3	0.0340909	COX7B2/EGR1/IL1B
Organismal Systems	Sensory system	bta04742	Taste transduction	1/88	83/9584	0.0120482	1.31216	0.274948	0.536493	0.791299	0.705554	521231	1	0.0113636	PKD2L1
Organismal Systems	Endocrine system	bta03320	PPAR signaling pathway	1/88	84/9584	0.0119048	1.29654	0.262771	0.540786	0.791299	0.705554	777787	1	0.0113636	FABP7
Organismal Systems	Endocrine system	bta04917	Prolactin signaling pathway	1/88	85/9584	0.0117647	1.28128	0.250747	0.54504	0.791299	0.705554	518795	1	0.0113636	SOCS1
Metabolism	Lipid metabolism	bta00590	Arachidonic acid metabolism	1/88	86/9584	0.0116279	1.26638	0.238871	0.549255	0.791299	0.705554	282019	1	0.0113636	PTGES
Human Diseases	Cancer: overview	bta05205	Proteoglycans in cancer	2/88	205/9584	0.0097561	1.06253	0.087115	0.565086	0.801452	0.714608	281857/540753	2	0.0227273	IL12B/WNT3
Organismal Systems	Aging	bta04211	Longevity regulating pathway	1/88	90/9584	0.0111111	1.2101	0.192773	0.565731	0.801452	0.714608	511961	1	0.0113636	PRKAG3
Organismal Systems	Endocrine system	bta04912	GnRH signaling pathway	1/88	93/9584	0.0107527	1.17107	0.159577	0.577697	0.803854	0.716749	407125	1	0.0113636	EGR1
Human Diseases	Infectious disease: bacterial	bta05152	Tuberculosis	2/88	210/9584	0.00952381	1.03723	0.0525116	0.578284	0.803854	0.716749	281857/281251	2	0.0227273	IL12B/IL1B
Organismal Systems	Immune system	bta04623	Cytosolic DNA-sensing pathway	1/88	94/9584	0.0106383	1.15861	0.148756	0.581612	0.803854	0.716749	281251	1	0.0113636	IL1B
Organismal Systems	Immune system	bta04658	Th1 and Th2 cell differentiation	1/88	97/9584	0.0103093	1.12277	0.11699	0.593145	0.804591	0.717406	281857	1	0.0113636	IL12B
Organismal Systems	Immune system	bta04666	Fc gamma R-mediated phagocytosis	1/88	98/9584	0.0102041	1.11132	0.106624	0.596919	0.804591	0.717406	539555	1	0.0113636	MARCKSL1
Human Diseases	Cancer: specific types	bta05215	Prostate cancer	1/88	99/9584	0.010101	1.10009	0.096365	0.600658	0.804591	0.717406	281309	1	0.0113636	MMP3
Human Diseases	Neurodegenerative disease	bta05016	Huntington disease	3/88	339/9584	0.00884956	0.963797	-0.0653295	0.606988	0.804591	0.717406	767916/533343/518030	3	0.0340909	COX7B2/KCNJ10/TAF4B
Organismal Systems	Endocrine system	bta04916	Melanogenesis	1/88	103/9584	0.00970874	1.05737	0.0563504	0.615275	0.804591	0.717406	540753	1	0.0113636	WNT3
Organismal Systems	Endocrine system	bta04922	Glucagon signaling pathway	1/88	103/9584	0.00970874	1.05737	0.0563504	0.615275	0.804591	0.717406	511961	1	0.0113636	PRKAG3
Human Diseases	Cardiovascular disease	bta05410	Hypertrophic cardiomyopathy	1/88	103/9584	0.00970874	1.05737	0.0563504	0.615275	0.804591	0.717406	511961	1	0.0113636	PRKAG3
Organismal Systems	Circulatory system	bta04260	Cardiac muscle contraction	1/88	105/9584	0.00952381	1.03723	0.0369251	0.622384	0.807674	0.720156	767916	1	0.0113636	COX7B2
Environmental Information Processing	Signal transduction	bta04350	TGF-beta signaling pathway	1/88	109/9584	0.00917431	0.999166	-0.000842997	0.636215	0.817526	0.72894	506721	1	0.0113636	PITX2
Human Diseases	Endocrine and metabolic disease	bta04931	Insulin resistance	1/88	110/9584	0.00909091	0.990083	-0.0100704	0.639594	0.817526	0.72894	511961	1	0.0113636	PRKAG3
Human Diseases	Infectious disease: viral	bta05166	Human T-cell leukemia virus 1 infection	2/88	238/9584	0.00840336	0.915202	-0.127521	0.646824	0.820034	0.731176	407125/531389	2	0.0227273	EGR1/FOSL1
Environmental Information Processing	Signal transduction	bta04066	HIF-1 signaling pathway	1/88	114/9584	0.00877193	0.955343	-0.0461732	0.652801	0.820034	0.731176	614824	1	0.0113636	HKDC1
Organismal Systems	Endocrine system	bta04928	Parathyroid hormone synthesis, secretion and action	1/88	115/9584	0.00869565	0.947036	-0.0550051	0.656028	0.820034	0.731176	407125	1	0.0113636	EGR1
Environmental Information Processing	Signal transduction	bta04014	Ras signaling pathway	2/88	247/9584	0.00809717	0.881855	-0.181085	0.66693	0.826237	0.736707	617325/534526	2	0.0227273	KSR2/PAK3
Organismal Systems	Endocrine system	bta04935	Growth hormone synthesis, secretion and action	1/88	120/9584	0.00833333	0.907576	-0.0980756	0.67172	0.826237	0.736707	518795	1	0.0113636	SOCS1
Environmental Information Processing	Signal transduction	bta04024	cAMP signaling pathway	2/88	251/9584	0.00796813	0.867802	-0.204303	0.67557	0.826237	0.736707	281067/540535	2	0.0227273	CFTR/POPDC2
Organismal Systems	Environmental adaptation	bta04714	Thermogenesis	2/88	260/9584	0.00769231	0.837762	-0.255305	0.694355	0.838387	0.74754	767916/511961	2	0.0227273	COX7B2/PRKAG3
Organismal Systems	Immune system	bta04660	T cell receptor signaling pathway	1/88	128/9584	0.0078125	0.850852	-0.163527	0.695368	0.838387	0.74754	534526	1	0.0113636	PAK3
Human Diseases	Cancer: overview	bta05208	Chemical carcinogenesis - reactive oxygen species	2/88	263/9584	0.00760456	0.828206	-0.271942	0.700417	0.838527	0.747665	767916/282870	2	0.0227273	COX7B2/CYP1A1
Metabolism	Nucleotide metabolism	bta00230	Purine metabolism	1/88	133/9584	0.0075188	0.818865	-0.202493	0.709285	0.843205	0.751836	514113	1	0.0113636	UOX
Environmental Information Processing	Signal transduction	bta04068	FoxO signaling pathway	1/88	135/9584	0.00740741	0.806734	-0.217696	0.714673	0.843712	0.752288	511961	1	0.0113636	PRKAG3
Cellular Processes	Cellular community - eukaryotes	bta04550	Signaling pathways regulating pluripotency of stem cells	1/88	145/9584	0.00689655	0.751097	-0.290718	0.740172	0.849567	0.757509	540753	1	0.0113636	WNT3
Human Diseases	Cancer: specific types	bta05224	Breast cancer	1/88	151/9584	0.00662252	0.721252	-0.332351	0.754375	0.849567	0.757509	540753	1	0.0113636	WNT3
Human Diseases	Cancer: overview	bta05206	MicroRNAs in cancer	2/88	296/9584	0.00675676	0.735872	-0.444345	0.760787	0.849567	0.757509	518795/540753	2	0.0227273	SOCS1/WNT3
Human Diseases	Cancer: specific types	bta05226	Gastric cancer	1/88	154/9584	0.00649351	0.707202	-0.35261	0.761186	0.849567	0.757509	540753	1	0.0113636	WNT3
Organismal Systems	Endocrine system	bta04921	Oxytocin signaling pathway	1/88	156/9584	0.00641026	0.698135	-0.36592	0.765623	0.849567	0.757509	511961	1	0.0113636	PRKAG3
Environmental Information Processing	Signal transduction	bta04010	MAPK signaling pathway	2/88	300/9584	0.00666667	0.726061	-0.464055	0.767352	0.849567	0.757509	281251/615850	2	0.0227273	IL1B/PTPN5
Organismal Systems	Circulatory system	bta04261	Adrenergic signaling in cardiomyocytes	1/88	158/9584	0.00632911	0.689298	-0.37908	0.769978	0.849567	0.757509	540535	1	0.0113636	POPDC2
Environmental Information Processing	Signal transduction	bta04390	Hippo signaling pathway	1/88	158/9584	0.00632911	0.689298	-0.37908	0.769978	0.849567	0.757509	540753	1	0.0113636	WNT3
Human Diseases	Endocrine and metabolic disease	bta04934	Cushing syndrome	1/88	158/9584	0.00632911	0.689298	-0.37908	0.769978	0.849567	0.757509	540753	1	0.0113636	WNT3
Human Diseases	Neurodegenerative disease	bta05012	Parkinson disease	2/88	303/9584	0.00660066	0.718872	-0.478685	0.772173	0.849567	0.757509	767916/508989	2	0.0227273	COX7B2/SLC39A2
Genetic Information Processing	Folding, sorting and degradation	bta04120	Ubiquitin mediated proteolysis	1/88	161/9584	0.00621118	0.676454	-0.398544	0.776361	0.849567	0.757509	518795	1	0.0113636	SOCS1
Cellular Processes	Cell growth and death	bta04218	Cellular senescence	1/88	164/9584	0.00609756	0.66408	-0.41769	0.782569	0.849567	0.757509	280828	1	0.0113636	CXCL8
Environmental Information Processing	Signal transduction	bta04150	mTOR signaling pathway	1/88	165/9584	0.00606061	0.660055	-0.424004	0.7846	0.849567	0.757509	540753	1	0.0113636	WNT3
Human Diseases	Cancer: specific types	bta05225	Hepatocellular carcinoma	1/88	176/9584	0.00568182	0.618802	-0.491338	0.805742	0.866937	0.772997	540753	1	0.0113636	WNT3
Cellular Processes	Cell growth and death	bta04217	Necroptosis	1/88	188/9584	0.00531915	0.579304	-0.560787	0.82647	0.883648	0.787896	281251	1	0.0113636	IL1B
Cellular Processes	Cellular community - eukaryotes	bta04510	Focal adhesion	1/88	204/9584	0.00490196	0.533868	-0.647805	0.850743	0.903914	0.805967	534526	1	0.0113636	PAK3
Human Diseases	Cancer: overview	bta05207	Chemical carcinogenesis - receptor activation	1/88	218/9584	0.00458716	0.499583	-0.719457	0.869207	0.904949	0.806889	282870	1	0.0113636	CYP1A1
		bta04081	Hormone signaling	1/88	229/9584	0.00436681	0.475586	-0.773201	0.882114	0.904949	0.806889	281387	1	0.0113636	PENK
Environmental Information Processing	Signaling molecules and interaction	bta04080	Neuroactive ligand-receptor interaction	2/88	394/9584	0.00507614	0.552838	-0.872523	0.882455	0.904949	0.806889	281387/107131508	2	0.0227273	PENK/TRPV1
Cellular Processes	Cell motility	bta04810	Regulation of actin cytoskeleton	1/88	233/9584	0.00429185	0.467421	-0.792236	0.886488	0.904949	0.806889	534526	1	0.0113636	PAK3
Human Diseases	Cardiovascular disease	bta05415	Diabetic cardiomyopathy	1/88	233/9584	0.00429185	0.467421	-0.792236	0.886488	0.904949	0.806889	767916	1	0.0113636	COX7B2
Human Diseases	Neurodegenerative disease	bta05014	Amyotrophic lateral sclerosis	2/88	408/9584	0.00490196	0.533868	-0.926262	0.894258	0.904949	0.806889	767916/539977	2	0.0227273	COX7B2/NRG3
Organismal Systems	Immune system	bta04613	Neutrophil extracellular trap formation	1/88	242/9584	0.00413223	0.450038	-0.834147	0.895752	0.904949	0.806889	508161	1	0.0113636	PADI4
Human Diseases	Cancer: overview	bta05203	Viral carcinogenesis	1/88	242/9584	0.00413223	0.450038	-0.834147	0.895752	0.904949	0.806889	526233	1	0.0113636	EGR3
Human Diseases	Infectious disease: viral	bta05170	Human immunodeficiency virus 1 infection	1/88	246/9584	0.00406504	0.44272	-0.852385	0.899625	0.904949	0.806889	534526	1	0.0113636	PAK3
Human Diseases	Infectious disease: viral	bta05165	Human papillomavirus infection	1/88	354/9584	0.00282486	0.307653	-1.27775	0.964113	0.964113	0.859643	540753	1	0.0113636	WNT3
