# Supplementary material for: Multi-Omics Analysis Reveals That Alkaline Mineral Complex Reshapes Rumen Mucosal Microbiota and Metabolites and Enhances Rumen Epithelial Barrier Function in Fattening Cattle
Source: Animals (Basel). 2026 Mar 22;16(6):992. doi: 10.3390/ani16060992 (PMC13024318; doi:10.3390/ani16060992)
Supplement: Supplementary file 1 [file animals-16-00992-s001.zip › Supplementary Table S3.xlsx]

## Sheet: Sheet1
gene_id	gene_name	Control-1	Control-2	Control-3	Control-4	AMC-1	AMC-2	AMC-3	AMC-4	AMC-5
ENSBTAG00000024911	LIPN	541.8	334.363	1103.11	771.579	85.6817	182.055	170.198	93.3606	85.8173
ENSBTAG00000004924	PENK	86.6881	58.848	112.048	40.9085	22.1764	18.2055	20.3883	17.289	13.3494
ENSBTAG00000040367	ENSBTAG00000040367	17.3376	22.2909	21.7147	36.3631	3423.24	8433.2	35.4579	3018.66	21.9311
novel.29	-	130.032	30.3156	295.319	74.9989	10.0802	17.1941	16.8425	0	2.86058
ENSBTAG00000050016	COX7B2	60.6817	13.3745	8.68587	4.54539	0	0	0	0	0
novel.334	-	5.418	14.2662	5.21152	31.8177	155.235	17.1941	116.125	118.718	388.085
ENSBTAG00000011187	FAM13A	1842.12	1269.69	2663.96	1720.43	637.069	845.545	1134.65	582.063	722.773
ENSBTAG00000039319	CYP4F2	179.878	187.243	577.61	510.22	132.051	122.381	55.8462	71.4612	102.027
ENSBTAG00000012280	PGLYRP2	36.8424	57.0647	65.144	51.1356	96.7699	154.747	148.923	122.176	311.803
ENSBTAG00000050058	ENSBTAG00000050058	15964.7	11172.2	24768.6	13808.9	2775.08	3202.15	10461	4891.64	3733.05
novel.19	-	45.5112	105.213	27.7948	80.6806	211.684	124.404	252.637	230.52	563.534
ENSBTAG00000009864	B4GALNT2	23.8392	5.34981	21.7147	12.4998	0	3828.21	70.0293	5666.18	3518.51
ENSBTAG00000033398	HKDC1	79.1029	103.43	132.894	149.998	128.019	538.074	446.769	295.066	407.156
ENSBTAG00000012441	SMAD7	782.36	673.185	699.212	679.535	431.433	491.549	534.528	465.651	505.369
ENSBTAG00000017310	EVA1C	131.116	98.9716	38.2178	72.7262	285.27	271.06	285.436	127.939	326.106
novel.103	-	123.531	63.3061	89.4644	178.406	14.1123	55.6279	27.4799	31.1202	25.7452
ENSBTAG00000017718	CCL22	265.482	386.078	158.951	211.36	352.807	592.69	690.542	675.424	1049.83
ENSBTAG00000020665	GFRA2	3089.35	1777.92	2153.23	2402.24	863.873	1008.38	1475.93	1562.93	1044.11
novel.520	-	421.521	345.063	377.835	363.631	234.869	267.014	278.344	223.604	222.172
ENSBTAG00000001639	TRPM1	11.9196	54.3898	112.916	6.81808	5.0401	6.0685	1.77289	0	0
novel.814	-	209.135	210.426	300.531	47.7266	35.2807	7.07992	35.4579	73.7664	10.4888
ENSBTAG00000049597	ENSBTAG00000049597	522.296	588.48	2558.86	978.395	344.743	528.971	253.524	224.757	337.548
ENSBTAG00000055056	ENSBTAG00000055056	9.75241	0	0	12.4998	4.03208	1805.38	16.8425	2285.61	1451.27
ENSBTAG00000040394	PRSS27	3104.52	2979.85	1351.52	1877.24	8416.97	2407.17	4616.62	8196.14	12441.6
ENSBTAG00000006472	GPR143	826.788	494.858	1124.82	469.311	429.417	273.083	256.183	336.559	331.827
ENSBTAG00000049093	PHGR1	4331.15	1758.31	5116.84	3962.44	2207.56	1607.14	1742.76	846.009	1058.41
ENSBTAG00000006692	IL19	20.5884	34.7738	33.0063	86.3624	217.732	42.4795	288.095	865.603	943.037
ENSBTAG00000020371	ACOT8	1707.76	2064.14	3127.78	2219.29	1144.1	1350.24	1358.04	1573.3	1172.84
ENSBTAG00000011316	ZC3H12A	4676.82	4147.89	2571.02	4273.8	9976.37	4443.16	8778.49	7268.3	9744.08
ENSBTAG00000050485	ENSBTAG00000050485	41.1768	17.8327	26.0576	20.4542	29.2326	685.741	67.37	19.5942	6818.66
novel.875	-	56.3472	117.696	123.339	186.361	54.4331	29.3311	60.2784	21.8994	26.6987
ENSBTAG00000015407	IL22	13.0032	33.8822	19.1089	30.6814	73.5855	60.685	58.5055	43.7988	98.2132
ENSBTAG00000049547	ENSBTAG00000049547	1857.29	973.666	1969.09	1880.65	891.09	901.173	1180.75	752.648	658.886
ENSBTAG00000049569	ENSBTAG00000049569	17783	10701.4	13624.6	22665.6	37430.8	16177.6	30789	59447.7	53683.5
ENSBTAG00000051907	CYBA	621.987	454.734	581.084	588.628	877.985	792.951	821.737	764.174	1153.77
ENSBTAG00000025760	ENSBTAG00000025760	514.71	431.552	1036.22	864.76	211.684	370.179	433.473	133.702	143.029
ENSBTAG00000053103	ENSBTAG00000053103	10045	5586.99	22856	8470.33	1492.88	1323.95	5784.96	2109.26	1624.81
ENSBTAG00000037888	LYPD5	4474.19	3783.21	3727.11	5523.78	2616.82	2723.75	3556.43	2636	2496.33
ENSBTAG00000020127	TKTL1	0	1.78327	0.868587	0	10.0802	5.05709	11.5238	17.289	13.3494
ENSBTAG00000000960	SPATA25	39.0096	15.1578	10.423	11.3635	2.01604	4.04567	2.65934	3.4578	3.8141
ENSBTAG00000006647	RCBTB2	1081.43	831.004	1103.11	1138.62	1663.23	1301.69	1376.65	1838.4	1579.04
novel.49	-	79.1029	148.012	49.5094	69.3172	253.013	224.535	122.33	165.974	398.574
ENSBTAG00000044208	DUSP4	572.141	596.504	778.254	910.214	241.925	502.674	393.583	443.751	385.224
ENSBTAG00000022656	KCTD6	442.109	378.945	489.014	390.903	291.318	324.665	302.279	295.066	246.963
ENSBTAG00000002717	INA	20.5884	13.3745	15.6346	14.7725	43.3449	31.3539	31.9121	50.7144	38.141
ENSBTAG00000007851	IL24	3.2508	4.45818	0	1.13635	16.1283	4.04567	14.1832	40.341	26.6987
ENSBTAG00000050565	ENSBTAG00000050565	625.238	342.388	877.272	495.447	173.379	273.083	408.652	185.569	99.1667
ENSBTAG00000053721	RHOV	795.363	1213.52	1116.13	1040.89	2108.78	1101.43	1811.9	1750.8	2020.52
ENSBTAG00000040056	LTB4R2	772.607	730.25	552.421	596.582	1244.9	931.515	741.956	1341.63	1444.59
ENSBTAG00000018252	ARRDC4	11840.5	19354.7	9667.37	14415.7	27501.8	17297.3	24084.8	24028.3	24604.8
ENSBTAG00000052279	ENSBTAG00000052279	0	0	0	0	10.0802	9.10275	5.31868	2.3052	3.8141
novel.480	-	309.91	71.3309	287.502	164.77	22.1764	90.0161	98.3957	14.9838	19.0705
novel.463	-	76.9357	93.6217	76.4356	70.4535	139.107	104.176	117.897	175.195	177.356
ENSBTAG00000012525	ABO	1445.52	1915.23	1071.84	812.488	4584.47	2099.7	2330.47	2487.31	2095.85
ENSBTAG00000004115	MYLIP	9074.07	4916.48	7041.63	6441.95	4139.94	4501.82	4394.12	4610.4	2708.97
ENSBTAG00000003449	KCP	160.373	121.262	99.8875	80.6806	165.315	184.078	210.088	230.52	235.521
ENSBTAG00000017381	CLDN19	74.7685	20.5076	9.55445	45.4539	11.0882	5.05709	0.886447	10.3734	1.90705
ENSBTAG00000008462	FAM43A	916.726	1069.96	502.912	952.259	1283.21	1544.43	1194.93	1648.22	1858.42
ENSBTAG00000021469	CTTNBP2	2776.19	896.985	3000.1	1324.98	815.488	1394.74	750.821	471.414	474.856
novel.356	-	190.714	191.702	219.752	171.588	157.251	120.359	96.6228	73.7664	82.0032
ENSBTAG00000031376	BPIFA2C	364517	250839	446449	567229	155218	244073	195655	305745	204093
ENSBTAG00000013774	CCDC9B	1852.96	1426.62	2847.23	1748.84	1060.44	1341.14	1305.74	622.404	687.492
ENSBTAG00000020242	ENSBTAG00000020242	13.0032	3.56654	6.08011	6.81808	9.07218	18.2055	57.6191	42.6462	35.2805
ENSBTAG00000031375	ENSBTAG00000031375	30.3408	11.5913	103.362	72.7262	12.0962	24.274	7.09158	9.2208	4.76763
ENSBTAG00000003833	SLC35G2	78.0193	65.0894	190.22	95.4531	55.4411	53.6051	36.3443	46.104	24.7917
novel.435	-	1904.97	1665.58	2088.95	2077.24	1129.99	1753.8	1270.28	1131.85	1023.13
ENSBTAG00000033166	ENSBTAG00000033166	1.0836	0	0	0	2.01604	6.0685	10.6374	12.6786	5.72116
ENSBTAG00000053900	ENSBTAG00000053900	102.942	107.888	59.0639	95.4531	43.3449	47.5366	45.2088	54.1722	20.024
ENSBTAG00000018160	LAMA1	2671.08	2410.09	2853.31	2370.42	3319.41	2975.59	3333.04	3615.71	3483.23
ENSBTAG00000025756	FBXW12	1225.55	875.586	786.939	730.671	603.804	624.044	605.444	540.57	631.234
ENSBTAG00000005454	FUT10	121.363	128.396	107.705	109.089	172.371	224.535	173.744	141.77	234.567
ENSBTAG00000016554	C1H3orf52	93.1897	24.0742	40.8236	35.2267	24.1925	19.2169	7.97803	9.2208	8.58173
ENSBTAG00000053443	RUM1	282.82	355.763	340.486	245.451	176.404	214.42	230.476	209.773	191.659
ENSBTAG00000048513	ENSBTAG00000048513	371.675	529.632	566.318	367.04	748.959	635.17	686.997	737.664	641.723
ENSBTAG00000004386	SOCS1	191.797	233.609	108.573	184.088	424.376	163.85	322.667	474.871	640.769
ENSBTAG00000054046	ENSBTAG00000054046	734.681	403.019	1220.36	572.719	204.628	320.619	506.161	233.978	82.0032
ENSBTAG00000001274	PPM1L	319.662	152.47	231.913	180.679	135.075	140.587	117.011	116.413	72.468
ENSBTAG00000012829	EBI3	273.067	134.637	310.085	136.362	102.818	102.153	129.421	70.3086	37.1875
ENSBTAG00000039037	SERPINB4	21440.1	5596.8	15402.6	22074.7	35925.8	21464.3	29868	69914.4	38779.9
ENSBTAG00000017465	GNS	11497	7058.19	15218.5	7514.66	5473.55	6502.4	7070.3	6051.15	4818.17
ENSBTAG00000054639	ENSBTAG00000054639	114.862	87.3803	140.711	101.135	57.4571	82.9362	64.7107	53.0196	43.8622
ENSBTAG00000004490	TRIM31	18.4212	16.9411	17.3717	10.2271	28.2246	39.4453	31.9121	36.8832	44.8157
novel.590	-	111.611	291.565	61.6697	156.816	400.184	370.179	337.736	275.471	383.317
ENSBTAG00000009080	ITGB6	307.743	291.565	381.31	535.219	752.991	361.076	753.48	798.752	900.128
ENSBTAG00000043962	SLC2A13	214.553	260.358	294.451	220.451	120.962	101.142	152.469	178.653	184.984
ENSBTAG00000019563	C5H22orf23	43.344	49.9316	16.5031	55.681	108.866	93.0504	70.0293	79.5294	98.2132
ENSBTAG00000054684	ENSBTAG00000054684	73.6849	2.67491	34.7435	6.81808	1.00802	4.04567	4.43224	6.9156	2.86058
ENSBTAG00000017502	RIMKLA	71.5177	82.9221	159.82	289.768	55.4411	85.9705	28.3663	63.393	29.5593
ENSBTAG00000014889	DCBLD2	533.132	608.987	482.066	314.768	917.298	430.864	917.473	1209.08	1371.17
ENSBTAG00000048608	5_8S_rRNA	161.457	196.16	72.0927	147.725	582.636	225.546	180.835	239.741	533.974
ENSBTAG00000046124	KRT36	13.0032	142.662	110.311	372.722	692.51	1575.79	2209.91	605.115	375.689
ENSBTAG00000007047	FZD10	786.694	1078.88	624.514	659.081	1233.82	1019.51	970.66	2185.33	2271.3
ENSBTAG00000040575	KCTD5	1124.78	1146.64	1016.25	1111.35	1718.67	1138.86	1561.92	1605.57	2030.06
ENSBTAG00000044062	RBMS3	54.18	45.4734	49.5094	60.2264	35.2807	27.3083	27.4799	21.8994	16.2099
ENSBTAG00000002080	CCN3	3008.08	2114.07	4646.07	2181.79	1434.41	1185.38	1306.62	2563.38	965.922
ENSBTAG00000024255	UOX	101.858	158.711	81.6471	155.68	218.74	298.368	134.74	233.978	878.197
ENSBTAG00000016116	ENSBTAG00000016116	8.66881	9.80799	2.60576	14.7725	30.2406	12.137	25.707	23.052	134.447
ENSBTAG00000004772	THEM4	270.9	213.993	389.995	198.861	90.7218	172.952	154.242	178.653	137.308
ENSBTAG00000054541	ENSBTAG00000054541	92.1061	37.4487	58.1953	49.9993	16.1283	23.2626	38.1172	23.052	25.7452
ENSBTAG00000015854	TCHHL1	2.1672	14.2662	8.68587	31.8177	0	0	3.54579	0	0
ENSBTAG00000018691	RHOU	717.344	864.887	754.802	737.489	908.226	829.362	1441.36	2053.93	1557.11
ENSBTAG00000020582	PRSS22	1694.75	1256.31	1131.77	1486.34	3650.04	1165.15	1820.76	3401.32	4531.16
ENSBTAG00000013066	IGF2	2394.76	2024.9	2414.67	1740.88	1609.81	1713.34	1665.63	1460.34	1452.22
ENSBTAG00000046189	RNASE13	30.3408	9.80799	9.55445	18.1815	36.2887	31.3539	47.8682	38.0358	102.981
ENSBTAG00000016683	NFKBIA	3056.84	2927.24	2951.46	2880.64	4277.03	2946.26	4926.87	4604.64	6861.57
ENSBTAG00000014486	ATP12A	89.9389	286.215	22.5833	82.9533	215.716	789.917	473.363	452.972	1157.58
ENSBTAG00000038283	TMEM243	1056.51	1012.9	1201.26	878.396	777.183	721.14	835.92	764.174	815.265
ENSBTAG00000003809	PLCD4	126.781	72.2225	88.5958	76.1352	53.4251	61.6964	49.6411	35.7306	45.7692
ENSBTAG00000005877	FAM83A	214.553	305.831	199.775	278.405	1807.38	118.336	757.912	1017.75	1261.51
ENSBTAG00000046862	MARCKSL1	578.643	1037.86	431.688	584.082	1372.92	574.485	1114.26	1656.29	3610.05
novel.392	-	335.916	316.531	421.265	270.451	215.716	274.094	222.498	201.705	217.404
ENSBTAG00000007921	DAPP1	446.444	463.651	175.454	255.678	624.972	477.389	781.847	509.449	859.127
novel.900	-	229.723	271.057	528.969	395.449	167.331	258.923	185.267	157.906	77.2356
novel.832	-	46.5948	37.4487	22.5833	32.9541	58.4652	49.5594	58.5055	109.497	105.841
ENSBTAG00000016048	CPT1B	296.907	238.067	203.249	201.133	153.219	169.918	167.539	132.549	162.099
ENSBTAG00000039643	ENSBTAG00000039643	1777.11	2207.69	4233.49	1297.71	1446.51	1474.65	970.66	1023.51	1242.44
ENSBTAG00000044091	PTK6	1164.87	1685.19	821.683	1094.3	2647.06	1084.24	2017.55	2466.56	2839.6
ENSBTAG00000016835	IL17F	195.048	304.048	144.185	282.95	697.55	312.528	352.806	330.796	567.348
ENSBTAG00000013702	ZNF296	117.029	184.569	286.634	140.907	302.406	318.596	318.235	366.527	285.104
ENSBTAG00000013254	XPO1	4641.06	2689.17	3071.32	2869.28	2602.71	2437.52	2021.99	1953.66	1779.28
ENSBTAG00000006806	KRT17	424521	482368	332033	457474	586133	537496	525233	690396	574905
ENSBTAG00000012284	CLCN2	1980.82	545.681	4224.81	1555.66	1046.32	1166.16	730.433	580.911	547.324
ENSBTAG00000014760	FOXE1	267.649	585.805	446.454	568.173	1006	770.7	905.063	485.245	1111.81
novel.785	-	35182.4	35707.3	31747.7	38209.7	18493.1	30231.3	19055.1	28100.4	14654.7
ENSBTAG00000055134	ENSBTAG00000055134	1.0836	8.91636	5.21152	6.81808	23.1845	35.3996	11.5238	20.7468	14.3029
ENSBTAG00000019453	PTGES	187.463	487.725	106.836	257.951	453.609	311.516	540.733	727.291	1388.33
ENSBTAG00000046980	KLRF2	0	0	0	0	11.0882	0	21.2747	19.5942	0
ENSBTAG00000033248	CDH3	1003.41	998.632	1024.06	942.031	1709.6	1050.86	1148.84	1837.24	2000.5
ENSBTAG00000021082	TMEM125	1479.12	1823.39	1533.06	1972.7	2427.31	2295.92	1933.34	2266.01	2541.15
ENSBTAG00000015293	NXPH3	163.624	121.262	192.826	86.3624	89.7138	96.0846	45.2088	69.156	41.0016
ENSBTAG00000009281	SPRYD4	371.675	432.443	442.111	411.358	510.058	542.12	517.685	736.512	576.883
ENSBTAG00000006005	MPND	689.17	453.843	602.799	432.948	439.497	269.037	375.854	365.374	296.547
novel.161	-	169.042	238.958	423.002	95.4531	101.81	86.9819	120.557	110.65	119.191
ENSBTAG00000020178	ARSK	148.453	106.996	145.054	120.453	77.6175	72.822	110.806	62.2404	62.9327
ENSBTAG00000001100	IL22RA1	495.206	640.194	330.063	374.994	708.638	546.165	711.817	841.398	1087.97
ENSBTAG00000019427	KIAA0232	2681.91	2545.62	3037.45	2829.5	2285.18	2395.04	2176.23	2072.38	1823.14
ENSBTAG00000010462	ROBO2	1069.51	775.723	992.795	570.446	401.192	638.204	653.312	469.108	472.949
ENSBTAG00000004905	KRT19	2230.05	583.13	1946.5	2115.88	1393.08	590.668	795.143	550.943	499.648
ENSBTAG00000016122	PIGT	1836.7	1687.87	1520.9	1740.88	2262	2022.83	2137.22	2131.16	2928.28
ENSBTAG00000048835	ENSBTAG00000048835	15398	7665.39	21712.9	19936.1	24194.5	27937.4	21653.2	52298.1	31419.6
novel.572	-	250.312	171.194	356.989	90.9077	136.083	97.096	62.9378	116.413	89.6314
ENSBTAG00000016127	SPINT3	53.0964	59.7396	55.5895	52.272	92.7378	115.302	70.9158	72.6138	133.494
ENSBTAG00000052694	ENSBTAG00000052694	390.096	222.909	606.273	303.405	115.922	224.535	260.616	140.617	51.4904
ENSBTAG00000016615	ABHD6	2709	2906.73	2733.44	2995.41	2290.22	2471.9	1908.52	2367.44	2164.5
ENSBTAG00000015872	PROKR2	10.836	5.34981	0	2.27269	42.3368	3.03425	15.9561	36.8832	254.591
ENSBTAG00000049377	ENSBTAG00000049377	172.293	153.361	149.397	181.815	319.542	154.747	294.301	245.504	425.273
ENSBTAG00000011913	CKAP4	1471.53	1507.76	631.462	1039.76	2185.39	1230.89	2175.34	2089.66	2922.56
ENSBTAG00000032704	NAPB	726.013	581.346	649.703	549.992	532.235	432.887	484	371.137	444.343
ENSBTAG00000037673	GSTM1	7202.7	2687.39	7248.36	8444.19	3939.34	3685.6	3717.76	3358.68	3488
ENSBTAG00000019162	MRM3	250.312	379.837	340.486	212.497	497.962	338.825	390.923	741.122	644.583
novel.330	-	221.055	155.145	257.97	220.451	145.155	140.587	165.766	127.939	119.191
ENSBTAG00000019293	EGR3	26.0064	99.8632	20.8461	30.6814	114.914	24.274	93.9634	208.621	409.063
ENSBTAG00000005716	CRABP2	66.0997	42.7985	47.7723	128.407	186.484	95.0732	119.67	155.601	193.566
ENSBTAG00000011957	CREBL2	1557.13	1604.94	1809.27	1540.89	1356.79	1422.05	1254.32	1204.47	1110.86
ENSBTAG00000025634	FMN1	428.022	303.156	293.582	385.222	448.569	453.115	486.66	535.959	562.58
ENSBTAG00000034905	TMBIM7	3.2508	6.24145	6.94869	6.81808	12.0962	17.1941	15.9561	24.2046	18.117
ENSBTAG00000014798	CXCR3	0	7.13309	8.68587	6.81808	14.1123	20.2283	22.1612	16.1364	32.4199
ENSBTAG00000020859	SERPINF2	288.238	172.977	347.435	331.813	363.895	554.257	500.843	408.021	459.599
ENSBTAG00000001314	TRMT6	300.157	284.432	309.217	314.768	447.561	284.208	449.429	734.206	654.119
ENSBTAG00000004344	ACSL1	390.096	641.086	1185.62	515.901	302.406	412.658	435.246	379.206	339.455
ENSBTAG00000039582	NDUFC1	746.601	819.413	664.469	751.125	980.803	1091.32	961.795	819.499	1006.92
ENSBTAG00000035995	TNFAIP2	1685	2482.31	1758.89	2147.7	2564.4	2951.32	2957.19	2733.97	5715.43
ENSBTAG00000018205	PHC1	737.932	454.734	815.603	605.673	408.248	503.686	417.517	476.024	320.385
ENSBTAG00000015032	CD14	5954.39	5186.64	2995.76	4941.97	10867.5	4485.64	5646.67	12334	12291.9
ENSBTAG00000021326	CCL20	315.328	438.685	371.755	626.127	646.141	365.122	973.319	839.093	2605.99
novel.1019	-	1420.6	1407	1381.92	1782.93	2464.61	2247.37	2499.78	1445.36	2219.81
ENSBTAG00000038112	ENSBTAG00000038112	73.6849	57.0647	272.736	69.3172	80.6416	26.2968	31.9121	34.578	33.3734
novel.165	-	1919.06	1860.84	1313.3	1363.62	1925.32	1894.38	2376.57	3340.24	3232.45
ENSBTAG00000000936	SLC39A2	0	0	1.73717	0	4.03208	2.02283	8.86447	16.1364	8.58173
ENSBTAG00000031873	ZSCAN16	112.694	119.479	98.1503	63.6354	77.6175	59.6736	43.4359	41.4936	48.6298
ENSBTAG00000006650	ZNF668	191.797	205.076	196.301	240.906	341.719	243.752	246.432	327.339	361.386
ENSBTAG00000000842	UBASH3B	141.952	176.544	114.653	136.362	246.965	159.804	178.176	313.507	299.407
ENSBTAG00000000284	NAALAD2	13.0032	3.56654	0	2.27269	6.04812	12.137	104.601	8.0682	44.8157
novel.993	-	151.704	132.854	139.842	184.088	69.5534	102.153	126.762	77.2242	96.3061
ENSBTAG00000012050	ORAI2	117.029	86.4887	46.9037	76.1352	98.786	145.644	132.081	175.195	216.45
ENSBTAG00000015996	GPC1	4312.73	3122.51	4782.44	2529.51	2271.07	2062.28	2613.25	2976.01	1641.02
ENSBTAG00000008556	POU2F2	14.0868	25.8574	12.1602	23.8633	46.3689	38.4339	31.9121	29.9676	89.6314
ENSBTAG00000005356	DENND2B	845.209	737.383	779.991	724.989	1302.36	866.785	1087.67	932.454	1741.14
ENSBTAG00000049669	ENSBTAG00000049669	21.672	20.5076	10.423	12.4998	43.3449	21.2398	26.5934	44.9514	71.5144
ENSBTAG00000012047	JAK2	792.112	949.592	737.43	973.849	1214.66	936.572	1184.29	1325.49	1839.35
ENSBTAG00000051504	ENSBTAG00000051504	254.646	170.302	230.175	246.587	164.307	147.667	179.949	144.075	128.726
ENSBTAG00000003382	RIMS4	18.4212	31.2072	13.0288	4.54539	4.03208	4.04567	4.43224	5.763	0.953526
ENSBTAG00000021445	ST8SIA4	867.964	756.107	863.375	1195.44	351.799	866.785	602.784	320.423	342.316
ENSBTAG00000019203	S100A4	13657.7	8943.11	16242.6	11576	9320.15	10197.1	6962.16	8428.97	7882.8
ENSBTAG00000044053	SLC17A5	537.466	705.284	742.642	817.033	425.384	474.355	625.832	372.29	478.67
novel.1068	-	15.1704	16.0494	14.766	30.6814	32.2566	32.3653	31.0257	55.3248	81.0497
ENSBTAG00000015666	ENSBTAG00000015666	124.614	162.278	237.993	165.907	50.401	66.7535	79.7803	80.682	158.285
ENSBTAG00000002374	ARMC5	421.521	525.173	368.281	382.949	641.101	513.8	540.733	618.946	582.604
ENSBTAG00000018880	TRPV1	23.8392	25.8574	10.423	18.1815	52.417	18.2055	47.8682	46.104	87.7244
ENSBTAG00000049333	ENSBTAG00000049333	256.813	299.59	218.884	417.039	791.296	169.918	718.022	531.349	1170.93
novel.132	-	29.2572	19.616	111.179	95.4531	0	13.1484	23.9341	0	13.3494
ENSBTAG00000054687	ENSBTAG00000054687	6.50161	9.80799	5.21152	6.81808	0	0	0.886447	2.3052	0
ENSBTAG00000012557	OSGEPL1	446.444	271.949	291.845	309.086	236.885	232.626	244.659	217.841	199.287
ENSBTAG00000003300	MFGE8	92802.8	76743.1	106341	92323.6	67210.7	73637.2	79548	49210.3	52756.7
ENSBTAG00000001085	FAM20A	305.575	180.11	112.916	189.77	256.037	271.06	260.616	643.151	655.072
novel.570	-	956.82	1198.36	489.014	1067.03	1736.82	973.995	1350.06	1922.54	2324.7
ENSBTAG00000002148	RAB3D	2036.09	2335.19	2315.65	1906.79	3155.1	2838.04	2186.87	3215.75	4276.56
ENSBTAG00000002088	IL36B	926.479	2150.63	278.816	947.713	2163.21	2048.12	1841.15	2553.01	3689.19
ENSBTAG00000050944	ENSBTAG00000050944	0	0.891636	3.47435	0	2.01604	9.10275	0.886447	13.8312	50.5369
ENSBTAG00000013070	EAF2	9.75241	16.9411	9.55445	10.2271	18.1444	66.7535	23.9341	14.9838	49.5833
ENSBTAG00000004436	PPT2	1515.96	1204.6	1556.51	1239.75	959.635	1186.39	1114.26	895.57	739.936
ENSBTAG00000052229	ENSBTAG00000052229	4915.21	10728.2	2659.61	5985.14	11810	10145.5	5990.61	17511.5	19236.4
ENSBTAG00000002175	SRPK2	1222.3	1112.76	1566.93	1561.34	929.394	1195.5	985.729	870.213	653.165
ENSBTAG00000000175	N4BP2	1605.9	1644.18	1168.25	1523.84	1905.16	1849.88	2008.69	1885.65	1935.66
ENSBTAG00000052650	ENSBTAG00000052650	299.074	250.55	668.812	379.54	240.917	284.208	244.659	154.448	145.889
novel.907	-	620.903	210.426	278.816	334.086	257.045	163.85	184.381	223.604	123.958
ENSBTAG00000049834	ENSBTAG00000049834	13.0032	7.13309	7.81728	5.68173	10.0802	15.1713	27.4799	38.0358	33.3734
ENSBTAG00000050716	ENSBTAG00000050716	1.0836	0	1.73717	2.27269	0	17.1941	8.86447	25.3572	9.53526
novel.73	-	149.537	190.81	210.198	168.179	119.954	142.61	126.762	131.396	111.563
ENSBTAG00000010564	ELOVL6	1050.01	907.685	1589.51	924.986	884.034	812.168	607.216	696.171	748.518
ENSBTAG00000003898	HMGCS2	68664.5	31455.1	100281	66024	38565.8	46429.1	43455.4	34624.1	31642.8
ENSBTAG00000013861	SLC8A1	60.6817	86.4887	35.6121	46.5902	103.826	100.13	104.601	79.5294	120.144
ENSBTAG00000012046	JUNB	5710.58	6318.13	4950.94	6285.13	7754.7	5823.74	8185.45	8996.05	10526
ENSBTAG00000013235	TINAGL1	1377.26	1245.62	1564.32	944.304	980.803	805.088	940.521	1037.34	715.144
ENSBTAG00000015711	BTG2	402.016	326.339	298.794	338.631	572.555	361.076	440.564	517.518	786.659
ENSBTAG00000007884	SREBF1	5436.43	4137.19	6168.7	4152.21	3580.49	3683.58	3351.66	3433.6	4196.47
ENSBTAG00000053030	GPR27	17.3376	34.7738	26.9262	17.0452	44.3529	37.4224	36.3443	87.5976	59.1186
ENSBTAG00000051638	C8orf88	2.1672	3.56654	14.766	1.13635	0	0	0	0	0
ENSBTAG00000010238	LTB4R	1311.16	1117.22	696.606	810.215	1867.86	1291.58	1130.22	1780.77	1615.27
ENSBTAG00000055120	OPHN1	252.479	264.816	298.794	286.359	382.04	381.304	355.465	349.238	318.478
ENSBTAG00000050584	ENSBTAG00000050584	39.0096	17.8327	64.2754	19.3179	10.0802	16.1827	14.1832	6.9156	16.2099
ENSBTAG00000020298	TMPRSS11A	6005.32	5175.05	4599.17	4696.52	7554.1	5515.26	6297.32	7533.4	10317.2
ENSBTAG00000050011	ENSBTAG00000050011	30.3408	16.0494	46.9037	45.4539	8.06416	16.1827	22.1612	10.3734	8.58173
novel.728	-	126.781	48.1483	128.551	127.271	186.484	241.729	213.634	114.107	279.383
novel.940	-	1406.51	840.812	3212.9	1198.85	1194.5	458.172	487.546	826.414	967.829
ENSBTAG00000004893	ACOX3	1240.72	715.092	911.147	954.531	698.558	637.193	654.198	765.327	662.7
ENSBTAG00000013412	NFAT5	2515.04	1473.87	1741.52	1960.2	1406.19	1460.49	1504.3	1297.83	1244.35
novel.304	-	232.974	199.726	212.804	218.179	195.556	161.827	127.648	133.702	134.447
ENSBTAG00000013023	MAP4K4	5984.73	5150.98	3965.97	5124.92	7782.92	5336.24	6416.11	7762.76	8315.7
ENSBTAG00000016413	DUSP26	3.2508	0	5.21152	0	59.4732	18.2055	5.31868	4.6104	5.72116
ENSBTAG00000039242	ZNF10	128.949	135.529	231.044	148.861	91.7298	121.37	113.465	72.6138	54.351
ENSBTAG00000046273	TLCD3A	315.328	503.774	247.547	332.95	544.331	469.298	544.279	481.787	595.954
ENSBTAG00000006189	ACTG1	42780.6	59834.1	47780.1	44849.3	64237.1	51417.4	62795.9	98228.1	139487
ENSBTAG00000005240	ZNF605	201.55	212.209	232.781	222.724	113.906	176.998	164.879	78.3768	143.029
ENSBTAG00000007983	ZNF775	33.5916	34.7738	84.2529	79.5443	25.2005	40.4567	19.5018	5.763	11.4423
ENSBTAG00000008933	MFSD5	2218.13	2270.1	2111.53	2122.7	2534.16	2401.1	2604.38	3016.36	2921.6
ENSBTAG00000001575	CALM2	5167.69	5854.48	7226.64	5335.15	9686.06	6291.01	6796.39	9421.36	11436.6
ENSBTAG00000014831	PPP1R3C	140.868	210.426	209.329	140.907	254.021	221.5	213.634	345.78	411.923
ENSBTAG00000012413	FGF12	9.75241	24.9658	28.6634	18.1815	65.5213	32.3653	50.5275	33.4254	41.9551
ENSBTAG00000052255	TVP23A	28.1736	51.7149	50.378	37.4994	83.6657	68.7764	61.1649	58.7826	112.516
ENSBTAG00000006223	THEMIS2	56.3472	159.603	52.1152	45.4539	117.938	84.959	191.473	133.702	639.816
ENSBTAG00000007569	TNFRSF11A	22.7556	17.8327	26.0576	22.7269	31.2486	49.5594	32.7986	42.6462	62.9327
ENSBTAG00000037743	ENSBTAG00000037743	2.1672	8.91636	0.868587	7.95443	1.00802	57.6508	3.54579	12.6786	117.284
ENSBTAG00000016844	ADGB	8.66881	23.1825	13.0288	10.2271	28.2246	28.3197	33.685	23.052	48.6298
ENSBTAG00000003456	ZNF606	429.106	279.974	422.133	394.312	289.302	311.516	249.092	267.403	229.8
novel.470	-	52.0128	29.424	52.9838	73.8625	100.802	56.6394	95.7363	121.023	108.702
ENSBTAG00000012851	SLC5A1	8443.42	12305.5	3353.61	5098.79	14996.3	6896.85	11657.7	18260.6	24461.8
ENSBTAG00000012519	XDH	8602.71	6258.39	4120.57	7919.2	8144.8	9801.64	9771.31	10569.3	18820.7
ENSBTAG00000016469	TNKS1BP1	15925.7	14051.3	15324.5	16344.1	24329.6	18050.8	17177.6	18794.3	21499.1
ENSBTAG00000021594	TDRKH	13.0032	7.13309	5.21152	4.54539	32.2566	21.2398	12.4103	18.4416	19.0705
novel.750	-	5196.95	6485.76	1927.39	3665.85	5754.79	7341.88	8095.92	8024.4	8193.65
novel.305	-	1508.37	934.434	786.071	915.895	712.67	806.099	647.107	715.765	645.537
ENSBTAG00000007942	TENT4B	3237.8	1024.49	1168.25	1261.34	1140.07	1018.5	895.312	788.379	540.649
ENSBTAG00000052972	ENSBTAG00000052972	0	3.56654	1.73717	3.40904	12.0962	3.03425	7.97803	9.2208	31.4664
ENSBTAG00000011626	ATP2C1	2413.18	2423.47	2379.93	2165.88	2004.95	1963.16	2039.72	2005.52	1990.96
ENSBTAG00000021135	RMI1	268.733	236.283	257.97	292.041	214.708	211.386	201.224	193.637	182.123
ENSBTAG00000007395	ALS2	305.575	513.582	746.984	487.493	298.374	272.071	371.421	373.443	293.686
ENSBTAG00000048354	ENSBTAG00000048354	0	0	0.868587	0	8.06416	0	13.2967	2.3052	7.62821
ENSBTAG00000011866	PCBD1	266.566	165.844	347.435	230.678	179.428	166.884	169.311	162.517	144.936
ENSBTAG00000006963	RPL12	6367.24	5736.78	16008.1	13923.7	6131.79	6367.88	6159.04	6011.96	5962.4
ENSBTAG00000048511	ENSBTAG00000048511	856.045	165.844	297.057	231.815	198.58	242.74	173.744	129.091	121.098
ENSBTAG00000047247	C1H3orf80	0	1.78327	0	2.27269	8.06416	4.04567	5.31868	4.6104	20.024
ENSBTAG00000017289	MCF2L	515.794	458.301	642.754	652.263	348.775	503.686	445.883	337.712	317.524
ENSBTAG00000038652	ENSBTAG00000038652	774.775	849.729	935.468	755.671	441.513	502.674	509.707	659.287	775.217
ENSBTAG00000018077	LYPD3	14991.6	17818.4	17985.8	17042.9	21522.2	17137.5	22699.3	26400.3	24204.3
novel.977	-	332.665	364.679	257.97	162.498	197.572	106.199	66.4836	184.416	174.495
ENSBTAG00000001927	ATP6V1C2	2858.54	2826.49	3711.47	2993.14	2458.56	2645.87	2553.85	1982.47	2193.11
ENSBTAG00000053664	ENSBTAG00000053664	3.2508	65.0894	12.1602	2.27269	0	0	1.77289	4.6104	4.76763
ENSBTAG00000000198	ENSBTAG00000000198	235.141	177.435	107.705	195.452	297.366	186.101	305.824	286.997	706.563
ENSBTAG00000013044	GAB3	17.3376	49.9316	28.6634	28.4087	54.4331	65.7421	54.9597	51.867	67.7003
ENSBTAG00000048737	DEFB10	134.367	156.928	140.711	9.09077	37.2967	12.137	34.5714	50.7144	41.0016
ENSBTAG00000009169	XPR1	236.225	219.342	190.22	244.315	297.366	274.094	275.685	293.913	308.942
ENSBTAG00000006909	PIK3CB	3672.32	3856.32	3707.13	3829.49	5086.47	3769.55	4725.65	5102.56	4983.13
ENSBTAG00000016711	PPIF	9950.71	9029.59	11100.5	8405.56	13851.2	8491.86	13325.1	19398.3	19989.7
ENSBTAG00000020710	CENPQ	50.9292	107.888	100.756	71.5898	43.3449	58.6622	44.3224	49.5618	44.8157
novel.857	-	346.752	452.951	2091.56	639.763	197.572	474.355	164.879	165.974	374.736
ENSBTAG00000039839	IL36RN	12062.6	22050.2	6818.4	10361.2	19887.2	17685.6	16946.2	30782.5	30253.5
ENSBTAG00000021029	PRR5L	825.704	538.548	462.088	671.581	247.973	349.95	573.531	408.021	345.176
ENSBTAG00000016165	KRT7	137.617	8.91636	31.2691	22.7269	16.1283	14.1598	15.9561	13.8312	12.3958
ENSBTAG00000006937	ABCA10	127.865	117.696	91.2016	99.9985	138.099	214.42	125.876	155.601	237.428
ENSBTAG00000030517	SMIM33	6.50161	8.02472	2.60576	2.27269	25.2005	10.1142	12.4103	12.6786	18.117
ENSBTAG00000003719	TDRD7	467.032	531.415	592.376	627.263	435.465	437.944	405.106	470.261	402.388
ENSBTAG00000016864	LBP	1776.02	1379.36	1431.43	1714.75	1760	1843.81	2053.9	2593.35	3026.49
ENSBTAG00000012997	SMPDL3B	1854.04	2308.44	1040.57	985.213	2311.39	1869.1	2079.61	3946.5	3468.93
ENSBTAG00000049499	ENSBTAG00000049499	3.2508	12.4829	19.9775	2.27269	1.00802	2.02283	1.77289	0	1.90705
ENSBTAG00000054260	ENSBTAG00000054260	2.1672	7.13309	1.73717	31.8177	0	2.02283	0	1.1526	1.90705
ENSBTAG00000008105	RBM38	139.785	172.977	114.653	119.316	237.893	120.359	202.11	311.202	285.104
ENSBTAG00000048710	ENSBTAG00000048710	0	11.5913	0	0	2.01604	19.2169	19.5018	28.815	68.6539
ENSBTAG00000025485	ENSBTAG00000025485	141.952	11.5913	449.059	288.632	11.0882	85.9705	55.8462	23.052	29.5593
ENSBTAG00000027728	NUDT12	1198.46	949.592	1410.58	1265.89	1003.99	901.173	868.718	988.931	760.914
ENSBTAG00000000836	KRT8	136.534	61.5229	125.076	114.771	76.6095	65.7421	74.4616	48.4092	40.0481
novel.106	-	303.408	283.54	1260.32	655.672	422.36	402.544	157.788	204.01	189.752
ENSBTAG00000017174	SCN11A	6.50161	5.34981	1.73717	0	6.04812	7.07992	31.0257	20.7468	14.3029
ENSBTAG00000004958	PTPRN2	31.4244	37.4487	112.048	65.9081	33.2647	29.3311	15.0696	34.578	8.58173
novel.96	-	1689.33	438.685	1053.6	974.986	667.309	637.193	691.429	423.004	299.407
ENSBTAG00000015352	MTMR4	4697.41	2619.63	4284.74	3279.5	3186.35	2393.01	2685.94	2331.71	2437.21
ENSBTAG00000004422	ALG14	1265.65	1253.64	1299.41	1024.98	935.443	988.155	903.29	590.131	957.34
novel.509	-	0	0	0	0	4.03208	8.09134	4.43224	5.763	0
ENSBTAG00000003183	NTN4	60.6817	57.9563	54.721	86.3624	89.7138	122.381	97.5092	86.445	102.027
ENSBTAG00000009631	ZNF683	28.1736	16.0494	12.1602	26.136	14.1123	43.4909	55.8462	71.4612	65.7933
ENSBTAG00000016486	SORBS2	177.711	209.534	263.182	137.498	816.496	318.596	294.301	206.315	312.756
ENSBTAG00000045808	IL17REL	1262.4	1612.97	865.112	1111.35	2567.43	808.122	1898.77	2555.31	3365.95
ENSBTAG00000001462	FLT4	146.286	231.825	113.785	123.862	202.612	237.683	246.432	210.926	465.321
ENSBTAG00000003444	SYDE2	974.157	475.242	525.495	522.72	444.537	412.658	485.773	291.608	315.617
ENSBTAG00000020201	S100Z	7.58521	18.7243	76.4356	26.136	10.0802	14.1598	7.97803	0	3.8141
ENSBTAG00000006775	SLC12A7	9058.9	5454.14	11700.7	9120.32	5533.02	6427.56	7492.25	4858.21	3827.45
ENSBTAG00000005850	DLK2	289.321	393.211	264.919	372.722	425.384	310.505	538.96	824.109	620.745
novel.918	-	186.379	420.852	199.775	378.403	290.31	563.359	477.795	586.674	702.749
ENSBTAG00000006438	ACTL8	29.2572	41.9069	38.2178	38.6358	50.401	68.7764	98.3957	127.939	35.2805
ENSBTAG00000010666	KHNYN	1845.37	1867.09	1786.68	1697.7	2397.07	2108.8	1864.2	2446.97	2710.87
ENSBTAG00000001785	TGM3	156290	158720	51566.3	106197	253591	122818	171047	271945	247907
ENSBTAG00000016841	ATP10B	732.514	1104.74	873.798	1034.08	475.785	967.926	557.575	532.501	425.273
ENSBTAG00000046649	SGPP2	245.977	228.259	333.537	234.087	178.42	178.009	227.817	169.432	125.865
ENSBTAG00000009915	AP2A2	6271.88	3764.49	4964.84	4932.88	3514.97	3696.73	3488.17	4271.54	3650.1
ENSBTAG00000002321	AMT	931.897	852.404	823.42	845.442	730.815	750.472	728.66	584.368	569.255
ENSBTAG00000008614	CCDC155	95.3569	72.2225	87.7272	103.408	70.5614	45.5138	55.8462	65.6982	35.2805
novel.919	-	59.5981	101.646	252.759	29.545	20.1604	85.9705	13.2967	2.3052	15.2564
ENSBTAG00000027444	SVIL	579.726	841.704	740.904	695.444	1271.11	721.14	947.612	990.084	1126.11
ENSBTAG00000023978	ENSBTAG00000023978	35.7588	76.6807	62.5382	67.0445	52.417	91.0275	126.762	180.958	141.122
ENSBTAG00000017722	F5	18.4212	49.04	13.0288	26.136	41.3288	57.6508	43.4359	46.104	153.518
ENSBTAG00000050322	ENSBTAG00000050322	17.3376	22.2909	18.2403	29.545	55.4411	35.3996	35.4579	35.7306	39.0946
ENSBTAG00000033523	ENSBTAG00000033523	89.9389	210.426	123.339	134.089	95.7619	70.7992	103.714	73.7664	75.3285
novel.1011	-	156.039	197.943	274.473	194.315	120.962	99.1189	123.216	159.059	167.821
ENSBTAG00000052937	ENSBTAG00000052937	11.9196	0	26.0576	0	0	0	0	0	0
ENSBTAG00000007534	GGH	1087.94	575.997	948.497	849.987	454.617	808.122	550.484	555.553	368.061
ENSBTAG00000024387	PNPLA8	2568.13	3799.26	2756.89	3388.59	3861.72	3824.17	3861.36	4296.89	4770.49
ENSBTAG00000005604	POPDC2	1.0836	4.45818	3.47435	2.27269	30.2406	7.07992	13.2967	1.1526	19.0705
ENSBTAG00000015879	TULP3	742.267	623.253	638.411	852.26	526.186	592.69	570.872	519.823	570.208
ENSBTAG00000008004	NCF2	82.3537	82.0305	56.4581	67.0445	96.7699	71.8106	132.081	132.549	176.402
novel.241	-	29.2572	34.7738	22.5833	36.3631	62.4972	56.6394	44.3224	42.6462	53.3974
ENSBTAG00000034106	CYP8B1	48.762	85.597	29.5319	105.68	218.74	129.461	111.692	95.6658	116.33
ENSBTAG00000052993	ENSBTAG00000052993	2.1672	0	0	0	2.01604	4.04567	3.54579	13.8312	8.58173
ENSBTAG00000052775	ENSBTAG00000052775	0	0	0	0	0	4.04567	8.86447	21.8994	0
ENSBTAG00000018223	CHI3L1	169.042	771.265	198.906	452.266	616.908	583.588	563.781	1015.44	1620.04
ENSBTAG00000036242	RFESD	29.2572	28.5323	12.1602	15.9089	37.2967	30.3425	40.7766	56.4774	49.5833
ENSBTAG00000019122	EFCAB5	0	0	0	0	9.07218	2.02283	5.31868	5.763	0
ENSBTAG00000006739	KRT81	0	0	3.47435	0	6.04812	7.07992	7.09158	2.3052	20.9776
ENSBTAG00000042836	SNORA48	22.7556	32.0989	10.423	22.7269	52.417	27.3083	46.9817	46.104	47.6763
ENSBTAG00000010742	PKD2L1	295.823	372.704	77.3042	117.044	561.467	167.895	353.692	608.573	857.22
ENSBTAG00000010506	MEAF6	325.08	305.831	336.143	314.768	415.304	364.11	395.356	427.615	384.271
ENSBTAG00000022147	EPS8L2	13450.7	15484.1	11289	12857.8	19246.1	16427.4	15530.6	16467.2	15853.3
ENSBTAG00000010422	MDM2	1746.76	2254.95	2041.18	1987.47	2101.72	2423.36	2697.46	2765.09	2804.32
ENSBTAG00000046765	POLR2A	5766.92	7544.13	6230.37	6886.26	7472.45	7611.93	8182.8	8999.5	9324.53
ENSBTAG00000037778	CXCL3	167.958	253.225	286.634	377.267	344.743	240.717	679.019	381.511	1205.26
ENSBTAG00000008140	FAP	120.28	115.913	76.4356	124.998	121.97	150.701	189.7	197.095	164.006
ENSBTAG00000000843	NDRG2	1009.92	967.425	721.795	876.123	1327.56	1164.14	1138.2	960.116	1765.93
ENSBTAG00000025313	DYNLL2	5358.41	4228.14	6092.27	5974.91	4865.71	4200.42	4217.72	3397.87	3113.26
ENSBTAG00000021845	STRN3	2584.39	2111.39	1859.64	2038.61	3729.67	1797.29	3119.41	3535.03	3675.84
ENSBTAG00000051753	ENSBTAG00000051753	8.66881	12.4829	14.766	6.81808	2.01604	4.04567	3.54579	2.3052	3.8141
ENSBTAG00000018796	RABGGTA	2703.58	4204.95	2174.07	3318.13	4218.56	3854.51	3545.79	5814.87	6142.61
ENSBTAG00000038178	ZNF25	46.5948	81.1388	66.8812	54.5446	26.2085	40.4567	39.0037	31.1202	45.7692
ENSBTAG00000002559	MIOX	27.09	18.7243	3.47435	4.54539	1.00802	1.01142	0	0	6.67468
novel.651	-	15.1704	14.2662	1.73717	2.27269	21.1684	9.10275	22.1612	48.4092	50.5369
ENSBTAG00000053204	ENSBTAG00000053204	13.0032	3.56654	9.55445	4.54539	21.1684	21.2398	22.1612	26.5098	10.4888
ENSBTAG00000008808	CCDC17	783.443	512.691	462.088	607.946	406.232	520.88	439.678	295.066	281.29
novel.325	-	714.093	575.997	589.77	572.719	517.114	471.32	536.301	435.683	455.785
ENSBTAG00000017666	ABCC5	3707	1991.02	3247.65	3765.85	2771.05	2216.02	2295.01	1605.57	1504.66
ENSBTAG00000046503	NCOA7	411.768	608.987	347.435	504.538	800.368	468.286	645.334	689.255	977.364
ENSBTAG00000038916	ENSBTAG00000038916	442.109	103.43	135.5	117.044	114.914	91.0275	121.443	77.2242	61.9792
ENSBTAG00000048972	ENSBTAG00000048972	379.26	184.569	653.177	351.131	222.772	335.79	193.246	150.991	146.843
ENSBTAG00000008275	GREB1L	47.6784	54.3898	33.0063	36.3631	27.2165	118.336	82.4396	117.565	92.492
ENSBTAG00000000815	EPHA2	4918.46	4839.8	2359.95	3454.49	9176.01	2499.21	5794.71	7873.41	11519.5
ENSBTAG00000014312	ATL1	7.58521	12.4829	11.2916	7.95443	13.1043	14.1598	29.2528	32.2728	29.5593
ENSBTAG00000045895	NFASC	24.9228	16.9411	17.3717	23.8633	33.2647	48.548	120.557	31.1202	22.8846
ENSBTAG00000016355	UVRAG	433.44	749.866	594.982	1129.53	1736.82	1266.29	893.539	854.077	1341.61
ENSBTAG00000004475	CDK5R1	137.617	373.595	91.2016	157.952	404.216	110.244	411.312	638.541	607.396
ENSBTAG00000034193	BCO2	1573.39	1046.78	2005.57	1698.84	797.344	1167.18	1132.88	1244.81	1133.74
ENSBTAG00000008973	ASB6	650.161	815.847	797.363	693.172	993.908	791.94	910.381	960.116	1044.11
novel.632	-	0	8.02472	0	3.40904	14.1123	20.2283	4.43224	13.8312	23.8381
ENSBTAG00000008987	SOCS5	621.987	602.746	644.491	509.083	488.89	479.412	476.022	499.076	474.856
ENSBTAG00000015865	CAPN14	2.1672	17.8327	0	47.7266	147.171	26.2968	41.663	139.465	469.135
ENSBTAG00000047780	CCDC127	910.225	825.655	861.638	831.806	622.956	488.514	662.176	819.499	646.491
ENSBTAG00000030892	ENSBTAG00000030892	1.0836	2.67491	1.73717	0	13.1043	13.1484	0	12.6786	11.4423
ENSBTAG00000020023	MTHFS	227.556	164.953	177.192	249.996	272.165	279.151	270.366	263.945	290.825
novel.383	-	640.408	1025.38	423.87	413.63	183.46	578.531	399.788	201.705	261.266
ENSBTAG00000010472	TNFAIP8L3	127.865	189.918	125.076	176.134	214.708	227.569	156.015	371.137	273.662
ENSBTAG00000014933	TRAK2	1008.83	863.995	827.763	771.579	717.71	776.768	602.784	692.713	594.047
ENSBTAG00000010606	PPP1R3B	58.5145	44.5818	53.8524	67.0445	82.6576	81.9248	99.2821	61.0878	184.984
ENSBTAG00000002710	TSSK4	84.5209	45.4734	44.2979	70.4535	44.3529	37.4224	31.0257	32.2728	30.5128
ENSBTAG00000006494	CLDN16	15.1704	16.0494	39.0864	28.4087	16.1283	12.137	8.86447	4.6104	5.72116
ENSBTAG00000054882	ENSBTAG00000054882	2108.69	415.502	902.461	1679.52	2661.17	2114.87	1540.65	8065.9	4893.49
ENSBTAG00000000735	BCL2A1	159.289	209.534	84.2529	179.543	197.572	263.98	269.48	197.095	460.553
ENSBTAG00000003872	ENSBTAG00000003872	922.144	581.346	685.315	646.581	569.531	549.2	513.253	556.706	467.228
ENSBTAG00000039425	KRT6A	241502	322197	231072	305692	316185	325393	352516	405877	380135
ENSBTAG00000009093	GAL3ST2	1022.92	1448.02	2262.67	2123.83	697.55	1462.51	1124.9	986.626	369.015
ENSBTAG00000018914	RAB25	7637.22	7704.62	6561.3	7179.44	9390.71	7751.5	8103.9	10278.9	11614.9
ENSBTAG00000047482	PRRT4	1560.39	1494.38	2896.74	2651.1	1121.93	1774.03	1366.9	1190.64	418.598
novel.359	-	63.9325	65.981	35.6121	135.225	29.2326	47.5366	22.1612	53.0196	20.024
ENSBTAG00000011713	ENSBTAG00000011713	524.463	763.24	374.361	761.352	1074.55	897.127	990.162	801.057	746.611
ENSBTAG00000002661	ISLR2	21.672	20.5076	5.21152	10.2271	90.7218	28.3197	43.4359	24.2046	16.2099
ENSBTAG00000004316	BOD1L1	1738.1	1878.68	1852.7	1962.47	2233.77	1969.23	2166.48	2352.46	2408.61
ENSBTAG00000032548	SYBU	174.46	172.086	227.57	226.133	164.307	137.553	117.011	161.364	84.8638
novel.620	-	681.585	725.791	1389.74	1046.58	688.478	674.615	788.052	480.634	462.46
ENSBTAG00000009655	TNS3	4741.84	2142.6	2897.6	2609.05	2181.36	2381.89	2160.27	2060.85	1684.88
ENSBTAG00000015127	SDC4	2214.88	2105.15	2032.49	1814.75	2896.04	1570.73	3722.19	3153.51	4528.29
ENSBTAG00000009167	SLC15A4	2726.34	1815.37	2640.5	3003.36	2195.47	1998.56	1824.31	1814.19	1680.11
ENSBTAG00000021855	ANO3	19.5048	17.8327	19.1089	6.81808	8.06416	6.0685	0	0	1.90705
ENSBTAG00000010677	LIMCH1	81.2701	69.5476	67.7498	86.3624	119.954	115.302	111.692	77.2242	150.657
novel.553	-	32.508	34.7738	55.5895	71.5898	9.07218	35.3996	19.5018	2.3052	0.953526
novel.1051	-	101.858	85.597	409.104	223.86	38.3048	80.9134	189.7	27.6624	30.5128
ENSBTAG00000054988	ENSBTAG00000054988	58.5145	74.0058	118.128	95.4531	41.3288	54.6165	57.6191	64.5456	47.6763
ENSBTAG00000013306	ZBTB7C	4561.96	4395.76	4302.98	5030.61	5742.69	4968.08	5638.69	5446.04	5269.18
ENSBTAG00000016388	SLCO4A1	1458.53	1788.62	778.254	1423.84	2752.9	920.39	2697.46	2380.12	3244.85
ENSBTAG00000007917	TSHZ2	164.707	220.234	167.637	273.86	257.045	325.676	246.432	446.056	289.872
ENSBTAG00000008962	MRPL50	632.823	740.058	704.424	684.081	841.697	752.494	813.759	909.402	880.104
ENSBTAG00000025826	SLC24A1	110.527	153.361	78.1728	79.5443	222.772	91.0275	171.971	175.195	270.801
ENSBTAG00000018013	EMP3	236.225	257.683	207.592	221.588	294.342	231.615	334.191	334.254	413.83
ENSBTAG00000040607	SLA2	101.858	128.396	66.8812	114.771	167.331	125.416	170.198	139.465	164.96
ENSBTAG00000038428	RELB	463.781	398.561	277.079	238.633	744.927	231.615	553.143	698.476	838.149
ENSBTAG00000019628	EDAR	823.537	1276.82	1510.47	969.304	1499.93	1326.98	1984.76	1612.49	1694.42
ENSBTAG00000008573	ZFP36	4358.24	4431.43	3035.71	4131.76	5087.48	3700.78	6070.39	6233.26	8214.63
ENSBTAG00000042354	ENSBTAG00000042354	17.3376	28.5323	19.9775	13.6362	25.2005	28.3197	37.2308	54.1722	55.3045
ENSBTAG00000009289	MS4A8	5.418	29.424	14.766	20.4542	10.0802	29.3311	44.3224	48.4092	148.75
novel.1014	-	483.286	475.242	702.687	681.808	374.983	523.914	379.399	443.751	257.452
novel.582	-	35.7588	19.616	20.8461	15.9089	14.1123	5.05709	6.20513	14.9838	6.67468
novel.769	-	122.447	105.213	111.179	74.9989	71.5694	68.7764	63.8242	77.2242	74.375
ENSBTAG00000011103	SLC8B1	1826.95	1086.01	2260.06	1697.7	990.884	1698.17	1044.23	941.674	943.991
ENSBTAG00000012847	NIBAN2	11436.3	13479.7	11246.5	11802.1	17793.6	12249.3	13834.8	15703	16825.9
ENSBTAG00000030942	MRPL3	2012.25	1925.04	2494.58	2187.47	3222.64	2819.83	2860.57	2125.4	2950.21
ENSBTAG00000017211	SERINC4	817.035	370.029	349.172	449.993	404.216	345.905	299.619	233.978	246.963
ENSBTAG00000014506	ZNF503	753.103	541.223	825.157	859.078	597.756	640.227	505.275	527.891	500.601
ENSBTAG00000054008	ENSBTAG00000054008	0	1.78327	0	1.13635	0	0	24.8205	13.8312	17.1635
ENSBTAG00000009841	CNDP2	4788.43	4255.78	3992.02	4393.12	6588.42	4206.48	6218.43	6378.49	5153.81
ENSBTAG00000018280	SLC28A3	7443.25	9011.76	2819.43	3639.72	14925.8	4249.97	7386.77	14157.4	16545.6
novel.70	-	76.9357	71.3309	118.128	78.4079	38.3048	70.7992	55.8462	58.7826	36.234
ENSBTAG00000009770	GPD2	277.402	322.772	330.932	364.767	381.032	380.293	376.74	531.349	618.838
ENSBTAG00000004328	CHST10	844.125	890.744	935.468	885.214	1118.9	932.527	1039.8	1124.94	1149.95
ENSBTAG00000021115	ZNF692	1308.99	772.156	945.022	967.031	782.224	766.654	705.612	821.804	591.186
ENSBTAG00000032617	FBXO44	601.399	268.382	543.735	398.858	294.342	338.825	292.528	336.559	236.474
ENSBTAG00000017158	VSNL1	241.643	213.993	250.153	198.861	310.47	322.642	314.689	374.595	224.079
ENSBTAG00000004288	GSTA4	727.096	588.48	1116.13	753.398	541.307	648.318	645.334	423.004	495.833
ENSBTAG00000048407	ENSBTAG00000048407	526.63	749.866	810.391	611.355	360.871	653.375	377.627	436.836	501.555
ENSBTAG00000052162	ENSBTAG00000052162	16.254	19.616	48.6409	46.5902	64.5133	59.6736	59.392	46.104	90.585
ENSBTAG00000017529	CA8	62.8489	102.538	157.214	74.9989	61.4892	47.5366	44.3224	47.2566	81.0497
ENSBTAG00000015261	CARD14	1129.11	1645.96	250.153	672.717	2040.23	1233.93	1375.77	2312.12	2234.11
ENSBTAG00000018808	SLC25A35	75.8521	115.913	97.2817	171.588	76.6095	63.7193	67.37	76.0716	80.0962
ENSBTAG00000053277	ENSBTAG00000053277	8.66881	9.80799	7.81728	12.4998	2.01604	4.04567	0.886447	3.4578	3.8141
ENSBTAG00000011888	CCDC24	37.926	49.9316	66.8812	51.1356	33.2647	36.411	32.7986	23.052	28.6058
ENSBTAG00000045498	SULT2B1	3141.36	6825.47	1784.08	3438.59	6388.83	5007.53	4944.6	7861.89	8915.47
ENSBTAG00000046104	B3GALNT1	0	0	4.34293	2.27269	9.07218	10.1142	10.6374	8.0682	4.76763
ENSBTAG00000007732	ARPP21	0	0	0	0	0	8.09134	9.75092	0	9.53526
ENSBTAG00000004741	IL12B	19.5048	44.5818	12.1602	9.09077	30.2406	41.4681	35.4579	72.6138	75.3285
ENSBTAG00000024781	MRPL17	1381.59	1417.7	1378.45	1142.03	1940.44	1448.35	1483.03	1671.27	2026.24
ENSBTAG00000001124	GALC	32.508	60.6312	46.9037	31.8177	52.417	55.6279	68.2564	102.581	105.841
ENSBTAG00000017201	AP4S1	68.2669	127.504	99.0189	93.1804	146.163	161.827	109.919	130.244	204.055
ENSBTAG00000019390	CA12	13966.5	7154.48	17061.6	10840.7	10595.3	6628.83	9366.2	7008.96	5486.59
ENSBTAG00000008397	ZNF555	115.945	210.426	207.592	135.225	110.882	147.667	98.3957	91.0554	90.585
ENSBTAG00000022044	RAB35	1496.45	1505.08	1556.51	1623.84	1793.27	1719.41	1796.83	1915.62	1737.32
ENSBTAG00000025531	PSORS1C2	6527.61	6524.99	659.257	1862.47	11819	7426.84	5474.7	11653.9	27308
ENSBTAG00000001303	HSPB8	6839.69	1201.03	1028.41	1682.93	1634	785.871	687.883	899.028	659.84
ENSBTAG00000009125	ALDH1A3	4051.58	2865.72	1066.62	2220.42	3315.38	3919.24	4418.05	4434.05	5234.86
novel.143	-	365.174	427.985	402.156	294.314	241.925	298.368	301.392	298.523	282.244
ENSBTAG00000018088	SETBP1	726.013	505.557	916.359	645.445	429.417	544.142	549.597	561.316	383.317
ENSBTAG00000037558	GRO1	610.067	655.352	181.535	476.129	1538.24	255.889	1001.69	1536.42	2621.24
novel.173	-	3780.68	2449.32	2485.03	2770.41	2118.86	2504.27	2065.42	2277.54	1678.21
ENSBTAG00000009223	SFN	32731.2	52581.5	30512.6	32641.6	58584.1	31784.8	45798.3	86838.1	76216.3
ENSBTAG00000039946	ZNF814	13.0032	8.02472	12.1602	3.40904	36.2887	20.2283	19.5018	24.2046	12.3958
ENSBTAG00000004886	ZAR1	0	0	2.60576	0	3.02406	8.09134	11.5238	11.526	0.953526
novel.450	-	238.392	302.264	172.849	293.177	217.732	156.77	186.154	118.718	80.0962
ENSBTAG00000002998	MELTF	2.1672	13.3745	7.81728	2.27269	4.03208	15.1713	21.2747	24.2046	55.3045
ENSBTAG00000003915	LARP6	61.7653	93.6217	117.259	76.1352	131.043	112.267	150.696	137.159	118.237
ENSBTAG00000012673	CDK18	930.813	458.301	1460.96	1435.21	690.494	777.78	769.436	358.459	412.877
ENSBTAG00000009733	FBP1	3353.74	1042.32	4503.62	2597.69	1608.8	2444.6	1551.28	1284	1046.02
ENSBTAG00000012848	PTPRU	499.54	457.409	673.155	505.674	295.35	451.092	470.704	304.286	380.457
ENSBTAG00000007084	MAP3K14	682.669	821.196	677.498	684.081	752.991	837.453	1010.55	918.622	1046.97
novel.727	-	154.955	52.6065	39.0864	51.1356	43.3449	38.4339	10.6374	17.289	43.8622
ENSBTAG00000012186	DKKL1	249.228	222.909	345.697	276.132	216.724	224.535	143.604	180.958	84.8638
ENSBTAG00000052838	ENSBTAG00000052838	105.109	123.937	98.1503	145.452	185.476	141.598	139.172	167.127	210.729
ENSBTAG00000004008	FAM199X	418.27	294.24	313.56	286.359	289.302	239.706	257.956	197.095	214.543
ENSBTAG00000054322	ENSBTAG00000054322	450.778	379.837	448.191	419.312	363.895	377.259	322.667	313.507	258.406
ENSBTAG00000050907	RPP21	286.071	297.806	227.57	252.269	302.406	295.334	351.92	563.622	420.505
ENSBTAG00000012124	GPBP1	4525.12	3422.99	3609.85	3545.4	2932.33	3587.5	3036.97	2393.95	2496.33
ENSBTAG00000010987	NFKBIZ	11564.2	7752.77	6195.63	9115.77	14253.4	9539.69	14473	10820.6	11925.7
ENSBTAG00000000524	CSTB	5811.35	4605.3	5170.7	5536.28	4258.88	4265.15	4918.9	4091.73	4293.73
ENSBTAG00000026369	ENC1	1497.54	1468.52	2362.56	1781.79	923.346	1478.69	1426.29	1281.69	1289.17
ENSBTAG00000002504	IREB2	1302.49	1378.47	1327.2	1384.07	1715.65	1499.93	1507.85	1610.18	1539.94
ENSBTAG00000031362	NXPE2	640.408	624.145	781.728	776.125	318.534	777.78	454.747	378.053	301.314
ENSBTAG00000015085	CLIC3	3913.97	6116.62	4046.75	4487.43	6087.43	5263.41	5155.58	8213.43	7937.15
ENSBTAG00000008066	ENSBTAG00000008066	34.6752	117.696	132.025	84.0897	36.2887	60.685	28.3663	59.9352	50.5369
ENSBTAG00000008736	CUL1	2130.36	2597.33	1899.6	2067.01	2878.91	2311.09	2624.77	2932.22	2920.65
ENSBTAG00000051116	C6orf132	10764.5	11427.2	9000.29	10846.4	12463.2	11391.6	12231.2	14510.1	14246.6
ENSBTAG00000013544	LGALS8	1943.98	1698.57	2574.49	1782.93	1524.13	1683	1609.79	1514.52	1470.34
ENSBTAG00000025502	CNMD	9.75241	16.9411	9.55445	9.09077	2.01604	4.04567	3.54579	6.9156	1.90705
ENSBTAG00000019378	KIAA1755	157.122	161.386	195.432	115.907	79.6336	128.45	83.3261	122.176	115.377
ENSBTAG00000054429	KCTD21	355.421	225.584	322.246	202.27	181.444	260.946	174.63	147.533	144.936
ENSBTAG00000006064	C7H19orf57	243.81	175.652	304.005	240.906	102.818	254.877	148.923	103.734	79.1426
novel.1022	-	387.929	385.187	283.159	382.949	206.644	331.745	270.366	272.014	180.216
ENSBTAG00000031886	HIST1H2BB	1502.95	893.419	804.311	1031.8	676.381	753.506	895.312	724.986	746.611
ENSBTAG00000012692	ENSBTAG00000012692	78.0193	16.9411	79.0414	52.272	13.1043	30.3425	34.5714	26.5098	23.8381
ENSBTAG00000043870	U6	5.418	3.56654	0.868587	4.54539	0	0	0	0	0
ENSBTAG00000003968	UBP1	3006.99	2296.85	3659.36	2851.09	2497.87	2348.51	2166.48	2335.17	2193.11
ENSBTAG00000015891	NSUN4	469.199	431.552	524.626	412.494	609.852	487.503	594.806	568.232	631.234
ENSBTAG00000008743	ALDH2	3450.19	1655.77	4181.38	2184.06	1990.84	1761.89	2216.12	1761.17	1740.18
ENSBTAG00000051725	ENSBTAG00000051725	31.4244	29.424	34.7435	48.8629	12.0962	20.2283	29.2528	13.8312	18.117
ENSBTAG00000022689	RYBP	1319.83	1038.76	1443.59	1149.98	1014.07	1043.78	1010.55	998.152	831.475
ENSBTAG00000017580	RFX5	472.45	534.09	431.688	490.902	682.43	627.079	671.927	492.16	591.186
ENSBTAG00000004413	RHOBTB3	2545.38	1049.46	1740.65	1692.02	1173.34	1051.87	1248.12	1486.85	830.521
ENSBTAG00000005445	SLC35D1	1029.42	825.655	1820.56	1401.12	661.261	1141.89	904.176	797.599	528.253
ENSBTAG00000007998	TMCO4	284.987	318.314	380.441	249.996	412.28	436.932	379.399	465.651	352.805
ENSBTAG00000020907	PSMC3IP	145.203	148.012	132.025	115.907	107.858	98.1075	95.7363	110.65	90.585
ENSBTAG00000033292	SP7	0	1.78327	0	0	3.02406	16.1827	5.31868	2.3052	1.90705
ENSBTAG00000005810	PDZK1	110.527	92.7301	66.0126	51.1356	38.3048	55.6279	48.7546	54.1722	49.5833
ENSBTAG00000051330	WC-7	120.28	188.135	112.048	99.9985	76.6095	93.0504	90.4176	94.5132	82.9568
ENSBTAG00000018035	TGFBR1	708.675	810.497	644.491	742.034	866.897	816.214	866.946	900.181	951.619
ENSBTAG00000046900	GGT1	1032.67	707.067	1930	847.715	935.443	600.782	509.707	641.998	151.611
ENSBTAG00000000477	TLR5	500.624	80.2472	429.082	248.86	178.42	189.135	98.3957	89.9028	202.147
ENSBTAG00000006194	FOSL1	299.074	685.668	147.66	344.313	1094.71	169.918	1079.69	1294.37	1817.42
ENSBTAG00000016295	RPP25L	569.974	588.48	564.581	604.536	677.389	639.216	694.975	786.073	694.167
ENSBTAG00000039153	RPS6KA4	3530.37	3365.92	1754.54	2376.1	5020.95	2236.24	3638.87	5054.15	6798.64
ENSBTAG00000018773	RND1	60.6817	145.337	84.2529	137.498	255.029	72.822	176.403	235.13	1063.18
novel.594	-	4.3344	8.02472	1.73717	5.68173	12.0962	8.09134	21.2747	5.763	34.3269
ENSBTAG00000010069	EGR1	407.434	893.419	772.174	593.173	672.349	414.681	1388.18	1664.35	2624.1
ENSBTAG00000003843	SMARCAL1	945.984	976.341	955.445	853.396	1024.15	1119.64	1059.3	1239.05	1138.51
ENSBTAG00000015935	IYD	17.3376	6.24145	1.73717	11.3635	151.203	52.5937	13.2967	1.1526	9.53526
ENSBTAG00000010060	SLC43A3	791.029	453.843	871.192	735.216	419.336	529.983	460.953	629.32	471.042
ENSBTAG00000008793	RNASE1	22.7556	36.5571	30.4005	34.0904	82.6576	52.5937	33.685	50.7144	51.4904
ENSBTAG00000026371	SNX29	604.649	442.251	555.027	511.356	487.882	401.533	387.377	417.241	366.154
ENSBTAG00000050741	ENSBTAG00000050741	6.50161	2.67491	1.73717	1.13635	14.1123	9.10275	3.54579	16.1364	11.4423
ENSBTAG00000009780	GTF2I	4584.72	4523.27	5794.34	5565.83	3976.64	4529.13	4578.5	3728.66	3469.88
ENSBTAG00000021202	ACOT7	424.772	208.643	197.169	198.861	150.195	114.29	174.63	167.127	201.194
ENSBTAG00000008554	NINJ2	15.1704	13.3745	6.94869	17.0452	28.2246	14.1598	27.4799	38.0358	28.6058
ENSBTAG00000009510	ADRA2B	92.1061	62.4145	139.842	77.2716	27.2165	47.5366	81.5532	55.3248	45.7692
ENSBTAG00000050169	ENSBTAG00000050169	9.75241	16.9411	10.423	32.9541	6.04812	8.09134	8.86447	3.4578	5.72116
ENSBTAG00000027069	RAMAC	433.44	540.331	570.661	521.583	570.539	634.159	637.356	791.836	656.026
ENSBTAG00000004705	ILDR1	20.5884	39.232	16.5031	19.3179	28.2246	82.9362	42.5495	40.341	45.7692
ENSBTAG00000009903	PTCH1	585.145	572.43	748.722	595.446	436.473	502.674	578.85	379.206	487.252
ENSBTAG00000003920	TGM1	51613	58387	33938.3	50002.7	72960.5	46391.7	59119.8	86145.4	82211.1
novel.501	-	44.4276	59.7396	89.4644	44.3175	33.2647	22.2512	20.3883	50.7144	35.2805
novel.830	-	1117.19	861.32	1302.01	871.578	884.034	853.636	726	791.836	695.12
ENSBTAG00000011981	MYBL1	98.6077	177.435	136.368	135.225	102.818	90.0161	116.125	76.0716	74.375
ENSBTAG00000032068	PLA2G4F	7570.04	10329.6	5152.46	6856.72	9863.48	8873.16	9213.73	11889.1	12677.1
ENSBTAG00000014505	NGRN	1308.99	846.162	987.583	972.713	772.143	860.716	874.924	712.307	758.053
ENSBTAG00000043570	ENSBTAG00000043570	5708.41	10193.2	7159.76	7982.84	5674.14	7053.62	5990.61	4564.3	4896.36
ENSBTAG00000000964	FCRL5	41.1768	85.597	59.0639	55.681	62.4972	97.096	130.308	134.854	82.9568
ENSBTAG00000052825	ENSBTAG00000052825	2.1672	0	22.5833	7.95443	2.01604	0	0.886447	0	0
ENSBTAG00000052355	WC1-12	256.813	4.45818	220.621	223.86	53.4251	69.7878	21.2747	44.9514	19.0705
ENSBTAG00000006784	PLA2G4B	541.8	587.588	405.63	380.676	372.967	362.087	339.509	406.868	308.942
ENSBTAG00000008951	ALPL	14418.4	12949.2	11765.9	12196.4	12807.9	14578.6	15918.8	21390	23658.9
ENSBTAG00000019518	ZNF513	387.929	467.217	406.499	510.22	706.622	471.32	477.795	618.946	741.843
ENSBTAG00000018146	VAT1L	0	2.67491	0	0	2.01604	0	0.886447	6.9156	48.6298
ENSBTAG00000016532	MAPKAPK3	2541.04	3283.89	2531.06	2789.73	3611.74	2884.56	3327.72	3694.08	4377.64
ENSBTAG00000017661	RFX2	128.949	215.776	85.1215	104.544	231.845	196.215	153.355	306.592	207.869
ENSBTAG00000048591	THBD	353.254	489.508	195.432	274.996	623.964	268.026	326.213	1262.1	2777.62
ENSBTAG00000000436	TNFAIP3	1253.73	1226.89	1154.35	972.713	1319.5	873.864	1965.25	2306.35	2702.29
novel.990	-	310.993	57.9563	287.502	180.679	76.6095	200.261	78.8938	47.2566	25.7452
ENSBTAG00000019465	ITPKC	2868.29	2902.27	2775.13	3188.59	3470.61	2947.27	4284.2	3675.64	3801.71
ENSBTAG00000003421	RNF40	1926.64	2357.48	1941.29	1960.2	2663.19	2149.26	2334.02	2661.35	2941.63
ENSBTAG00000053356	ENSBTAG00000053356	1.0836	1.78327	0	0	6.04812	5.05709	5.31868	1.1526	10.4888
ENSBTAG00000037735	C5AR2	186.379	148.903	244.073	255.678	256.037	230.603	228.703	420.699	729.447
ENSBTAG00000002469	KANK3	380.344	359.329	426.476	381.813	250.997	317.585	294.301	356.154	307.035
ENSBTAG00000053740	ENSBTAG00000053740	17.3376	3.56654	1.73717	4.54539	8.06416	28.3197	11.5238	23.052	39.0946
ENSBTAG00000031679	HSD17B13	55642.9	31528.2	72578.2	56065.1	40531.5	41574.3	41702.9	33576.4	30890.4
ENSBTAG00000046260	ENSBTAG00000046260	7.58521	8.91636	3.47435	7.95443	2.01604	2.02283	1.77289	0	1.90705
ENSBTAG00000001592	INSIG1	2016.58	2345	4213.51	2248.83	1307.4	2007.66	2518.4	1258.64	1622.9
ENSBTAG00000037929	ADAM28	13.0032	6.24145	6.08011	5.68173	13.1043	24.274	16.8425	18.4416	15.2564
ENSBTAG00000055123	FAM180B	2.1672	0	1.73717	4.54539	15.1203	12.137	1.77289	16.1364	4.76763
ENSBTAG00000016714	ENSBTAG00000016714	988.244	1025.38	724.401	768.17	1213.66	826.328	1144.4	1410.78	1436.96
ENSBTAG00000031998	CXCL16	744.434	929.084	707.898	649.99	993.908	802.054	846.557	1235.59	1353.05
ENSBTAG00000013938	PHC3	1214.72	814.955	1088.34	1207.94	888.066	788.905	954.704	813.736	672.236
ENSBTAG00000037768	MMP3	0	17.8327	1.73717	0	29.2326	4.04567	23.0476	19.5942	61.9792
ENSBTAG00000025340	CDHR2	160.373	70.4392	298.794	172.725	52.417	171.941	88.6447	55.3248	56.258
ENSBTAG00000009391	ADPRH	174.46	182.785	118.128	154.543	224.788	208.352	152.469	275.471	300.361
ENSBTAG00000012586	HSPD1	17328.9	9929.25	13767.1	10672.6	10520.7	9922	8228	10489.8	8853.49
ENSBTAG00000016906	CYP27B1	178.794	131.07	53.8524	80.6806	179.428	289.265	106.374	246.656	191.659
ENSBTAG00000016857	ADAMTS15	80.1865	78.4639	73.8299	73.8625	52.417	53.6051	54.9597	63.393	43.8622
ENSBTAG00000053166	ENSBTAG00000053166	10.836	8.91636	5.21152	13.6362	2.01604	6.0685	0	2.3052	0.953526
ENSBTAG00000018669	PLB1	244.894	131.962	399.55	124.998	193.54	95.0732	119.67	106.039	109.655
ENSBTAG00000019791	GRHL3	3873.87	4373.47	3185.11	3866.99	6169.08	2696.44	5830.16	6927.13	7184.82
ENSBTAG00000002326	LGALS3	3620.31	4509	4197.88	4815.84	2197.48	4202.44	3763.86	2542.64	2320.88
ENSBTAG00000001021	CYP1A1	927.562	328.122	6282.49	1512.48	566.507	600.782	1032.71	192.484	88.6779
ENSBTAG00000010408	IKBKE	940.566	1374.01	1056.2	1055.67	1420.3	1354.29	1595.61	1152.6	1792.63
ENSBTAG00000026813	AQP5	10395	9126.78	25052.6	13974.8	11403.7	9620.6	10395.4	6500.67	3596.7
ENSBTAG00000042868	SNORA67	39.0096	34.7738	19.1089	32.9541	65.5213	40.4567	48.7546	42.6462	70.5609
ENSBTAG00000020119	RNF43	655.579	445.818	726.138	581.81	393.128	570.439	379.399	447.209	249.824
ENSBTAG00000009854	MPHOSPH10	538.55	554.597	546.341	459.084	615.9	561.337	613.422	803.362	855.313
ENSBTAG00000033803	FABP7	6.50161	3.56654	1.73717	3.40904	51.409	12.137	7.09158	9.2208	1.90705
ENSBTAG00000037980	TSEN2	290.405	270.166	284.028	193.179	308.454	321.631	296.073	455.277	420.505
ENSBTAG00000002138	PADI1	519.045	115.021	1725.88	552.265	221.764	217.455	349.26	104.887	23.8381
ENSBTAG00000008333	ETV4	245.977	308.506	204.118	144.316	185.476	80.9134	103.714	200.552	88.6779
ENSBTAG00000002150	IL17A	72.6013	147.12	47.7723	115.907	166.323	117.324	137.399	170.585	231.707
ENSBTAG00000038292	C3H1orf216	8.66881	20.5076	5.21152	13.6362	26.2085	37.4224	26.5934	9.2208	50.5369
ENSBTAG00000053542	MMP12	58.5145	139.095	72.9613	97.7258	119.954	125.416	119.67	184.416	201.194
ENSBTAG00000036993	U2	1.0836	0	0	0	8.06416	0	3.54579	3.4578	5.72116
ENSBTAG00000001728	IGSF10	57.4308	170.302	99.0189	168.179	142.131	137.553	409.539	228.215	240.289
ENSBTAG00000001816	SLC25A42	1988.41	632.17	2764.71	1809.06	783.232	1708.28	1098.31	583.216	498.694
ENSBTAG00000052665	CYP3A4	310.993	953.159	320.508	335.222	605.82	715.072	608.103	1731.21	2859.62
ENSBTAG00000012139	SIX1	18.4212	44.5818	11.2916	13.6362	25.2005	39.4453	26.5934	64.5456	123.958
ENSBTAG00000012382	KCTD9	730.347	748.974	749.59	869.305	633.037	574.485	694.088	624.709	675.096
ENSBTAG00000044125	ENSBTAG00000044125	1022.92	1011.11	1505.26	972.713	758.031	953.766	1031.82	552.096	540.649
novel.939	-	18.4212	30.3156	185.009	10.2271	18.1444	21.2398	9.75092	23.052	0
ENSBTAG00000021057	TMEM190	314.244	172.086	203.249	145.452	74.5935	155.758	165.766	103.734	141.122
ENSBTAG00000038241	REPIN1	1180.04	682.993	946.759	1040.89	714.686	877.91	701.18	625.862	651.258
ENSBTAG00000021091	ANKFY1	2206.21	2277.24	1833.59	1604.52	2366.83	2364.69	2514.85	2455.04	2548.77
ENSBTAG00000007036	SLC17A7	268.733	452.951	288.371	399.994	243.941	138.564	208.315	291.608	284.151
ENSBTAG00000045364	U1	4.3344	0	0	0	8.06416	3.03425	13.2967	9.2208	3.8141
ENSBTAG00000048805	ENSBTAG00000048805	16.254	42.7985	29.5319	56.8173	12.0962	30.3425	15.0696	14.9838	8.58173
ENSBTAG00000010062	SLC26A4	4.3344	12.4829	0	0	8.06416	6.0685	3.54579	40.341	242.196
ENSBTAG00000015547	SLC26A3	11804.7	6105.03	25268.1	12361.2	3790.16	10138.4	7965.62	3424.38	2416.23
ENSBTAG00000054899	ENSBTAG00000054899	28.1736	90.9468	90.333	69.3172	41.3288	20.2283	37.2308	49.5618	8.58173
ENSBTAG00000001449	SRA1	1071.68	1081.55	843.398	1038.62	1533.2	1087.27	1051.33	1383.12	1579.04
ENSBTAG00000043207	ENSBTAG00000043207	36.8424	53.4981	16.5031	26.136	49.393	36.411	70.0293	68.0034	97.2596
ENSBTAG00000008151	MAP3K3	1967.82	1760.09	1824.9	1611.34	1500.94	1620.29	1539.76	1513.36	1354.96
ENSBTAG00000040111	OTOP3	13.0032	13.3745	7.81728	4.54539	0	2.02283	0	0	5.72116
ENSBTAG00000049128	ENSBTAG00000049128	9.75241	10.6996	8.68587	9.09077	3.02406	2.02283	2.65934	2.3052	5.72116
ENSBTAG00000006563	KLHL40	452.945	429.768	166.769	296.587	612.876	248.809	340.396	1026.97	1078.44
ENSBTAG00000025121	EMC6	684.836	871.128	891.17	839.76	994.916	941.629	932.543	1109.95	1063.18
novel.681	-	13.0032	15.1578	4.34293	15.9089	9.07218	71.8106	25.707	29.9676	23.8381
ENSBTAG00000020580	TCN1	238.392	534.09	191.958	1132.94	914.274	1193.47	675.473	1235.59	4250.82
ENSBTAG00000038903	ENSBTAG00000038903	19.5048	109.671	31.2691	84.0897	17.1363	16.1827	56.7326	11.526	10.4888
ENSBTAG00000019386	BOLA-NC1	916.726	422.635	741.773	524.992	678.397	633.147	1701.98	711.154	2550.68
ENSBTAG00000038034	ZNF628	386.846	356.654	353.515	473.857	554.411	444.012	469.817	532.501	480.577
ENSBTAG00000047591	C23H6orf141	229.723	276.407	427.345	251.133	91.7298	124.404	248.205	190.179	237.428
ENSBTAG00000053476	ENSBTAG00000053476	230.807	269.274	334.406	160.225	435.465	192.169	322.667	530.196	614.071
ENSBTAG00000008122	GNG5	1236.39	1529.16	1356.73	1128.39	1804.36	1413.96	1368.67	1981.32	2181.67
ENSBTAG00000010952	ENSBTAG00000010952	0	0	1.73717	0	0	26.2968	0.886447	2.3052	9.53526
ENSBTAG00000012052	PADI4	0	10.6996	5.21152	3.40904	10.0802	8.09134	9.75092	23.052	39.0946
ENSBTAG00000042986	ENSBTAG00000042986	14.0868	36.5571	7.81728	14.7725	39.3128	25.2854	45.2088	38.0358	44.8157
ENSBTAG00000018604	SEMA4G	1044.59	352.196	804.311	799.988	458.649	646.296	496.411	152.143	246.01
ENSBTAG00000017793	KLRG2	13.0032	32.9905	33.0063	11.3635	67.5373	56.6394	54.9597	16.1364	52.4439
ENSBTAG00000024482	ENSBTAG00000024482	197.215	185.46	191.958	226.133	165.315	148.678	163.106	144.075	163.053
ENSBTAG00000010610	DDIT4L	16.254	12.4829	12.1602	14.7725	28.2246	25.2854	24.8205	17.289	33.3734
ENSBTAG00000003585	CD47	5501.44	6459.9	5358.31	5323.78	6427.14	6278.88	6636.83	7608.31	10086.4
ENSBTAG00000047572	ZNF789	44.4276	59.7396	59.0639	44.3175	72.5774	65.7421	70.9158	88.7502	82.9568
ENSBTAG00000002125	GNAL	694.588	266.599	338.749	206.815	172.371	242.74	195.018	319.27	140.168
ENSBTAG00000038079	C16H1orf21	1573.39	1390.06	1479.2	1430.66	1940.44	1909.56	1536.21	1975.56	1593.34
ENSBTAG00000011483	SCARF1	908.058	617.012	651.44	663.627	510.058	557.291	624.945	542.875	536.835
ENSBTAG00000050575	ENSBTAG00000050575	2.1672	4.45818	2.60576	0	4.03208	2.02283	5.31868	29.9676	18.117
ENSBTAG00000054159	ENSBTAG00000054159	2.1672	1.78327	0	2.27269	6.04812	4.04567	7.09158	9.2208	6.67468
ENSBTAG00000014877	UNC50	923.228	1024.49	1004.09	992.031	858.833	781.825	920.132	809.125	813.358
ENSBTAG00000012954	ERAS	399.849	292.457	259.707	256.814	302.406	212.398	183.495	159.059	179.263
ENSBTAG00000023970	ENSBTAG00000023970	0	27.6407	48.6409	1.13635	1.00802	2.02283	1.77289	0	7.62821
ENSBTAG00000000132	EIF4A1	14331.7	16105.6	12032.5	12235	18118.2	12541.6	17116.4	21190.6	26441.3
ENSBTAG00000014319	DNM3	36.8424	33.8822	13.8974	21.5906	17.1363	10.1142	10.6374	14.9838	11.4423
ENSBTAG00000002299	SEL1L3	3670.16	1434.64	3706.26	3247.68	1803.35	2497.19	2002.48	2071.22	1553.29
ENSBTAG00000017685	JUP	53762.9	62135.4	52455.7	65485.4	69913.2	67217.8	72103.6	70821.5	65735.1
ENSBTAG00000001187	RASL10A	61.7653	77.5723	5.21152	18.1815	3.02406	27.3083	9.75092	5.763	14.3029
ENSBTAG00000051993	ENSBTAG00000051993	2.1672	1.78327	2.60576	5.68173	3.02406	10.1142	14.1832	10.3734	12.3958
novel.123	-	33.5916	50.8232	77.3042	63.6354	20.1604	55.6279	26.5934	21.8994	11.4423
ENSBTAG00000015510	EPHB6	6178.69	4807.7	3513.43	6846.49	6967.43	7910.29	5836.37	7014.73	10835.9
ENSBTAG00000049554	C6orf52	89.9389	65.0894	29.5319	63.6354	100.802	99.1189	89.5312	129.091	88.6779
ENSBTAG00000000396	PIM1	4171.86	4983.35	2967.09	4368.12	5853.57	3300.25	6848.69	6343.91	8141.2
ENSBTAG00000010828	ENSBTAG00000010828	2.1672	3.56654	1.73717	4.54539	5.0401	6.0685	25.707	0	40.0481
ENSBTAG00000034867	TMEM38B	125.698	172.086	149.397	182.952	218.74	182.055	187.927	273.166	213.59
ENSBTAG00000027464	FGFRL1	199.383	123.937	211.067	174.997	132.051	159.804	120.557	99.1236	88.6779
ENSBTAG00000016972	RAB11FIP4	326.164	248.766	590.639	362.495	128.019	411.647	216.293	180.958	114.423
ENSBTAG00000030820	NT5M	44.4276	60.6312	74.6984	63.6354	90.7218	59.6736	107.26	92.208	123.005
ENSBTAG00000008892	OR52W1	0	0	0	0	6.04812	3.03425	0	2.3052	5.72116
ENSBTAG00000019952	ARMC8	1854.04	1369.55	1664.21	1764.75	1251.96	1686.03	1230.39	1015.44	882.965
ENSBTAG00000010336	TALDO1	5757.17	6930.68	6721.99	6847.63	9986.45	10253.7	9707.49	6256.31	7174.33
novel.376	-	81.2701	70.4392	210.198	114.771	25.2005	112.267	54.9597	61.0878	40.0481
ENSBTAG00000044119	KSR2	34.6752	3.56654	59.0639	14.7725	9.07218	17.1941	3.54579	6.9156	6.67468
ENSBTAG00000011634	ACP3	3773.1	4124.71	1461.83	2919.27	3931.28	6506.45	3497.03	6580.2	4142.12
novel.1005	-	2.1672	25.8574	46.0351	87.4987	120.962	130.473	226.044	34.578	75.3285
ENSBTAG00000005069	TM7SF2	649.077	914.818	1195.18	1242.03	849.761	702.935	640.015	480.634	792.38
ENSBTAG00000054505	ENSBTAG00000054505	13.0032	16.0494	6.08011	15.9089	4.03208	2.02283	8.86447	2.3052	3.8141
ENSBTAG00000054449	ENSBTAG00000054449	392.264	328.122	366.544	470.448	308.454	300.391	349.26	281.234	273.662
ENSBTAG00000005106	LGI1	6.50161	1.78327	10.423	15.9089	4.03208	2.02283	0.886447	0	1.90705
ENSBTAG00000016595	CYSTM1	1413.02	1086.9	1520.9	1279.53	1122.93	980.063	968.001	1162.97	1096.55
ENSBTAG00000011136	NR2F6	1682.83	1019.14	2495.45	1595.43	1311.43	1453.41	1052.21	900.181	1020.27
ENSBTAG00000015576	NPAS1	0	9.80799	5.21152	11.3635	0	1.01142	0	0	1.90705
ENSBTAG00000020539	CHPF	381.428	580.455	452.534	528.401	765.087	558.302	533.641	761.869	632.188
ENSBTAG00000011482	SLC43A2	295.823	424.419	251.022	360.222	288.294	466.263	459.18	636.235	656.979
ENSBTAG00000005431	LMCD1	175.543	116.804	150.265	182.952	74.5935	136.541	117.897	95.6658	111.563
ENSBTAG00000018562	TMEM159	1213.63	1414.13	1426.22	897.714	872.945	931.515	962.682	858.687	1114.67
ENSBTAG00000031348	CCR9	0	0	0	0	0	1.01142	10.6374	0	15.2564
ENSBTAG00000016662	CPS1	2.1672	9.80799	0	2.27269	6.04812	6.0685	31.0257	14.9838	16.2099
ENSBTAG00000002323	USP28	792.112	715.983	826.026	801.124	705.614	752.494	509.707	542.875	476.763
ENSBTAG00000004041	ANKRD10	3002.66	2700.76	2064.63	2023.83	2074.51	1815.49	1963.48	1883.35	1929.94
ENSBTAG00000006550	GABARAPL2	1413.02	1514	1707.64	1726.11	1154.18	1480.71	1343.85	1313.96	1257.7
novel.605	-	5807.02	2799.74	8023.13	5643.1	3172.24	5307.92	3526.29	3097.04	1928.98
ENSBTAG00000007702	RPP38	105.109	188.135	98.1503	89.7714	198.58	141.598	137.399	236.283	237.428
ENSBTAG00000018297	PLEKHH1	11.9196	14.2662	12.1602	2.27269	10.0802	16.1827	18.6154	28.815	75.3285
ENSBTAG00000017223	MEST	30.3408	37.4487	11.2916	18.1815	42.3368	58.6622	41.663	32.2728	53.3974
ENSBTAG00000014124	MLLT3	262.231	231.825	369.149	349.995	192.532	325.676	156.901	142.922	96.3061
ENSBTAG00000012774	RAB7B	1060.85	1411.46	1400.16	1712.47	1881.97	1474.65	1839.38	2347.85	1742.09
ENSBTAG00000009717	FGL2	587.312	833.679	594.982	637.491	647.149	906.23	782.733	1038.49	1290.12
novel.881	-	555.887	246.983	855.558	898.85	273.173	582.576	437.905	206.315	244.103
ENSBTAG00000017680	NOS3	2400.18	2422.57	2089.82	1882.93	1530.17	2178.59	1538.87	1694.32	1736.37
ENSBTAG00000004672	RDX	1074.93	1587.11	1943.9	1779.52	855.809	985.12	1419.2	1394.65	980.225
ENSBTAG00000015296	PTPRB	1346.92	946.025	1442.72	1073.85	1002.98	948.709	944.953	938.217	913.478
ENSBTAG00000010545	KXD1	1265.65	1428.4	1195.18	1382.93	1813.43	1295.63	1661.2	1599.81	1809.79
ENSBTAG00000007483	UNC119B	2000.33	1474.77	1811.87	1728.38	1501.95	1522.18	1522.92	1312.81	1183.33
ENSBTAG00000017125	PABPC4	4023.41	4558.93	3580.31	4020.39	4487.71	4385.5	4838.23	6119.16	5396.96
ENSBTAG00000010809	HID1	398.765	341.496	317.903	464.766	338.695	294.322	252.637	265.098	305.128
ENSBTAG00000054580	ENSBTAG00000054580	126.781	119.479	118.128	153.407	64.5133	130.473	90.4176	79.5294	69.6074
ENSBTAG00000015537	RASAL2	744.434	806.93	868.587	813.624	557.435	798.008	684.337	591.284	590.233
ENSBTAG00000026080	ENSBTAG00000026080	102.942	148.012	78.1728	124.998	130.035	193.181	163.106	130.244	282.244
ENSBTAG00000049408	ENSBTAG00000049408	15.1704	19.616	13.8974	26.136	6.04812	9.10275	12.4103	6.9156	8.58173
ENSBTAG00000051410	TAS1R3	65.0161	55.2814	66.8812	59.09	51.409	44.5024	34.5714	42.6462	25.7452
ENSBTAG00000009997	ANO1	1120.44	1171.61	408.236	1076.12	1099.75	1099.41	1354.49	2680.95	1751.63
novel.177	-	82.3537	104.321	105.968	119.316	108.866	188.124	124.989	180.958	140.168
ENSBTAG00000046482	ENSBTAG00000046482	765.022	987.932	334.406	806.806	900.162	724.175	1046.89	1324.34	2358.07
ENSBTAG00000012590	ACP7	75.8521	119.479	10.423	115.907	111.89	490.537	126.762	167.127	109.655
ENSBTAG00000044872	7SK	2.1672	0.891636	0.868587	11.3635	0	0	0	0	0
ENSBTAG00000039161	ALDH3A2	1850.79	1305.35	1406.24	1189.76	997.94	985.12	1258.76	1213.69	1108.95
ENSBTAG00000047713	LMNTD2	4.3344	8.91636	21.7147	11.3635	5.0401	5.05709	4.43224	1.1526	1.90705
ENSBTAG00000045787	CDS1	1081.43	888.961	1964.74	1487.48	890.082	1127.73	938.748	1010.83	676.05
ENSBTAG00000008294	KCNJ2	3404.67	1745.82	3698.44	2689.73	1446.51	3119.21	1722.37	1399.26	772.356
ENSBTAG00000006193	IRAK2	896.138	716.875	484.671	670.445	1323.53	438.955	1151.5	1142.23	1571.41
ENSBTAG00000004256	ODC1	1453.11	2332.52	760.882	1079.53	2392.03	987.143	2031.74	5612.01	8953.61
ENSBTAG00000006523	SOD2	6566.62	6573.14	5027.38	5114.7	7070.25	5606.29	5963.13	9495.12	25015.8
ENSBTAG00000037832	ASPHD2	79.1029	47.2567	47.7723	72.7262	152.211	62.7079	93.077	101.429	89.6314
ENSBTAG00000004305	RGS16	95.3569	160.494	139.842	160.225	225.796	137.553	193.246	154.448	609.303
ENSBTAG00000015490	HS1BP3	1427.1	707.067	957.182	1268.16	1125.96	674.615	608.989	529.044	673.189
ENSBTAG00000008730	SFXN4	176.627	217.559	302.268	219.315	267.125	258.923	259.729	474.871	490.112
ENSBTAG00000002340	STEAP4	39.0096	197.943	24.3204	84.0897	226.805	67.765	104.601	235.13	449.111
ENSBTAG00000048445	ENSBTAG00000048445	2.1672	1.78327	0	4.54539	10.0802	6.0685	7.97803	9.2208	5.72116
ENSBTAG00000004562	CD207	891.804	1124.35	595.85	611.355	970.723	894.093	984.843	1708.15	1524.69
ENSBTAG00000019289	ITGA2	709.759	631.278	466.431	411.358	673.357	584.599	721.568	957.811	1018.37
ENSBTAG00000051913	UST	182.045	256.791	342.223	136.362	187.492	124.404	155.128	155.601	121.098
ENSBTAG00000002348	SLC4A4	65.0161	53.4981	48.6409	40.9085	110.882	97.096	52.3004	62.2404	92.492
ENSBTAG00000016190	ZNF394	500.624	395.886	394.338	379.54	363.895	335.79	337.736	335.407	308.942
ENSBTAG00000027809	RABGAP1L	66.0997	58.848	74.6984	47.7266	96.7699	83.9476	90.4176	70.3086	104.888
ENSBTAG00000017674	SCNN1D	355.421	1046.78	253.627	702.262	819.52	812.168	798.689	1269.01	1551.39
ENSBTAG00000003295	GORAB	132.199	179.219	138.105	142.043	227.813	165.872	184.381	184.416	221.218
ENSBTAG00000018499	ANXA8L1	21940.8	17404.7	19025.5	18006.6	15842	14197.3	16838.1	17486.1	12258.5
ENSBTAG00000049287	ENSBTAG00000049287	18.4212	20.5076	22.5833	17.0452	19.1524	27.3083	33.685	47.2566	60.0721
ENSBTAG00000007109	ASB2	5805.93	5531.71	4710.35	7510.12	7888.76	8605.14	6142.19	10195.9	6761.45
ENSBTAG00000009208	TCTN1	283.903	261.249	360.463	251.133	262.085	250.831	179.062	153.296	194.519
ENSBTAG00000005936	DMC1	31.4244	43.6901	31.2691	21.5906	22.1764	16.1827	22.1612	6.9156	14.3029
ENSBTAG00000012450	RAPGEF2	2010.08	1281.28	1181.28	1309.07	985.844	1305.74	1165.68	923.233	970.689
ENSBTAG00000023745	BANP	2087.02	923.735	965	1378.39	1428.36	527.96	821.737	704.239	539.696
ENSBTAG00000003531	ABCA13	15.1704	4.45818	3.47435	14.7725	24.1925	1.01142	8.86447	65.6982	87.7244
ENSBTAG00000044719	ENSBTAG00000044719	2.1672	9.80799	11.2916	2.27269	2.01604	0	0	1.1526	1.90705
ENSBTAG00000000330	ALDH16A1	1553.88	1421.27	1253.37	1380.66	1626.94	1479.7	1647.91	1843.01	1889.89
ENSBTAG00000006995	SPTBN1	16309.3	15243.4	18761.5	17630.4	16299.7	14341.9	12909.3	13745.9	10766.3
ENSBTAG00000054755	ENSBTAG00000054755	50.9292	56.173	42.5607	52.272	67.5373	69.7878	59.392	86.445	82.9568
ENSBTAG00000035147	C19H17orf67	0	18.7243	11.2916	18.1815	3.02406	5.05709	0.886447	1.1526	2.86058
ENSBTAG00000003593	ANKMY1	6.50161	1.78327	3.47435	1.13635	0	0	0	0	0
ENSBTAG00000046485	RAB1B	1732.68	1477.44	1581.7	1628.38	2178.33	1844.82	1734.78	1875.28	1890.84
ENSBTAG00000034159	FCRLA	2.1672	3.56654	0	2.27269	8.06416	8.09134	15.0696	2.3052	7.62821
ENSBTAG00000009587	NRG3	23.8392	19.616	27.7948	61.3627	11.0882	21.2398	15.9561	16.1364	1.90705
ENSBTAG00000018349	IFI30	765.022	732.033	793.02	744.307	756.015	1049.85	884.674	919.775	1145.18
ENSBTAG00000006608	GGT5	981.742	637.52	1357.6	547.719	921.33	412.658	255.297	524.433	432.901
ENSBTAG00000049495	ZNF449	28.1736	21.3993	17.3717	13.6362	32.2566	28.3197	26.5934	68.0034	37.1875
ENSBTAG00000043602	7SK	8.66881	13.3745	26.9262	14.7725	3.02406	7.07992	4.43224	0	10.4888
novel.284	-	52.0128	16.9411	58.1953	38.6358	26.2085	28.3197	20.3883	10.3734	5.72116
ENSBTAG00000023106	ENSBTAG00000023106	473.534	354.871	777.385	610.218	414.296	412.658	405.993	408.021	298.454
ENSBTAG00000013782	DNAJB2	2459.77	1702.13	1645.97	1721.57	1787.22	1460.49	1272.94	1445.36	1198.58
ENSBTAG00000031160	ENSBTAG00000031160	61.7653	15.1578	0	149.998	14.1123	15.1713	10.6374	10.3734	20.024
ENSBTAG00000013615	CHORDC1	5434.26	2493.9	2094.16	2502.24	2566.42	1690.08	1782.65	2270.62	1974.75
ENSBTAG00000007013	TOM1L1	1664.41	1537.18	1664.21	1524.98	1869.88	1779.08	1818.1	2098.89	1766.88
novel.650	-	270.9	151.578	127.682	214.77	119.954	203.295	46.9817	74.919	64.8398
ENSBTAG00000049661	ENSBTAG00000049661	162.54	125.721	219.752	178.406	104.834	165.872	124.103	80.682	60.0721
ENSBTAG00000048666	ENSBTAG00000048666	16.254	5.34981	16.5031	15.9089	8.06416	4.04567	5.31868	4.6104	3.8141
ENSBTAG00000054765	PGLYRP4	1662.24	2053.44	634.068	1387.48	2284.17	1734.58	1816.33	2730.51	2652.71
ENSBTAG00000034985	PHLDA1	1793.36	3791.23	1140.45	2369.28	4247.8	1716.37	3150.43	6337	4615.07
ENSBTAG00000012822	MGC137036	13.0032	11.5913	13.0288	17.0452	22.1764	16.1827	25.707	32.2728	30.5128
ENSBTAG00000053259	ENSBTAG00000053259	92.1061	90.0552	92.9388	73.8625	52.417	73.8335	48.7546	68.0034	64.8398
ENSBTAG00000039071	ANKRD16	533.132	407.478	350.909	351.131	382.04	204.306	360.784	187.874	247.917
ENSBTAG00000000857	SLC52A2	1657.91	1465.85	1361.94	1255.66	1131	993.212	1154.15	1304.74	1250.07
ENSBTAG00000030543	SLC6A16	506.042	457.409	396.944	753.398	35.2807	6.0685	145.377	323.881	180.216
ENSBTAG00000050209	ENSBTAG00000050209	8.66881	21.3993	12.1602	22.7269	23.1845	49.5594	31.0257	41.4936	19.0705
novel.296	-	47.6784	70.4392	37.3492	71.5898	58.4652	111.256	39.0037	118.718	696.074
novel.658	-	9.75241	15.1578	26.0576	9.09077	6.04812	6.0685	8.86447	5.763	2.86058
ENSBTAG00000013888	FOXA1	908.058	634.845	1068.36	1076.12	686.462	822.282	744.616	573.995	445.297
ENSBTAG00000032436	UBC	6978.39	4330.67	4317.74	4885.15	4034.1	3658.3	4230.13	4265.77	3618.63
ENSBTAG00000009495	BCAM	2789.19	2122.09	2253.98	2540.87	3103.69	2706.55	2605.27	3684.86	3097.05
ENSBTAG00000009026	PACS1	2031.75	1941.09	1718.06	1863.61	2259.98	2087.57	2529.92	2418.16	2002.4
ENSBTAG00000005630	VWA7	133.283	194.377	246.679	230.678	179.428	120.359	145.377	110.65	143.982
ENSBTAG00000048497	ENSBTAG00000048497	0	0	0	2.27269	2.01604	3.03425	1.77289	8.0682	9.53526
ENSBTAG00000019204	RTN3	4521.87	3436.36	5033.46	4723.79	3594.6	3908.12	3782.47	3316.03	2735.67
ENSBTAG00000026199	ACTB	42088.1	47213	40758.4	38350.6	53682.1	40355.5	45581.1	68048.4	93288.2
ENSBTAG00000047904	ENSBTAG00000047904	148.453	564.405	148.528	180.679	404.216	205.318	538.96	869.061	1708.72
ENSBTAG00000002050	COA7	175.543	142.662	154.608	135.225	276.197	100.13	214.52	274.319	363.293
ENSBTAG00000023832	ADAM8	528.797	674.968	219.752	407.948	490.906	595.725	553.143	855.229	1590.48
ENSBTAG00000053311	ENSBTAG00000053311	5.418	6.24145	1.73717	5.68173	14.1123	23.2626	9.75092	5.763	12.3958
ENSBTAG00000008887	PAQR3	893.971	630.386	949.365	807.943	621.948	763.62	665.722	578.605	494.88
ENSBTAG00000006221	ADGRG3	0	12.4829	1.73717	0	4.03208	1.01142	1.77289	36.8832	97.2596
ENSBTAG00000012747	FAM3A	1388.09	984.366	730.481	872.714	854.801	613.93	682.564	684.645	806.683
ENSBTAG00000038042	CXCR2	10.836	207.751	14.766	49.9993	197.572	47.5366	111.692	361.917	1154.72
ENSBTAG00000019745	LMF1	390.096	361.112	495.963	388.631	465.705	444.012	511.48	622.404	601.675
ENSBTAG00000000460	SYTL2	2179.12	2500.15	3170.34	2237.47	1871.89	2451.68	1911.18	1778.46	1844.12
ENSBTAG00000031146	PYM1	176.627	206.859	189.352	179.543	292.326	215.432	186.154	257.03	349.944
ENSBTAG00000007584	INPP1	445.36	452.951	340.486	496.584	650.173	427.829	597.466	563.622	584.511
ENSBTAG00000049042	ENSBTAG00000049042	32.508	0.891636	1.73717	2.27269	0	0	3.54579	0	0
ENSBTAG00000047621	ENSBTAG00000047621	32.508	41.0152	6.94869	43.1812	39.3128	45.5138	101.055	77.2242	58.1651
novel.35	-	43.344	160.494	21.7147	21.5906	132.051	46.5252	179.062	116.413	306.082
ENSBTAG00000032996	P4HA1	1875.71	724.9	988.452	905.668	890.082	631.124	734.865	859.84	634.095
ENSBTAG00000000585	LY6G6C	9065.41	8133.5	12134.2	11968	6857.56	9828.95	8943.37	6361.2	5167.16
ENSBTAG00000019734	CD276	304.492	370.92	239.73	328.404	439.497	334.779	338.623	538.264	471.995
ENSBTAG00000053836	CCDC71L	614.402	915.71	1130.03	918.168	1185.43	1008.38	1207.34	1574.45	1105.14
ENSBTAG00000052247	TPPP	584.061	732.033	1559.98	1227.25	669.325	646.296	738.411	812.583	451.971
ENSBTAG00000053782	ENSBTAG00000053782	4.3344	8.91636	10.423	7.95443	6.04812	65.7421	39.8901	11.526	5.72116
ENSBTAG00000012589	HSPE1	8833.51	5676.15	7585.37	6762.4	6717.45	5723.61	4543.04	5845.99	5029.85
ENSBTAG00000006607	CCNG1	4227.13	2301.31	3727.97	2552.23	2614.8	2876.47	2107.09	2060.85	1810.75
ENSBTAG00000010349	IL1A	284.987	491.291	313.56	798.852	373.975	543.131	1317.26	954.353	1017.41
ENSBTAG00000047972	INAVA	1115.03	1391.84	1373.24	1480.66	1514.05	1544.43	1519.37	1798.06	1793.58
ENSBTAG00000008116	POLDIP2	2574.64	2173.81	2484.16	2390.87	3105.71	2662.05	2593.74	2860.75	2906.35
ENSBTAG00000017639	RPS6KA3	2832.53	3357.01	1901.34	2544.28	3549.24	2332.33	3301.13	4956.18	5510.43
ENSBTAG00000009006	PRR14L	4487.19	5065.38	3499.54	4263.57	5447.34	4087.14	5979.09	6232.11	6201.73
ENSBTAG00000016259	KIAA1958	166.875	82.9221	145.923	154.543	112.898	99.1189	103.714	62.2404	55.3045
ENSBTAG00000001321	IL1B	53.0964	375.379	145.054	61.3627	158.259	139.576	168.425	464.498	3223.87
ENSBTAG00000005795	DHX32	1605.9	1678.06	1070.97	1140.89	1769.08	1671.87	1626.63	2040.1	1802.16
ENSBTAG00000000658	WDR97	456.196	333.472	363.069	388.631	362.887	298.368	245.546	316.965	220.264
ENSBTAG00000000919	HEY2	76.9357	88.2719	184.14	143.18	75.6015	70.7992	104.601	56.4774	74.375
ENSBTAG00000050233	PRRG1	521.212	478.808	585.427	602.264	445.545	417.715	437.905	518.67	387.132
ENSBTAG00000011525	SLC5A8	974.157	2269.21	190.22	818.17	4701.41	905.218	1660.32	3380.58	5722.11
ENSBTAG00000052822	ENSBTAG00000052822	100.775	61.5229	54.721	43.1812	91.7298	72.822	46.0953	125.633	409.063
ENSBTAG00000002414	KCNJ10	11.9196	4.45818	2.60576	6.81808	25.2005	16.1827	11.5238	21.8994	7.62821
novel.342	-	391.18	854.187	376.098	430.675	757.023	647.307	698.521	803.362	845.777
ENSBTAG00000018905	MAN2A2	4228.21	3529.09	3043.53	3696.54	3283.12	3033.24	3173.48	2402.02	2272.25
ENSBTAG00000016223	SCRN1	152.788	275.515	680.103	327.268	193.54	342.87	183.495	100.276	75.3285
ENSBTAG00000019343	MDFI	1950.48	1931.28	1721.54	1746.56	2532.15	1735.59	1983.87	3015.2	2828.16
ENSBTAG00000003177	SLC25A33	1271.06	821.196	1254.24	989.758	696.542	729.232	936.088	954.353	816.218
ENSBTAG00000010235	NOP9	627.405	674.968	528.969	614.764	940.483	598.759	715.363	783.768	898.221
ENSBTAG00000001444	TNXB	1571.22	2750.7	1708.51	2473.83	3280.1	2509.33	3499.69	3677.95	2073.92
ENSBTAG00000009998	GALNT16	62.8489	57.9563	153.74	45.4539	31.2486	56.6394	42.5495	56.4774	23.8381
ENSBTAG00000012944	USP35	255.73	139.095	293.582	260.223	174.387	200.261	136.513	172.89	127.772
ENSBTAG00000004270	FCER2	102.942	64.1978	148.528	187.497	110.882	168.907	290.755	233.978	265.08
ENSBTAG00000016042	TM6SF2	23.8392	13.3745	17.3717	9.09077	10.0802	4.04567	2.65934	2.3052	10.4888
ENSBTAG00000015205	NCK2	2900.8	2132.79	1473.99	2404.51	3497.83	1918.66	2756.85	4459.41	3875.13
ENSBTAG00000015310	SLC25A36	5784.26	2804.19	5485.12	4763.57	2972.65	4731.41	3346.34	2544.94	1812.65
ENSBTAG00000047699	ENSBTAG00000047699	59.5981	27.6407	32.1377	53.4083	25.2005	25.2854	23.0476	31.1202	20.9776
ENSBTAG00000004989	IRF5	866.881	1153.78	926.782	915.895	1106.81	1206.62	1028.28	1308.2	1331.12
ENSBTAG00000050732	ENSBTAG00000050732	446.444	252.333	317.034	256.814	209.668	330.733	178.176	170.585	180.216
novel.449	-	1.0836	10.6996	21.7147	119.316	2.01604	18.2055	9.75092	0	0
ENSBTAG00000010795	ATG14	681.585	799.797	659.257	803.397	587.676	654.387	612.535	633.93	586.418
novel.691	-	0	0	0	0	0	0	16.8425	17.289	0
ENSBTAG00000007444	MAP3K7CL	56.3472	61.5229	59.9325	32.9541	16.1283	39.4453	28.3663	20.7468	43.8622
ENSBTAG00000020880	ARMH4	26.0064	67.7643	22.5833	42.0448	88.7058	57.6508	51.4139	157.906	43.8622
ENSBTAG00000009964	DNASE1L2	68.2669	65.0894	46.9037	40.9085	52.417	29.3311	24.8205	29.9676	31.4664
ENSBTAG00000017970	ZYX	4973.73	4208.52	4722.51	5795.37	7081.34	4485.64	5473.81	7633.67	9120.48
ENSBTAG00000005638	CABYR	239.476	222.017	117.259	135.225	82.6576	186.101	108.147	87.5976	78.1891
ENSBTAG00000003587	ELL	1435.77	1243.83	1017.98	1292.03	1511.02	1389.69	1498.1	1511.06	1726.84
ENSBTAG00000005845	MPI	524.463	576.888	677.498	771.579	812.464	859.705	825.282	748.038	731.354
ENSBTAG00000049579	ENSBTAG00000049579	17.3376	12.4829	17.3717	9.09077	2.01604	12.137	5.31868	3.4578	2.86058
ENSBTAG00000054084	ENSBTAG00000054084	53.0964	57.0647	45.1665	48.8629	61.4892	60.685	65.5971	99.1236	93.4455
ENSBTAG00000047155	C28H10orf71	2.1672	3.56654	6.94869	4.54539	1.00802	0	0	1.1526	0.953526
ENSBTAG00000010641	APH1B	108.36	62.4145	112.916	97.7258	50.401	76.8677	78.0074	61.0878	41.9551
ENSBTAG00000000049	CCDC77	195.048	298.698	275.342	249.996	160.275	258.923	180.835	123.328	168.774
ENSBTAG00000052906	ZNF8	1320.91	782.856	580.216	544.31	710.654	513.8	439.678	580.911	416.691
ENSBTAG00000026340	ENSBTAG00000026340	1.0836	4.45818	0.868587	0	1.00802	18.2055	13.2967	2.3052	9.53526
ENSBTAG00000027513	CXCL2	698.923	989.716	152.871	706.808	666.301	584.599	1539.76	1777.31	5587.66
ENSBTAG00000054870	ENSBTAG00000054870	0	8.02472	0	0	6.04812	6.0685	7.09158	11.526	30.5128
ENSBTAG00000033316	PDCD1LG2	8.66881	47.2567	7.81728	10.2271	31.2486	37.4224	47.8682	32.2728	71.5144
ENSBTAG00000050373	ENSBTAG00000050373	92.1061	98.0799	8.68587	76.1352	48.385	123.393	319.121	118.718	626.467
ENSBTAG00000013560	RABIF	356.505	287.998	388.258	312.495	513.082	333.768	437.019	406.868	502.508
ENSBTAG00000054381	ENSBTAG00000054381	11.9196	6.24145	3.47435	20.4542	1.00802	0	2.65934	6.9156	0
ENSBTAG00000011644	THSD4	672.916	498.424	922.439	328.404	262.085	407.601	347.487	573.995	325.152
ENSBTAG00000009952	C2H2orf69	182.045	213.101	183.272	149.998	163.299	126.427	142.718	108.344	143.029
ENSBTAG00000019716	CXCL8	100.775	705.284	61.6697	185.225	224.788	293.311	392.696	950.895	4599.81
ENSBTAG00000047673	THUMPD1	333.749	361.112	275.342	257.951	423.368	270.048	449.429	450.667	502.508
ENSBTAG00000008204	CARNMT1	274.151	392.32	324.851	363.631	437.481	352.985	421.949	447.209	535.882
ENSBTAG00000013631	GLUL	5966.31	5946.32	5030.85	5184.01	8760.7	6824.03	5175.08	6264.38	11953.4
ENSBTAG00000007960	TOP1	3641.98	3612.02	2351.26	3063.59	5195.34	2426.39	3933.17	5197.08	6811.04
ENSBTAG00000020481	GXYLT2	66.0997	41.0152	26.9262	39.7721	21.1684	20.2283	27.4799	35.7306	18.117
ENSBTAG00000055302	ENSBTAG00000055302	9.75241	20.5076	0.868587	15.9089	21.1684	33.3768	28.3663	11.526	73.4215
ENSBTAG00000045097	ENSBTAG00000045097	16.254	17.8327	17.3717	20.4542	35.2807	27.3083	29.2528	24.2046	33.3734
ENSBTAG00000049286	ENSBTAG00000049286	19.5048	16.0494	19.1089	24.9996	20.1604	64.7307	23.0476	33.4254	50.5369
ENSBTAG00000002605	ENSBTAG00000002605	776.942	1055.7	665.337	656.808	1976.73	341.859	1230.39	1639	1759.26
ENSBTAG00000015807	GALT	276.318	206.859	399.55	231.815	221.764	209.363	232.249	149.838	148.75
ENSBTAG00000008868	CAPN3	31.4244	32.0989	16.5031	23.8633	42.3368	28.3197	52.3004	43.7988	49.5833
ENSBTAG00000018314	MED11	69.3505	89.1636	78.1728	63.6354	101.81	95.0732	93.077	101.429	123.958
ENSBTAG00000038397	ENSBTAG00000038397	40.0932	35.6654	33.8749	61.3627	38.3048	75.8563	52.3004	150.991	76.2821
ENSBTAG00000053556	ENSBTAG00000053556	10.836	25.8574	6.08011	21.5906	8.06416	8.09134	0.886447	0	5.72116
ENSBTAG00000019090	PLEKHH3	2269.06	1767.22	2267.88	2568.14	1610.82	2176.57	1889.02	1369.29	1408.36
ENSBTAG00000007393	RND2	70.4341	46.3651	62.5382	64.7718	51.409	32.3653	33.685	47.2566	36.234
novel.316	-	202.633	99.8632	257.97	84.0897	163.299	75.8563	43.4359	84.1398	33.3734
ENSBTAG00000016448	ZBTB40	4363.66	2265.65	3853.05	3238.59	2899.07	2882.54	2728.48	1866.06	1722.07
ENSBTAG00000004769	NEIL2	242.727	90.9468	114.653	48.8629	42.3368	56.6394	23.0476	55.3248	117.284
ENSBTAG00000003435	FAM189A1	0	0	0	0	10.0802	2.02283	3.54579	1.1526	0
ENSBTAG00000021481	CA14	2.1672	3.56654	1.73717	2.27269	22.1764	5.05709	6.20513	2.3052	9.53526
ENSBTAG00000047715	TPRN	1047.84	974.558	1050.99	1199.98	1231.8	1246.07	1144.4	1396.95	1326.35
ENSBTAG00000038055	KLF16	397.682	324.555	309.217	335.222	512.074	261.957	459.18	588.979	626.467
ENSBTAG00000013736	PROM1	26.0064	32.9905	15.6346	15.9089	32.2566	13.1484	31.9121	81.8346	103.934
ENSBTAG00000019526	CMTM6	5649.9	5595.01	4964.84	4940.84	6316.25	5756.99	5822.19	6215.97	7566.23
ENSBTAG00000026842	ZRANB3	394.431	372.704	376.098	368.176	282.246	368.156	304.051	297.371	299.407
ENSBTAG00000050340	ENSBTAG00000050340	15.1704	2.67491	7.81728	30.6814	5.0401	0	7.09158	2.3052	0
ENSBTAG00000048114	ENSBTAG00000048114	1200.63	1127.03	381.31	605.673	4167.15	1197.52	719.795	1672.42	1784.05
ENSBTAG00000010504	TBRG4	2494.45	2961.12	2730.84	2272.69	3483.72	2547.76	3052.04	3435.9	4025.79
ENSBTAG00000015667	TMEM127	1277.57	1240.27	1371.5	1415.89	1667.27	1370.47	1532.67	1624.01	1576.18
ENSBTAG00000001189	AP1B1	4332.24	4899.54	4203.96	4428.34	5439.28	4397.64	5544.73	5340	6090.17
ENSBTAG00000013492	PRKAG3	28.1736	27.6407	15.6346	6.81808	4.03208	4.04567	3.54579	18.4416	5.72116
ENSBTAG00000019554	FBP2	2024.17	1180.53	2128.04	2042.02	1538.24	1450.37	1404.13	669.661	1224.33
novel.274	-	40.0932	26.7491	27.7948	15.9089	6.04812	14.1598	25.707	3.4578	3.8141
ENSBTAG00000033010	TTC27	602.482	781.073	699.212	518.174	731.823	720.129	753.48	1063.85	1098.46
ENSBTAG00000051730	ENSBTAG00000051730	182.045	286.215	282.291	186.361	1542.27	634.159	234.022	204.01	348.99
ENSBTAG00000019213	CNNM4	3089.35	1206.38	2075.05	1996.56	1653.15	1609.16	1621.31	1252.88	953.526
ENSBTAG00000013717	PRAP1	154.955	125.721	147.66	144.316	123.986	130.473	100.169	71.4612	82.0032
ENSBTAG00000016069	ARF4	2842.29	2426.14	2246.17	2497.69	3042.2	2572.03	3028.1	3019.81	3297.29
ENSBTAG00000051929	ENSBTAG00000051929	0	1.78327	1.73717	0	4.03208	13.1484	5.31868	3.4578	1.90705
ENSBTAG00000015599	PRKD2	3615.98	1675.38	2931.48	3257.91	2258.97	2478.98	2096.45	1832.63	1369.26
ENSBTAG00000042741	SNORD104	13.0032	28.5323	13.8974	5.68173	27.2165	18.2055	34.5714	32.2728	48.6298
ENSBTAG00000004283	PPFIBP1	3831.61	2938.83	4095.39	3559.04	2956.52	3345.77	2744.44	2888.42	1947.1
ENSBTAG00000006372	KLHL42	227.556	361.112	265.788	304.541	378.008	386.361	335.077	387.274	366.154
novel.799	-	330.498	417.285	451.665	399.994	155.235	434.909	312.029	110.65	177.356
ENSBTAG00000015991	CDH1	11890.4	13774	12940.2	12529.4	16622.2	11060.9	16141.3	19287.6	19499.6
ENSBTAG00000018724	TMEM82	328.331	70.4392	84.2529	132.953	75.6015	126.427	82.4396	55.3248	23.8381
ENSBTAG00000002472	CASP9	442.109	408.369	656.651	504.538	395.144	455.138	413.084	262.793	246.963
ENSBTAG00000021430	UPK3B	835.456	610.77	849.478	1144.3	671.341	829.362	523.004	209.773	368.061
ENSBTAG00000048365	WNT7B	1262.4	906.793	1445.33	1344.3	1027.17	937.584	873.151	1146.84	755.193
ENSBTAG00000003221	ATF7IP	2158.53	1710.16	1748.46	1561.34	1474.73	1524.21	1610.67	1462.65	1313.96
ENSBTAG00000054825	ENSBTAG00000054825	8.66881	0	5.21152	2.27269	0	0	0	0	0
novel.190	-	241.643	165.844	152.003	179.543	112.898	187.112	130.308	82.9872	55.3045
ENSBTAG00000011908	CPQ	80.1865	59.7396	42.5607	87.4987	51.409	26.2968	53.1868	42.6462	29.5593
ENSBTAG00000008654	HOOK2	3850.03	2289.72	3172.95	2854.5	2565.41	2538.66	2340.22	2446.97	1929.94
ENSBTAG00000015958	GOSR2	1301.4	1173.39	764.356	796.579	1444.49	970.96	1208.23	1746.19	1755.44
ENSBTAG00000045330	bta-mir-2284u	99.6913	46.3651	57.3267	48.8629	52.417	41.4681	39.8901	26.5098	22.8846
ENSBTAG00000053043	ENSBTAG00000053043	0	1.78327	0	0	0	4.04567	3.54579	5.763	13.3494
ENSBTAG00000032774	ADIRF	670.749	427.985	599.325	551.128	629.004	370.179	343.055	312.355	278.43
ENSBTAG00000049238	ENSBTAG00000049238	6.50161	33.8822	21.7147	22.7269	39.3128	31.3539	40.7766	40.341	46.7228
ENSBTAG00000000290	ATP11B	1265.65	1716.4	1106.58	1289.75	1621.9	1367.44	1616.88	2366.29	2044.36
ENSBTAG00000036298	ENSBTAG00000036298	134.367	107.888	125.076	114.771	85.6817	87.9933	109.033	82.9872	88.6779
ENSBTAG00000055228	ENSBTAG00000055228	4.3344	3.56654	1.73717	2.27269	6.04812	15.1713	11.5238	1.1526	17.1635
ENSBTAG00000018063	SPATA2	896.138	883.611	852.952	773.852	1279.18	770.7	1169.22	1141.07	1055.55
ENSBTAG00000050524	ENSBTAG00000050524	32.508	79.3556	20.8461	30.6814	105.842	26.2968	52.3004	152.143	102.027
ENSBTAG00000016265	DNAJA1	12329.2	3673.54	4262.15	4680.61	5971.51	3092.91	2586.65	3660.66	3177.15
ENSBTAG00000038893	ENSBTAG00000038893	21.672	8.02472	13.8974	23.8633	44.3529	50.5709	48.7546	12.6786	21.9311
ENSBTAG00000010452	PODXL	510.376	427.985	772.174	507.947	350.791	422.772	443.224	459.888	407.156
ENSBTAG00000009812	CXCL5	313.161	1457.82	88.5958	276.132	1021.12	603.816	725.114	2414.7	5760.25
ENSBTAG00000005446	POLR2J	672.916	616.12	701.818	582.946	808.432	729.232	674.586	827.567	829.568
ENSBTAG00000013863	DUSP1	1048.93	1604.94	1057.94	1312.48	1222.73	1164.14	2118.61	2074.68	2652.71
ENSBTAG00000053579	ENSBTAG00000053579	187.463	65.0894	93.8074	123.862	66.5293	107.21	73.5751	48.4092	30.5128
ENSBTAG00000014588	RSL1D1	1215.8	1493.49	1208.2	1193.16	1547.31	1059.97	1622.2	2342.08	2549.73
ENSBTAG00000054063	CD1A	4.3344	2.67491	10.423	15.9089	20.1604	6.0685	46.9817	31.1202	12.3958
ENSBTAG00000011358	IER3	5501.44	4139.86	3867.82	6043.09	6641.84	3488.38	8078.19	10074.9	8066.83
ENSBTAG00000042662	SNORD17	13.0032	3.56654	1.73717	5.68173	12.0962	14.1598	25.707	9.2208	16.2099
novel.624	-	49.8456	54.3898	38.2178	27.2723	26.2085	37.4224	18.6154	4.6104	7.62821
ENSBTAG00000038682	FAM83H	7047.74	11264.9	8612.9	9047.59	11824.1	9680.27	10281.9	12475.7	12856.4
ENSBTAG00000014140	ATP1B3	26270.8	17642.8	36535.4	23988.3	18008.3	19057.1	20385.6	23247.9	14228.5
ENSBTAG00000006589	CFTR	15.1704	65.981	13.8974	30.6814	41.3288	36.411	71.8022	74.919	107.748
ENSBTAG00000010382	MUC13	1.0836	7.13309	1.73717	1.13635	9.07218	2.02283	2.65934	20.7468	25.7452
ENSBTAG00000000252	POLE3	1456.36	1809.13	1391.48	1512.48	1936.41	1784.14	1562.81	2116.17	2089.18
ENSBTAG00000023648	ENSBTAG00000023648	0	1.78327	0	0	0	0	0.886447	25.3572	16.2099
ENSBTAG00000005378	XKRX	255.73	357.546	258.839	251.133	232.853	178.009	230.476	210.926	231.707
ENSBTAG00000003934	PSPC1	471.366	748.974	674.023	851.124	729.806	1007.37	946.726	790.684	1208.12
ENSBTAG00000002305	PCSK4	626.321	401.236	486.409	520.447	393.128	478.4	393.583	358.459	348.037
ENSBTAG00000039337	ENSBTAG00000039337	0	0	0	0	2.01604	0	0	1.1526	21.9311
ENSBTAG00000031439	CDC14A	241.643	262.141	246.679	236.36	184.468	223.523	210.088	159.059	205.008
ENSBTAG00000052620	ENSBTAG00000052620	5.418	10.6996	6.08011	11.3635	7.05614	12.137	17.7289	27.6624	36.234
ENSBTAG00000026467	ODF3B	15.1704	15.1578	14.766	7.95443	27.2165	26.2968	22.1612	18.4416	25.7452
ENSBTAG00000000020	TRPV3	6648.98	6909.28	4435.87	7512.39	9492.52	6392.16	8259.03	8138.51	9656.36
ENSBTAG00000019584	ENSBTAG00000019584	3.2508	9.80799	2.60576	0	0	0	0	0	0
ENSBTAG00000010661	DPYSL3	279.569	349.521	242.336	281.814	414.296	346.916	366.989	358.459	327.059
ENSBTAG00000003479	MATN1	4.3344	4.45818	4.34293	2.27269	0	0	0	2.3052	0
ENSBTAG00000052741	ENSBTAG00000052741	115.945	36.5571	115.522	77.2716	51.409	67.765	46.9817	49.5618	39.0946
ENSBTAG00000017875	ARHGAP30	1462.86	1508.65	1060.54	1382.93	1572.51	1579.83	1581.42	1659.74	2083.45
ENSBTAG00000017681	RIN1	845.209	1352.61	682.709	1020.44	1547.31	734.289	1435.16	1636.69	1976.66
ENSBTAG00000048228	ENSBTAG00000048228	587.312	588.48	492.489	402.267	651.181	486.492	666.608	918.622	788.566
ENSBTAG00000007450	C2	1282.98	1852.82	819.077	1517.02	2453.52	1393.73	1599.15	1686.25	3457.48
ENSBTAG00000050654	ENSBTAG00000050654	32.508	29.424	65.144	32.9541	23.1845	21.2398	29.2528	21.8994	20.9776
ENSBTAG00000011767	MPP5	1698	2004.4	1864.86	2178.38	1640.05	1744.69	1733.89	1489.16	1547.57
ENSBTAG00000018321	PAOX	1884.38	1876.89	3058.29	2184.06	1889.03	1942.93	1485.69	1831.48	1401.68
ENSBTAG00000011275	SCUBE1	161.457	56.173	97.2817	88.635	36.2887	62.7079	46.0953	96.8184	50.5369
ENSBTAG00000013303	ACSS2	1797.69	1670.93	3429.18	2422.69	1821.49	2271.64	1505.19	1118.02	958.294
ENSBTAG00000015406	ZNF750	3150.03	6247.69	4670.39	4582.89	6038.04	4742.54	5733.54	7990.98	7697.81
ENSBTAG00000006904	TNS2	2030.67	1808.24	2180.15	2023.83	1838.63	1729.52	1834.95	1448.82	1572.36
ENSBTAG00000020755	SELP	325.08	301.373	378.704	143.18	436.473	201.272	258.843	801.057	1040.3
ENSBTAG00000022837	ENSBTAG00000022837	0	0	2.60576	22.7269	0	0	0	0	0.953526
ENSBTAG00000010423	LIFR	880.968	457.409	1657.26	928.395	751.983	785.871	655.085	431.073	357.572
novel.884	-	63.9325	50.8232	59.0639	119.316	35.2807	80.9134	26.5934	26.5098	20.9776
ENSBTAG00000021923	DSG2	1025.09	947.809	958.051	851.124	887.058	762.609	787.165	776.853	554.952
ENSBTAG00000011327	OLFML3	182.045	115.913	224.095	171.588	145.155	157.781	105.487	88.7502	77.2356
ENSBTAG00000009418	FAM131B	10.836	5.34981	3.47435	4.54539	3.02406	1.01142	1.77289	0	0.953526
novel.978	-	54.18	57.9563	63.4068	53.4083	42.3368	35.3996	44.3224	43.7988	20.9776
novel.263	-	5.418	7.13309	16.5031	17.0452	4.03208	9.10275	0.886447	1.1526	1.90705
ENSBTAG00000047022	PSCA	18.4212	29.424	14.766	26.136	7.05614	23.2626	2.65934	5.763	2.86058
ENSBTAG00000008932	SHISA7	9.75241	8.91636	4.34293	10.2271	3.02406	0	2.65934	1.1526	4.76763
ENSBTAG00000004645	ADAMTSL3	167.958	187.243	298.794	198.861	196.564	118.336	148.037	137.159	159.239
ENSBTAG00000023018	PARG	1525.71	1471.2	1500.05	1387.48	1300.35	1381.6	1277.37	1263.25	1227.19
ENSBTAG00000024999	ENSBTAG00000024999	0	0	1.73717	0	33.2647	3.03425	0	0	3.8141
ENSBTAG00000001637	FUNDC1	282.82	238.958	292.714	277.269	353.815	401.533	315.575	331.949	294.639
ENSBTAG00000016012	WNT3	4.3344	2.67491	0	0	0	24.274	2.65934	18.4416	11.4423
ENSBTAG00000012084	ENSBTAG00000012084	10.836	0	2.60576	0	13.1043	17.1941	9.75092	9.2208	14.3029
ENSBTAG00000027213	ENSBTAG00000027213	89.9389	115.021	97.2817	97.7258	68.5454	53.6051	84.2125	73.7664	82.9568
novel.858	-	0	1.78327	0	0	6.04812	2.02283	0.886447	6.9156	5.72116
ENSBTAG00000019767	MIER2	1421.68	841.704	1175.2	780.67	922.338	723.163	765.004	708.849	829.568
ENSBTAG00000005376	FBXO30	775.858	680.318	671.417	701.126	612.876	660.455	609.876	538.264	557.813
ENSBTAG00000030962	EEFSEC	651.244	764.132	747.853	611.355	767.103	723.163	793.37	1111.11	1160.44
ENSBTAG00000008343	ENSBTAG00000008343	211.302	3.56654	113.785	135.225	20.1604	70.7992	14.1832	20.7468	70.5609
ENSBTAG00000050392	FAM171B	87.7717	89.1636	100.756	145.452	92.7378	81.9248	65.5971	48.4092	68.6539
ENSBTAG00000050110	ENSBTAG00000050110	1537.63	1393.63	1120.48	1331.8	1822.5	1566.69	1564.58	1627.47	1518.97
ENSBTAG00000045708	MYPOP	139.785	108.78	101.625	134.089	176.404	178.009	164.879	130.244	146.843
ENSBTAG00000011632	MAP1LC3B	1591.81	1637.04	2195.79	1904.52	1312.44	1816.51	1501.64	1383.12	1101.32
ENSBTAG00000008711	BOK	919.977	726.683	971.08	917.032	773.151	585.611	795.143	749.19	657.933
ENSBTAG00000002757	IL20	0	2.67491	5.21152	0	3.02406	0	12.4103	10.3734	41.0016
ENSBTAG00000019340	ENSBTAG00000019340	89.9389	57.9563	84.2529	94.3168	58.4652	56.6394	60.2784	62.2404	51.4904
ENSBTAG00000006549	CALHM6	30.3408	45.4734	34.7435	43.1812	27.2165	55.6279	44.3224	96.8184	152.564
ENSBTAG00000006490	BOLA-DOA	66.0997	115.021	67.7498	56.8173	94.7539	93.0504	136.513	102.581	147.797
novel.377	-	340.251	358.438	663.6	574.991	284.262	466.263	347.487	303.134	281.29
ENSBTAG00000017123	ZNF354B	276.318	350.413	284.028	297.723	271.157	279.151	189.7	229.367	200.24
ENSBTAG00000011374	S1PR3	46.5948	58.848	121.602	49.9993	39.3128	42.4795	54.0733	40.341	29.5593
ENSBTAG00000013744	SYNPO	1103.11	883.611	1222.1	1105.67	1716.66	1077.16	1209.11	1542.18	1376.89
ENSBTAG00000006367	CCN2	61.7653	80.2472	114.653	59.09	96.7699	156.77	77.1209	134.854	146.843
ENSBTAG00000006377	MYO1G	318.579	475.242	207.592	303.405	380.024	450.081	519.458	371.137	646.491
ENSBTAG00000012863	GDPD2	539.633	290.673	827.763	706.808	422.36	478.4	393.583	398.8	238.381
ENSBTAG00000000835	BCAS1	484.37	359.329	647.966	1129.53	365.911	602.805	474.249	316.965	230.753
ENSBTAG00000014782	STAB1	2415.35	3297.27	2068.97	3109.04	2165.23	4027.46	4091.84	3951.11	4791.47
ENSBTAG00000053045	ENSBTAG00000053045	15.1704	7.13309	14.766	9.09077	2.01604	8.09134	5.31868	2.3052	0
ENSBTAG00000055296	LGALSL	8503.02	13790	10217.2	12344.1	9501.6	7928.5	10338.6	8592.64	6571.7
ENSBTAG00000001142	GNE	665.331	592.938	761.75	568.173	500.986	560.325	556.689	351.543	535.882
ENSBTAG00000050570	ENSBTAG00000050570	27.09	34.7738	35.6121	24.9996	23.1845	22.2512	13.2967	17.289	15.2564
ENSBTAG00000022000	CACNB2	253.563	223.801	189.352	209.088	177.412	204.306	151.582	100.276	161.146
ENSBTAG00000003927	AAMP	2661.32	2612.49	2306.1	2499.96	2943.42	2540.68	2829.54	3386.34	3508.02
ENSBTAG00000003436	RHBDF2	889.636	1184.98	743.51	787.488	1433.4	661.467	1163.91	1522.59	1889.89
ENSBTAG00000010339	ABHD11	2434.85	1886.7	4029.37	1774.97	2049.3	1557.58	1866.86	1785.38	1758.3
ENSBTAG00000008124	GK	2058.84	2257.62	856.426	1270.44	2679.32	1290.57	2230.3	2941.44	3671.07
ENSBTAG00000014472	LCMT2	128.949	229.15	128.551	115.907	196.564	126.427	170.198	409.173	378.55
ENSBTAG00000054911	ANO9	1658.99	1699.46	1451.41	1737.47	1606.78	1404.86	1339.42	1217.15	1063.18
ENSBTAG00000002344	ORAI3	225.389	301.373	264.919	306.814	307.446	390.407	335.964	378.053	313.71
ENSBTAG00000021742	ZNF568	85.6045	107.888	105.099	82.9533	66.5293	93.0504	67.37	39.1884	54.351
ENSBTAG00000010138	SEMA3B	2245.22	866.67	2383.4	1753.38	1586.62	1462.51	1156.81	905.944	735.168
ENSBTAG00000001793	HSD11B1L	163.624	129.287	154.608	181.815	144.147	102.153	125.876	100.276	119.191
ENSBTAG00000042678	SNORA71	18.4212	14.2662	8.68587	24.9996	7.05614	11.1256	8.86447	5.763	2.86058
novel.688	-	83.4373	151.578	184.14	110.226	86.6897	92.039	97.5092	99.1236	83.9103
ENSBTAG00000012344	RPL26	16610.5	17304.9	20029.6	15730.4	14852.2	16298	14038.7	15065.6	14133.2
ENSBTAG00000053238	ENSBTAG00000053238	572.141	499.316	462.957	296.587	445.545	1072.1	592.147	575.148	692.26
ENSBTAG00000017566	TUFT1	3075.26	2466.26	2203.6	2977.23	1727.75	2540.68	1984.76	2385.88	1936.61
ENSBTAG00000007166	CAMKK1	762.855	704.392	474.248	868.169	903.186	599.77	1070.83	1055.78	1401.68
ENSBTAG00000011311	CCDC12	449.694	528.74	416.053	379.54	541.307	486.492	497.297	598.2	676.05
ENSBTAG00000020636	SYN3	63.9325	19.616	17.3717	29.545	20.1604	3.03425	5.31868	19.5942	18.117
ENSBTAG00000016041	B3GNT8	108.36	223.801	123.339	137.498	211.684	198.238	194.132	308.897	174.495
ENSBTAG00000015670	PAK3	2.1672	1.78327	0	1.13635	6.04812	3.03425	7.09158	2.3052	9.53526
ENSBTAG00000006541	ATP2A1	379.26	160.494	125.945	239.769	148.179	176.998	172.857	107.192	78.1891
ENSBTAG00000037795	CYP2C87	554.804	336.147	1642.5	831.806	337.687	826.328	494.638	282.387	379.503
ENSBTAG00000005760	TBC1D4	1590.73	1564.82	1978.64	1389.75	959.635	1608.15	1293.33	1271.32	1223.37
ENSBTAG00000014270	UNC5B	1526.79	1222.43	2972.3	1903.38	933.427	1920.68	1163.02	1279.39	1111.81
ENSBTAG00000004462	NPAS3	23.8392	8.91636	11.2916	1.13635	0	2.02283	4.43224	1.1526	5.72116
ENSBTAG00000043839	ENSBTAG00000043839	3.2508	4.45818	0	1.13635	12.0962	4.04567	3.54579	11.526	10.4888
ENSBTAG00000027516	APLNR	261.148	185.46	296.188	364.767	120.962	245.774	155.128	220.147	206.915
ENSBTAG00000048358	ENSBTAG00000048358	33.5916	22.2909	39.0864	32.9541	25.2005	17.1941	22.1612	13.8312	15.2564
ENSBTAG00000008625	PLEKHF1	44.4276	38.3403	57.3267	34.0904	20.1604	41.4681	29.2528	12.6786	8.58173
ENSBTAG00000014090	ARID5A	190.714	160.494	121.602	124.998	236.885	112.267	209.202	239.741	349.944
ENSBTAG00000008567	DLEC1	314.244	232.717	295.319	347.722	283.254	255.889	189.7	147.533	203.101
ENSBTAG00000012409	POSTN	2013.33	1620.99	2392.09	2551.1	2234.78	1681.99	1334.99	1453.43	1281.54
ENSBTAG00000012394	CCDC85A	17.3376	33.8822	21.7147	46.5902	8.06416	20.2283	12.4103	11.526	22.8846
ENSBTAG00000054549	ENSBTAG00000054549	24.9228	36.5571	19.9775	15.9089	57.4571	53.6051	24.8205	31.1202	48.6298
ENSBTAG00000002070	KLC3	1810.7	1568.39	1383.66	1777.25	2104.75	1788.19	1751.62	2697.08	2000.5
ENSBTAG00000014320	SRFBP1	204.801	296.023	180.666	185.225	285.27	246.786	244.659	330.796	367.107
ENSBTAG00000050319	ENSBTAG00000050319	196.132	410.152	213.672	222.724	308.454	312.528	327.986	471.414	483.438
ENSBTAG00000008374	AQP2	102.942	45.4734	201.512	149.998	86.6897	84.959	56.7326	80.682	28.6058
ENSBTAG00000039601	SAP25	217.804	186.352	182.403	165.907	109.874	176.998	170.198	123.328	100.12
ENSBTAG00000021156	TBC1D31	454.029	477.917	603.668	464.766	323.574	429.852	484	382.663	315.617
ENSBTAG00000020257	PTPN5	2.1672	5.34981	0	0	2.01604	8.09134	4.43224	18.4416	12.3958
novel.546	-	1242.89	288.89	733.087	647.718	252.005	375.236	768.55	412.631	199.287
ENSBTAG00000004246	H6PD	72.6013	118.588	73.8299	88.635	163.299	139.576	100.169	81.8346	188.798
ENSBTAG00000052488	SPINK9	24.9228	36.5571	11.2916	23.8633	65.5213	67.765	22.1612	17.289	83.9103
ENSBTAG00000016716	RRS1	523.379	614.337	512.466	399.994	846.737	320.619	575.304	1129.55	1245.3
ENSBTAG00000020429	MED29	859.296	645.544	695.738	713.626	671.341	665.512	525.663	553.248	536.835
ENSBTAG00000003169	FBXO24	58.5145	39.232	115.522	80.6806	54.4331	49.5594	44.3224	42.6462	33.3734
ENSBTAG00000023026	ENSBTAG00000023026	2257.14	2599.12	1288.11	1437.48	3168.21	1284.5	2594.63	4188.55	3627.21
ENSBTAG00000045649	DEFB	2.1672	2.67491	1.73717	7.95443	5.0401	16.1827	12.4103	12.6786	5.72116
ENSBTAG00000019255	NFE2L2	6233.96	5946.32	5287.96	6379.45	5224.57	4996.4	5383.39	5440.27	4846.77
ENSBTAG00000054058	RNF182	2.1672	0	1.73717	4.54539	6.04812	6.0685	3.54579	14.9838	7.62821
ENSBTAG00000009835	CACNA1G	442.109	133.745	508.992	622.718	392.12	253.866	238.454	199.4	123.005
ENSBTAG00000054197	PCDHGC4	2.1672	1.78327	6.08011	7.95443	8.06416	35.3996	5.31868	10.3734	9.53526
ENSBTAG00000052878	ENSBTAG00000052878	26.0064	31.2072	18.2403	7.95443	24.1925	12.137	77.1209	40.341	86.7709
novel.34	-	723.845	715.092	713.978	665.899	651.181	696.866	514.139	458.735	440.529
ENSBTAG00000002135	CD69	60.6817	29.424	71.2241	19.3179	39.3128	50.5709	73.5751	56.4774	319.431
ENSBTAG00000018165	RIPOR2	31.4244	131.962	33.0063	45.4539	44.3529	59.6736	85.0989	134.854	406.202
ENSBTAG00000009315	CDON	652.328	506.449	454.271	537.492	414.296	401.533	382.945	518.67	427.18
ENSBTAG00000000854	SEC16B	4.3344	8.91636	16.5031	14.7725	22.1764	15.1713	26.5934	25.3572	20.9776
ENSBTAG00000020893	MATN3	8.66881	5.34981	2.60576	11.3635	2.01604	2.02283	3.54579	0	0
ENSBTAG00000010871	ENSBTAG00000010871	3922.64	2967.36	3668.04	3426.09	2936.36	3021.1	3328.61	2614.1	2584.06
ENSBTAG00000021071	TRIM8	2737.18	2373.53	2430.31	2823.82	3462.55	2731.84	2663.77	3358.68	3449.86
ENSBTAG00000034522	SLC10A7	390.096	442.251	455.139	364.767	311.478	405.578	323.553	276.624	336.595
ENSBTAG00000011257	ASAH1	1591.81	1324.97	1486.15	1186.35	932.419	1217.75	1287.12	1173.35	1071.76
ENSBTAG00000021468	MED24	3625.73	2761.4	5671	3385.18	2582.55	3700.78	3092.81	2323.64	2104.43
ENSBTAG00000003121	FRMPD3	9.75241	3.56654	1.73717	0	0	0	0	0	0
ENSBTAG00000039720	TMEM225B	340.251	234.5	350.909	234.087	279.222	225.546	197.678	195.942	173.542
ENSBTAG00000015105	HERPUD2	464.865	565.297	536.787	582.946	576.587	605.839	682.564	638.541	756.146
ENSBTAG00000012963	VILL	3409.01	1647.74	3854.79	4491.98	949.555	3076.73	2692.14	1866.06	1819.33
ENSBTAG00000003849	GNL2	789.945	951.375	845.135	693.172	934.435	807.111	1059.3	1243.66	1148.05
ENSBTAG00000017482	ISYNA1	1483.45	1042.32	1744.99	1453.39	1272.12	1206.62	1205.57	877.129	738.029
ENSBTAG00000038532	FOLR3	60.6817	8.02472	12.1602	85.226	9.07218	33.3768	10.6374	11.526	12.3958
ENSBTAG00000053114	ENSBTAG00000053114	87.7717	115.913	61.6697	79.5443	54.4331	41.4681	65.5971	19.5942	73.4215
ENSBTAG00000045902	EPHB2	993.662	572.43	758.276	688.626	1246.92	808.122	751.707	1399.26	1021.23
ENSBTAG00000005923	ABTB2	1198.46	1257.21	522.889	1004.53	1797.3	702.935	1222.41	2191.09	2051.03
ENSBTAG00000009297	PANX2	61.7653	27.6407	52.1152	112.498	50.401	37.4224	16.8425	40.341	17.1635
ENSBTAG00000009451	JDP2	319.662	200.618	257.102	296.587	215.716	179.021	248.205	130.244	199.287
ENSBTAG00000012953	ASTN1	13.0032	0	8.68587	0	0	0	0	0	0
novel.854	-	73.6849	90.0552	72.9613	132.953	107.858	125.416	161.333	155.601	110.609
ENSBTAG00000043634	ENSBTAG00000043634	1.0836	7.13309	2.60576	3.40904	3.02406	9.10275	10.6374	10.3734	21.9311
ENSBTAG00000006694	CXCL14	7356.57	6266.42	7921.51	4494.25	4046.19	5240.15	5163.56	4965.4	5716.39
ENSBTAG00000048087	ENSBTAG00000048087	53.0964	101.646	128.551	123.862	152.211	142.61	112.579	189.026	160.192
novel.162	-	445.36	409.261	560.238	501.129	253.013	493.572	412.198	301.981	287.011
ENSBTAG00000016045	TRIB2	292.572	414.611	254.496	319.313	417.32	288.254	398.901	576.3	559.72
novel.925	-	31.4244	23.1825	78.1728	74.9989	47.3769	26.2968	25.707	13.8312	11.4423
ENSBTAG00000011215	ACTN4	19777.9	19051.6	19196.6	17731.6	24935.4	17522.8	21559.3	25009.1	26984.8
ENSBTAG00000020761	USP33	498.456	593.829	770.436	752.262	426.392	603.816	584.169	364.222	464.367
ENSBTAG00000022022	GUCD1	2002.49	1604.05	1403.64	1774.97	2369.86	1826.62	1765.8	2277.54	2357.12
ENSBTAG00000015880	PRIMA1	72.6013	65.981	39.955	56.8173	55.4411	32.3653	39.0037	33.4254	24.7917
ENSBTAG00000054965	ENSBTAG00000054965	20.5884	5.34981	22.5833	31.8177	46.3689	33.3768	63.8242	43.7988	18.117
ENSBTAG00000054331	COLEC10	7.58521	1.78327	5.21152	0	0	0	0	0	0
ENSBTAG00000046012	SOWAHD	80.1865	58.848	71.2241	76.1352	66.5293	34.3882	31.0257	53.0196	51.4904
ENSBTAG00000003395	ZRANB1	1045.67	913.035	1186.49	1187.48	882.018	1077.16	869.605	795.294	724.68
ENSBTAG00000002501	CUEDC2	909.141	896.985	1031.88	893.169	1289.26	1009.39	1076.15	1083.44	1061.27
ENSBTAG00000004111	LRRC45	1229.89	1119	1393.21	1031.8	1097.73	1157.06	784.506	646.609	452.925
ENSBTAG00000010484	LRRN4CL	860.379	828.33	760.882	694.308	666.301	698.889	673.7	688.102	544.463
novel.293	-	857.128	1038.76	1015.38	1122.71	805.408	1012.43	810.213	696.171	536.835
ENSBTAG00000038426	CD1B	0	1.78327	0	3.40904	0	3.03425	22.1612	12.6786	4.76763
ENSBTAG00000010923	RAB9A	1493.2	1426.62	1324.59	1180.66	1196.52	1196.51	1233.93	1050.02	1046.97
ENSBTAG00000009984	SGPL1	1452.03	1605.84	2179.28	1973.83	1211.64	1472.62	1663.86	1481.09	1354.96
ENSBTAG00000040427	ENSBTAG00000040427	261.148	277.299	327.457	297.723	247.973	259.934	241.114	126.786	182.123
ENSBTAG00000016246	DUOX1	2577.89	2598.23	1282.03	2302.24	3675.24	2263.55	3112.32	3133.92	2817.67
ENSBTAG00000019574	MAPK12	223.222	144.445	183.272	280.678	190.516	155.758	124.103	141.77	132.54
ENSBTAG00000031967	AMPH	61.7653	57.0647	75.567	42.0448	55.4411	37.4224	29.2528	40.341	27.6523
ENSBTAG00000050650	ENSBTAG00000050650	0	21.3993	4.34293	1.13635	2.01604	7.07992	14.1832	43.7988	90.585
novel.930	-	23.8392	32.0989	15.6346	11.3635	10.0802	18.2055	2.65934	8.0682	2.86058
ENSBTAG00000009260	GPM6B	55.2636	58.848	62.5382	65.9081	52.417	106.199	106.374	82.9872	90.585
ENSBTAG00000030591	CWC25	296.907	367.354	254.496	271.587	355.831	350.962	397.128	348.085	395.713
ENSBTAG00000033167	ENSBTAG00000033167	82.3537	57.9563	73.8299	79.5443	78.6256	107.21	85.0989	123.328	114.423
ENSBTAG00000016738	DTX1	61.7653	105.213	40.8236	106.817	111.89	148.678	97.5092	114.107	131.587
ENSBTAG00000038063	LIPJ	14.0868	37.4487	27.7948	15.9089	5.0401	7.07992	22.1612	9.2208	10.4888
ENSBTAG00000051402	ENSBTAG00000051402	112.694	121.262	168.506	145.452	173.379	158.792	159.561	193.637	220.264
ENSBTAG00000019133	ZNF326	3191.2	1766.33	1977.77	2656.78	1925.32	2099.7	1839.38	1610.18	1715.39
ENSBTAG00000012099	TMEM87B	456.196	528.74	568.056	477.266	563.483	637.193	544.279	622.404	714.191
ENSBTAG00000004787	METRNL	2601.73	3295.49	2243.56	2971.55	3354.69	3038.3	2907.55	4274.99	4166.91
ENSBTAG00000015543	ARHGAP35	6230.71	4665.93	6907.87	6041.96	5339.48	5205.76	4972.08	4651.9	4152.61
ENSBTAG00000015818	ENSBTAG00000015818	0	11.5913	5.21152	0	4.03208	0	15.9561	61.0878	45.7692
ENSBTAG00000050215	ENSBTAG00000050215	0	1.78327	1.73717	0	3.02406	8.09134	2.65934	8.0682	2.86058
ENSBTAG00000015801	EFNB1	1856.21	1888.48	2167.12	2201.1	2802.3	1950.01	2409.36	2619.86	2508.73
ENSBTAG00000011585	MST1	338.083	165.844	355.252	315.904	194.548	304.437	178.176	125.633	168.774
ENSBTAG00000007414	PAPOLG	1432.52	998.632	970.211	1212.48	1060.44	911.287	957.363	866.755	841.963
ENSBTAG00000014655	MYO1A	91.0225	69.5476	46.9037	92.0441	62.4972	51.5823	20.3883	53.0196	38.141
ENSBTAG00000014833	NEU4	15.1704	15.1578	10.423	38.6358	2.01604	12.137	13.2967	0	1.90705
novel.682	-	99.6913	155.145	211.067	124.998	99.794	127.439	100.169	96.8184	98.2132
ENSBTAG00000045904	PIM3	2914.89	3070.79	2571.02	2619.28	3539.16	2468.87	3416.37	4017.96	4280.38
ENSBTAG00000016915	FLT1	4407	3124.29	3322.34	3594.26	2121.88	3415.56	2906.66	3135.07	2627.92
ENSBTAG00000009064	CSF2RB	248.145	388.753	181.535	330.677	245.957	259.934	453.861	431.073	1213.84
ENSBTAG00000014558	DDX21	2245.22	2742.67	2145.41	2161.33	2912.17	1793.24	2865.88	4455.95	4458.69
ENSBTAG00000000885	ENSBTAG00000000885	40.0932	42.7985	40.8236	32.9541	48.385	61.6964	51.4139	72.6138	50.5369
novel.999	-	7.58521	5.34981	15.6346	10.2271	3.02406	4.04567	4.43224	3.4578	3.8141
ENSBTAG00000038080	ENSBTAG00000038080	0	0	0.868587	0	1.00802	0	1.77289	2.3052	14.3029
ENSBTAG00000011929	USP50	22.7556	19.616	19.9775	26.136	12.0962	10.1142	18.6154	11.526	7.62821
ENSBTAG00000014515	RFC1	1275.4	1342.8	1348.05	1398.84	947.539	1262.25	1299.53	1035.04	1014.55
ENSBTAG00000031673	ARRDC5	48.762	38.3403	64.2754	46.5902	41.3288	39.4453	23.0476	27.6624	27.6523
ENSBTAG00000018869	IGSF6	86.6881	135.529	86.8587	136.362	122.978	128.45	152.469	184.416	196.426
ENSBTAG00000020780	SBNO2	7276.38	6661.41	3885.19	5038.56	9650.78	4704.1	7229.86	8264.14	11059
ENSBTAG00000016349	TEAD2	666.415	418.177	1041.44	622.718	648.157	518.857	496.411	283.54	273.662
ENSBTAG00000000087	HSD17B12	3492.45	4003.44	5155.06	3898.81	3019.02	3595.59	3886.19	3325.25	2708.97
ENSBTAG00000006268	IKBKG	761.771	758.782	791.282	909.077	1010.04	883.979	862.513	941.674	1118.49
ENSBTAG00000011975	SERPINB1	5648.81	4113.12	1921.31	5321.51	9338.3	4113.43	5895.76	6909.84	6153.1
ENSBTAG00000021514	DNPEP	863.63	1168.04	974.554	874.987	1213.66	931.515	1231.28	1271.32	1433.15
ENSBTAG00000004257	TAF4B	157.122	217.559	77.3042	71.5898	184.468	55.6279	173.744	418.394	530.16
ENSBTAG00000009059	PITX2	8.66881	36.5571	17.3717	39.7721	92.7378	18.2055	115.238	28.815	38.141
ENSBTAG00000014170	MAP7D3	99.6913	60.6312	82.5157	95.4531	57.4571	33.3768	91.3041	41.4936	29.5593
ENSBTAG00000008609	SEPTIN8	3760.1	5965.04	2470.26	4212.44	5935.22	3443.88	5947.18	6974.38	7606.28
ENSBTAG00000020344	SLC44A3	624.154	568.864	733.956	499.993	404.216	499.64	330.645	610.878	445.297
ENSBTAG00000054510	ENSBTAG00000054510	242.727	209.534	85.9901	72.7262	271.157	237.683	92.1905	462.193	359.479
ENSBTAG00000017452	RCAN3	1292.74	926.409	1056.2	1122.71	681.422	1145.94	981.297	615.489	595
ENSBTAG00000051099	ENSBTAG00000051099	0	16.9411	0	0	23.1845	28.3197	11.5238	11.526	27.6523
ENSBTAG00000014922	SHB	2227.88	2116.74	1321.99	1956.79	3100.67	1678.95	2149.63	3148.9	3019.82
ENSBTAG00000021417	DMWD	383.595	511.799	516.809	429.539	261.077	341.859	460.066	283.54	389.992
ENSBTAG00000043560	COX3	255806	349905	373553	248511	188421	302026	239856	220965	237984
ENSBTAG00000004307	VPS36	2767.52	2838.97	2802.06	3104.5	3101.68	3172.82	3400.41	3155.82	3608.14
ENSBTAG00000046350	PKP1	45283.7	57082.5	43171.4	52800.4	59953	56339	57002.1	63004.6	55696.4
ENSBTAG00000026936	ZGRF1	174.46	269.274	226.701	221.588	138.099	244.763	141.832	122.176	148.75
ENSBTAG00000009127	TSPYL4	2471.69	1102.06	1288.98	1484.07	1111.85	1463.52	1210.89	987.779	788.566
ENSBTAG00000006654	TANK	630.656	801.58	699.212	738.625	792.304	741.369	833.261	1051.17	1046.02
ENSBTAG00000008441	SOCS3	726.013	483.267	210.198	431.812	1107.81	268.026	751.707	666.203	1265.33
ENSBTAG00000017938	ENSBTAG00000017938	206.968	95.405	235.387	268.178	132.051	139.576	138.286	106.039	20.9776
novel.789	-	27359.8	44240.3	7289.18	22430.3	43017.3	34478.2	29716.4	52362.6	53467.1
ENSBTAG00000012719	UBTD1	1094.44	1034.3	792.151	993.167	1476.75	1007.37	1021.19	1343.93	1334.94
ENSBTAG00000007256	DYRK2	1761.94	1023.6	2084.61	1860.2	1041.28	1672.88	1401.47	939.369	847.685
ENSBTAG00000013464	CEP97	1119.36	533.198	423.002	556.81	495.946	519.868	515.912	334.254	347.083
ENSBTAG00000019193	SETD5	7441.09	5900.84	6687.25	6904.44	5953.37	5566.84	6229.95	5894.4	4828.66
ENSBTAG00000017043	GPR1	265.482	233.609	433.425	229.542	143.139	245.774	216.293	246.656	163.053
ENSBTAG00000019665	IL1RN	9364.48	10429.5	7015.57	9215.77	10800.9	12292.8	8052.49	12457.3	15858.1
ENSBTAG00000044123	HAND2	2.1672	0	2.60576	0	53.4251	0	1.77289	6.9156	0
novel.126	-	44.4276	42.7985	57.3267	42.0448	53.4251	91.0275	66.4836	51.867	80.0962
ENSBTAG00000019901	RAD54L	261.148	445.818	512.466	386.358	283.254	366.133	332.418	179.806	250.777
ENSBTAG00000017179	USP12	3222.63	2415.44	3674.99	3019.27	2240.83	3083.81	2597.29	2134.62	2077.73
ENSBTAG00000052359	ENSBTAG00000052359	149.537	91.8385	59.0639	92.0441	55.4411	82.9362	67.37	56.4774	61.0257
novel.381	-	10.836	16.9411	3.47435	3.40904	5.0401	0	0	3.4578	0.953526
ENSBTAG00000022715	ENSBTAG00000022715	17.3376	24.0742	21.7147	48.8629	53.4251	116.313	12.4103	29.9676	101.074
ENSBTAG00000028457	5S_rRNA	4.3344	0.891636	2.60576	7.95443	0	0	0	2.3052	0
ENSBTAG00000004736	GRB2	1504.04	1418.59	1396.69	1336.34	1894.07	1510.05	1576.1	1520.28	1820.28
ENSBTAG00000002730	ELP3	189.63	311.181	239.73	234.087	299.382	240.717	327.986	482.94	329.92
ENSBTAG00000025471	TNF	24.9228	61.5229	28.6634	49.9993	46.3689	37.4224	93.9634	49.5618	184.03
ENSBTAG00000022622	CISH	773.691	543.898	277.079	698.853	750.975	502.674	1074.37	935.911	1110.86
ENSBTAG00000021752	DNAJB4	1713.17	416.394	532.444	729.535	582.636	553.245	575.304	534.807	328.013
ENSBTAG00000016698	SLAMF8	20.5884	43.6901	13.8974	12.4998	33.2647	27.3083	26.5934	61.0878	82.9568
ENSBTAG00000047441	ENSBTAG00000047441	3592.14	1977.65	2112.4	1579.52	1867.86	1367.44	1844.7	1825.72	1497.99
ENSBTAG00000025401	DOK3	10.836	13.3745	18.2403	23.8633	18.1444	24.274	32.7986	26.5098	49.5833
novel.618	-	2.1672	5.34981	0	36.3631	41.3288	18.2055	24.8205	80.682	23.8381
ENSBTAG00000014746	CATSPER3	13.0032	35.6654	52.1152	34.0904	12.0962	19.2169	21.2747	12.6786	23.8381
ENSBTAG00000014102	WDR77	432.357	686.559	464.694	423.857	617.916	311.516	673.7	1180.26	1292.03
ENSBTAG00000015978	ANXA1	47340.4	68030.9	35591.2	43809.6	65739	46998.5	51833.2	80473.4	101119
ENSBTAG00000016211	GCDH	1702.34	1615.64	1957.79	1690.88	1592.67	1513.08	1542.42	1369.29	1508.48
ENSBTAG00000001027	SERPINH1	12090.8	3444.39	3227.67	5752.19	5674.14	3569.29	3459.8	3427.83	2390.49
ENSBTAG00000010801	CMBL	20171.2	18592.4	30701.9	19561.1	14036.7	22249.2	14082.1	19304.9	12391.1
ENSBTAG00000043568	ND3	42611.5	60559	64628.9	36272.2	45533.3	42083	30674.6	28541.8	42268.8
ENSBTAG00000006519	TNFRSF25	384.678	444.926	443.848	403.403	458.649	223.523	224.271	304.286	323.245
ENSBTAG00000008257	ENSBTAG00000008257	27.09	22.2909	20.8461	37.4994	32.2566	30.3425	32.7986	72.6138	65.7933
ENSBTAG00000027407	TNFRSF6B	242.727	294.24	116.391	110.226	286.278	125.416	304.938	600.505	365.2
ENSBTAG00000004792	CHMP4C	794.279	737.383	852.083	799.988	566.507	652.364	610.762	774.547	326.106
ENSBTAG00000002623	SAMSN1	230.807	282.649	105.099	192.043	164.307	274.094	257.07	304.286	815.265
ENSBTAG00000016679	ETFDH	18141.6	10404.5	18379.3	16340.7	10729.4	14675.7	13727.5	11083.4	9871.85
ENSBTAG00000021378	S100A13	131.116	123.046	94.6759	128.407	173.379	145.644	129.421	162.517	159.239
ENSBTAG00000003556	ZFYVE21	2067.51	1609.4	1935.21	2027.24	1836.61	1472.62	1654.11	1497.23	1559.01
ENSBTAG00000000731	WFIKKN2	98.6077	81.1388	125.076	229.542	93.7459	121.37	44.3224	46.104	9.53526
ENSBTAG00000048787	U6	1.0836	7.13309	0.868587	2.27269	0	0	0	0	0
ENSBTAG00000014465	SERPINE1	101.858	297.806	179.797	181.815	160.275	193.181	198.564	424.157	831.475
ENSBTAG00000002065	TFAP2C	178.794	410.152	152.871	280.678	309.462	194.192	359.898	591.284	718.005
ENSBTAG00000018059	CD80	120.28	74.0058	33.8749	27.2723	110.882	75.8563	112.579	118.718	140.168
ENSBTAG00000043641	ENSBTAG00000043641	2.1672	8.91636	9.55445	5.68173	7.05614	17.1941	7.09158	24.2046	27.6523
ENSBTAG00000052655	IL26	1.0836	14.2662	7.81728	7.95443	8.06416	28.3197	15.0696	18.4416	24.7917
ENSBTAG00000017425	GJB2	45022.5	46621	58759	50965.2	52286	56356.2	59749.2	67802.9	64899.8
ENSBTAG00000020270	NFKB1	3437.18	3240.2	2167.99	2868.14	4312.31	2496.18	3661.91	4273.84	4832.47
ENSBTAG00000023377	SH3BP5	283.903	255.008	207.592	293.177	168.339	137.553	218.066	255.877	185.938
ENSBTAG00000008323	SNAP25	211.302	49.04	83.3843	255.678	34.2727	91.0275	115.238	50.7144	93.4455
novel.941	-	110.527	120.371	231.044	255.678	88.7058	198.238	109.033	69.156	60.0721
ENSBTAG00000000817	SYNJ2	2548.63	4279.85	1988.19	2505.64	4325.41	2313.11	3411.94	6239.03	4780.03
ENSBTAG00000021334	C24H18orf32	646.91	632.17	811.26	623.854	603.804	610.896	481.341	541.722	561.627
ENSBTAG00000000945	ATP2C2	418.27	670.51	392.601	372.722	823.552	474.355	742.843	537.112	617.885
ENSBTAG00000048838	ENSBTAG00000048838	2.1672	14.2662	0	9.09077	18.1444	14.1598	8.86447	11.526	52.4439
ENSBTAG00000022382	TMEM218	318.579	202.401	383.047	262.496	250.997	241.729	223.385	180.958	180.216
ENSBTAG00000014825	NLK	458.363	483.267	472.511	462.493	385.064	370.179	368.762	435.683	434.808
ENSBTAG00000005180	RBMS1	1474.78	1840.34	938.074	1496.57	1982.78	1503.98	1661.2	2156.52	2272.25
ENSBTAG00000010597	GGCT	279.569	337.93	307.48	282.95	247.973	315.562	212.747	180.958	143.982
ENSBTAG00000015160	PLD4	217.804	198.835	190.22	180.679	128.019	347.928	278.344	359.611	324.199
ENSBTAG00000011600	MAP3K8	671.833	537.656	505.517	823.851	755.007	764.631	869.605	795.294	800.008
ENSBTAG00000037781	FKBPL	397.682	559.056	300.531	398.858	549.371	420.75	479.568	647.761	718.005
ENSBTAG00000019823	ADAMTS17	140.868	329.905	109.442	221.588	280.23	262.968	286.322	277.777	422.412
ENSBTAG00000049277	DISP1	119.196	164.953	181.535	217.042	96.7699	138.564	116.125	110.65	156.378
ENSBTAG00000015439	ENSBTAG00000015439	0	0	0	0	1.00802	3.03425	3.54579	0	5.72116
ENSBTAG00000015766	ZFPM1	120.28	148.903	130.288	154.543	144.147	171.941	173.744	192.484	200.24
ENSBTAG00000047281	C10H15orf62	402.016	423.527	489.014	394.312	534.251	447.046	471.59	590.131	557.813
ENSBTAG00000031940	RSBN1	452.945	419.069	408.236	468.175	524.17	447.046	606.33	499.076	546.37
ENSBTAG00000020294	PTPN6	3796.94	1544.31	1716.33	1414.75	1382	1386.65	1434.27	1436.14	1661.04
ENSBTAG00000004287	EVC	101.858	100.755	102.493	93.1804	157.251	133.507	153.355	178.653	79.1426
ENSBTAG00000019581	PLEKHF2	3477.28	2431.49	3812.23	3218.13	2511.99	3091.9	2738.24	2351.3	2145.43
ENSBTAG00000012119	PTPRZ1	1586.39	1632.58	1405.37	1940.88	2282.16	1763.91	2645.16	1672.42	2021.47
novel.114	-	608.984	808.714	713.978	529.538	687.47	502.674	411.312	457.582	492.019
ENSBTAG00000006048	DCAKD	775.858	658.027	671.417	655.672	854.801	673.604	711.817	1142.23	1115.63
ENSBTAG00000007581	ADORA2B	1159.45	954.942	1170.85	1171.57	1619.89	938.595	1361.58	1537.57	1749.72
ENSBTAG00000018372	STARD7	1923.39	2455.56	1662.47	1764.75	2666.21	1864.04	2196.62	2823.87	2997.89
ENSBTAG00000001051	OSCAR	79.1029	43.6901	60.8011	90.9077	84.6737	81.9248	127.648	71.4612	181.17
ENSBTAG00000007827	RCOR2	75.8521	35.6654	59.9325	93.1804	35.2807	62.7079	39.8901	34.578	28.6058
ENSBTAG00000012451	BOLA-DMB	732.514	1113.65	648.834	789.761	945.523	943.652	1109.83	990.084	1377.84
ENSBTAG00000050342	ENSBTAG00000050342	0	7.13309	29.5319	0	0	1.01142	0.886447	2.3052	1.90705
ENSBTAG00000021751	RASEF	31.4244	81.1388	53.8524	31.8177	89.7138	45.5138	82.4396	103.734	87.7244
novel.901	-	14.0868	17.8327	17.3717	20.4542	13.1043	7.07992	11.5238	3.4578	0.953526
ENSBTAG00000018313	MBNL2	7005.48	4837.12	6042.76	6314.68	3960.51	6125.14	5503.95	3992.61	3373.57
ENSBTAG00000004262	ZNF454	365.174	255.008	342.223	243.178	284.262	226.557	204.769	247.809	169.728
ENSBTAG00000050301	ENSBTAG00000050301	55.2636	49.04	50.378	55.681	79.6336	48.548	71.8022	94.5132	79.1426
ENSBTAG00000010077	FANCD2	262.231	368.246	296.188	246.587	241.925	283.197	219.839	108.344	147.797
ENSBTAG00000010330	LYZL1	9.75241	1.78327	3.47435	0	10.0802	8.09134	8.86447	21.8994	8.58173
ENSBTAG00000016354	IER2	2305.9	3067.23	2035.97	2607.92	2889.99	2615.52	2924.39	3469.33	3988.6
ENSBTAG00000053846	ENSBTAG00000053846	0	0	0	0	0	14.1598	0	2.3052	2.86058
ENSBTAG00000003040	RALGAPB	4672.49	3625.39	4081.49	3529.49	3346.63	3512.65	3334.81	3599.57	2762.36
novel.109	-	364.09	743.624	184.14	536.356	484.858	497.617	536.301	1449.97	1026.95
ENSBTAG00000002922	GAB2	410.685	510.907	466.431	372.722	441.513	621.01	574.418	555.553	534.928
ENSBTAG00000009914	NDUFS6	2401.26	2354.81	2260.06	2405.65	2676.29	2595.3	2616.79	2501.14	2742.34
ENSBTAG00000031004	CNFN	6180.86	13569.8	2047.26	5055.61	13540.7	9753.1	7728.05	21113.3	18211.4
novel.749	-	3873.87	4773.82	3640.25	3244.27	1251.96	1547.47	3472.21	4324.56	1661.04
ENSBTAG00000005029	TAL1	284.987	181.894	167.637	249.996	135.075	170.93	177.289	139.465	193.566
ENSBTAG00000053889	LAP	1368.59	2213.93	414.316	1362.48	1458.6	1541.4	2045.03	3274.54	3024.58
ENSBTAG00000051455	ENSBTAG00000051455	0	1.78327	0	2.27269	5.0401	4.04567	0.886447	6.9156	9.53526
ENSBTAG00000027337	CTSA	5538.28	4410.03	7607.08	6069.23	3470.61	4612.06	3806.4	6222.89	4013.39
ENSBTAG00000000224	TSPAN15	297.99	134.637	239.73	268.178	143.139	194.192	222.498	97.971	117.284
ENSBTAG00000033122	ENSBTAG00000033122	8.66881	1.78327	3.47435	0	0	0	0	0	0
ENSBTAG00000006848	DHX34	309.91	320.097	356.121	321.586	414.296	309.494	334.191	533.654	660.793
ENSBTAG00000026861	ENSBTAG00000026861	20.5884	19.616	14.766	21.5906	12.0962	16.1827	8.86447	3.4578	2.86058
ENSBTAG00000050417	ENSBTAG00000050417	11.9196	6.24145	6.08011	3.40904	22.1764	18.2055	15.0696	4.6104	19.0705
ENSBTAG00000021008	ZNF219	2187.79	1706.59	1996.88	1868.15	1767.06	1567.7	1650.56	1720.83	1638.16
ENSBTAG00000018403	ARHGAP9	36.8424	78.4639	26.9262	51.1356	59.4732	53.6051	95.7363	68.0034	136.354
ENSBTAG00000046158	CFB	12409.4	10453.5	4868.43	7749.88	14924.7	7984.13	11293.3	12310.9	19658.8
ENSBTAG00000037953	bta-mir-1282	15.1704	7.13309	8.68587	6.81808	15.1203	18.2055	17.7289	27.6624	13.3494
ENSBTAG00000050562	ENSBTAG00000050562	253.563	197.943	263.182	317.041	161.283	246.786	173.744	227.062	140.168
ENSBTAG00000012102	TCF25	5794.01	4914.7	5521.61	5807.87	6305.17	6108.96	6181.2	6575.59	6057.75
ENSBTAG00000017280	C3	2611.48	2272.78	905.936	2043.15	2105.75	2016.77	3765.63	3032.49	3806.48
ENSBTAG00000013942	DAGLA	22.7556	36.5571	19.1089	30.6814	43.3449	52.5937	55.8462	41.4936	26.6987
ENSBTAG00000027134	DYNC1I1	0	0	0	0	24.1925	0	3.54579	0	0
novel.121	-	141.952	151.578	128.551	115.907	180.436	148.678	167.539	161.364	189.752
ENSBTAG00000047121	ENSBTAG00000047121	104.026	57.9563	1.73717	19.3179	161.283	51.5823	146.264	87.5976	378.55
ENSBTAG00000013526	EFTUD2	2207.3	2387.8	2240.95	2056.79	2627.91	2258.49	2459.89	2906.86	2708.01
ENSBTAG00000050339	ENSBTAG00000050339	14.0868	12.4829	3.47435	2.27269	0	3.03425	0	3.4578	2.86058
ENSBTAG00000031776	H2B	3.2508	14.2662	13.8974	10.2271	0	6.0685	0.886447	0	5.72116
ENSBTAG00000020707	ADGRG6	1128.03	722.225	1557.38	1128.39	716.702	1120.65	879.356	759.564	609.303
ENSBTAG00000016519	MBOAT1	70.4341	127.504	52.9838	44.3175	97.7779	115.302	70.0293	152.143	176.402
ENSBTAG00000000697	RRP8	341.334	283.54	164.163	180.679	364.903	200.261	255.297	582.063	515.858
ENSBTAG00000017907	COG3	1073.85	1165.37	904.199	969.304	1190.47	1072.1	1229.5	1235.59	1443.64
novel.823	-	10.836	27.6407	1.73717	26.136	4.03208	147.667	22.1612	23.052	63.8862
ENSBTAG00000051149	ENSBTAG00000051149	46.5948	60.6312	52.1152	48.8629	117.938	67.765	71.8022	61.0878	62.9327
ENSBTAG00000046654	CERK	4524.03	3771.62	4633.04	3857.9	4009.9	3665.38	3643.3	3257.25	3093.24
ENSBTAG00000046672	ZDHHC18	729.263	740.949	627.988	576.128	818.512	674.615	793.37	834.483	961.154
ENSBTAG00000008095	ACER1	143.035	152.47	109.442	207.951	281.238	380.293	180.835	273.166	102.981
ENSBTAG00000047986	ENSBTAG00000047986	0	0	0	0	3.02406	0	3.54579	5.763	0.953526
ENSBTAG00000004547	OLR1	2.1672	16.9411	0	2.27269	1.00802	4.04567	7.09158	17.289	109.655
ENSBTAG00000010841	FMO5	3017.83	2145.28	6822.75	4072.67	2824.47	3161.69	2690.37	2602.57	2518.26
ENSBTAG00000025564	RPL36AL	5232.71	4835.34	5244.53	5152.2	5950.34	5671.02	5331.09	5804.5	5803.16
ENSBTAG00000013138	TDP1	214.553	271.949	232.781	211.36	204.628	195.204	174.63	171.737	198.333
ENSBTAG00000031532	DACT2	16.254	56.173	29.5319	14.7725	14.1123	6.0685	5.31868	16.1364	23.8381
ENSBTAG00000018993	ITGB7	672.916	916.601	548.947	984.076	846.737	1129.75	949.385	930.148	1364.5
novel.379	-	13.0032	75.789	10.423	40.9085	30.2406	94.0618	31.9121	123.328	122.051
ENSBTAG00000033727	RBPMS	179.878	231.825	156.346	136.362	330.631	180.032	224.271	221.299	250.777
ENSBTAG00000039702	FCRL3	2.1672	0	6.94869	4.54539	0	0	0	0	0
ENSBTAG00000052099	ENSBTAG00000052099	169.042	236.283	265.788	280.678	330.631	270.048	306.711	330.796	284.151
ENSBTAG00000014367	ENSBTAG00000014367	2308.07	1402.54	1628.6	1804.52	1499.93	1498.92	1546.85	1217.15	1376.89
ENSBTAG00000017827	IVL	38489.5	39055.4	52580.8	38961.9	30550.1	34844.3	34310.8	39597.6	18016.9
ENSBTAG00000015721	RAVER1	1551.72	1645.96	1599.94	1601.11	1811.41	1700.19	1739.21	1815.35	1956.64
ENSBTAG00000013114	ZMYND8	9004.72	4318.19	6185.21	6311.27	5786.03	4760.74	5201.67	4591.96	4182.16
ENSBTAG00000013793	NEDD4	131.116	181.894	190.22	199.997	122.978	123.393	140.945	160.211	132.54
ENSBTAG00000006017	NFKB2	2160.7	1707.48	1453.15	1634.07	2358.77	1660.75	1984.76	2260.25	3104.68
ENSBTAG00000009895	ZNF599	86.6881	76.6807	65.144	103.408	77.6175	54.6165	59.392	43.7988	56.258
ENSBTAG00000009575	TBC1D32	118.113	171.194	158.083	164.77	120.962	115.302	132.967	115.26	114.423
ENSBTAG00000049475	ENSBTAG00000049475	47.6784	69.5476	23.4518	29.545	70.5614	66.7535	59.392	133.702	43.8622
ENSBTAG00000005947	PLAU	513.627	1123.46	607.142	576.128	600.78	739.346	775.641	1142.23	3033.17
ENSBTAG00000000095	CD274	278.485	508.232	138.974	347.722	501.994	258.923	433.473	548.638	905.85
ENSBTAG00000002907	C2CD3	754.186	522.499	535.918	635.218	746.943	705.969	747.275	719.223	788.566
ENSBTAG00000043963	FHDC1	2043.67	1690.54	1560.85	1727.25	1762.02	1042.77	1204.68	1300.13	1590.48
ENSBTAG00000044105	FOXO1	1255.89	1007.55	1037.09	1081.8	809.44	829.362	1059.3	901.333	972.596
ENSBTAG00000009426	EZH2	2614.73	4157.7	2199.26	2904.5	5354.6	2532.59	4338.27	3971.86	4246.05
ENSBTAG00000008401	PFKFB3	634.99	852.404	297.057	888.623	795.328	430.864	1611.56	1262.1	1462.71
ENSBTAG00000055057	ENSBTAG00000055057	175.543	180.11	208.461	217.042	131.043	162.838	139.172	189.026	148.75
ENSBTAG00000008804	SAAL1	136.534	205.076	204.118	238.633	224.788	275.105	226.931	266.251	278.43
ENSBTAG00000027075	ENSBTAG00000027075	216.72	249.658	345.697	672.717	225.796	277.128	265.048	248.962	210.729
ENSBTAG00000040304	ENSBTAG00000040304	156.039	168.519	142.448	170.452	107.858	117.324	121.443	32.2728	128.726
ENSBTAG00000024507	KCNJ9	0	1.78327	0	0	0	12.137	0	18.4416	1.90705
ENSBTAG00000026919	PXDC1	308.826	339.713	234.518	312.495	447.561	322.642	443.224	270.861	535.882
ENSBTAG00000003788	RCC1	644.743	982.583	789.545	656.808	1012.05	706.981	943.18	1215.99	1146.14
ENSBTAG00000003836	ADAM19	189.63	259.466	118.128	159.089	175.395	192.169	213.634	340.017	553.045
ENSBTAG00000051241	ENSBTAG00000051241	0	0	0	0	0	6.0685	1.77289	4.6104	0.953526
ENSBTAG00000004940	CELF4	0	0	0	0	26.2085	0	0	0	41.0016
novel.1152	-	462.698	444.035	341.355	415.903	297.366	386.361	381.172	316.965	280.337
ENSBTAG00000002702	TSPAN32	27.09	27.6407	12.1602	27.2723	6.04812	53.6051	46.9817	61.0878	84.8638
ENSBTAG00000045861	TARM1	8.66881	14.2662	6.94869	17.0452	2.01604	25.2854	9.75092	18.4416	130.633
ENSBTAG00000005743	SMN2	497.373	469	419.527	434.084	591.708	426.818	523.004	690.408	605.489
ENSBTAG00000023939	ENSBTAG00000023939	4.3344	0	1.73717	0	15.1203	2.02283	0	23.052	6.67468
ENSBTAG00000016931	E2F7	119.196	171.194	112.916	127.271	119.954	113.279	91.3041	84.1398	54.351
ENSBTAG00000008287	YLPM1	2380.67	2401.17	2147.15	2334.06	2497.87	2467.86	2685.05	2879.2	2630.78
ENSBTAG00000016429	TMEM205	602.482	361.112	371.755	606.809	326.598	505.709	282.777	269.708	351.851
ENSBTAG00000025165	ENSBTAG00000025165	29.2572	24.9658	28.6634	22.7269	17.1363	22.2512	12.4103	14.9838	13.3494
ENSBTAG00000009924	MR1	37.926	49.04	52.9838	23.8633	60.4812	47.5366	65.5971	54.1722	88.6779
ENSBTAG00000019179	TSKS	120.28	51.7149	181.535	89.7714	81.6496	75.8563	36.3443	79.5294	61.9792
ENSBTAG00000021912	DUSP7	2604.98	4133.62	2538.88	3456.77	4912.08	2355.59	4060.82	5615.47	5471.33
ENSBTAG00000044010	EMB	20.5884	39.232	16.5031	14.7725	22.1764	36.411	30.1392	47.2566	79.1426
ENSBTAG00000052226	ENSBTAG00000052226	1005.58	1248.29	951.102	1137.48	1398.12	1071.09	1132.88	1522.59	1846.03
ENSBTAG00000054731	ENSBTAG00000054731	139.785	148.903	165.031	123.862	136.083	102.153	100.169	125.633	86.7709
ENSBTAG00000052127	ENSBTAG00000052127	0	2.67491	0	0	4.03208	10.1142	4.43224	2.3052	1.90705
ENSBTAG00000049483	COPRS	474.617	421.744	510.729	538.628	382.04	445.024	354.579	456.43	277.476
ENSBTAG00000007003	TYMS	442.109	566.189	495.094	489.765	434.457	485.48	402.447	275.471	344.223
ENSBTAG00000011532	MLLT6	2100.02	1613.86	1836.19	1906.79	1772.1	1647.6	1483.03	1407.33	1575.22
ENSBTAG00000023169	ENSBTAG00000023169	141.952	137.312	142.448	131.816	84.6737	106.199	78.8938	146.38	100.12
ENSBTAG00000006759	SUCLA2	1807.45	1639.72	1760.63	1720.43	1467.68	1625.35	1502.53	1477.63	1602.88
novel.765	-	0	0	0	3.40904	1.00802	16.1827	0.886447	3.4578	8.58173
ENSBTAG00000021706	TBX3	351.087	350.413	159.82	192.043	163.299	133.507	251.751	174.043	170.681
ENSBTAG00000021759	NDUFB2	2068.59	2015.99	1798.84	1961.33	2510.98	2119.93	2034.4	2263.71	2429.58
ENSBTAG00000050495	GREM1	2181.29	2564.34	1579.96	1243.16	1839.64	2430.44	2245.37	2826.18	4272.75
ENSBTAG00000012193	TTC28	932.98	743.624	826.026	1160.21	785.248	837.453	771.209	500.229	614.071
ENSBTAG00000009150	SPON1	562.389	945.134	723.533	972.713	887.058	959.835	1173.66	1205.62	955.433
ENSBTAG00000026882	ENSBTAG00000026882	61.7653	70.4392	101.625	113.635	93.7459	301.402	112.579	70.3086	167.821
ENSBTAG00000050914	CYYR1	450.778	462.759	556.764	446.584	285.27	406.59	374.967	423.004	433.854
ENSBTAG00000037509	ENSBTAG00000037509	15207.3	11699.2	51996.2	26041.7	13144.6	16139.2	22986.5	17320.1	9449.44
ENSBTAG00000004303	SLC27A2	70.4341	68.6559	498.569	87.4987	52.417	152.724	116.125	32.2728	42.9087
ENSBTAG00000054309	ENSBTAG00000054309	83.4373	106.105	73.8299	81.817	106.85	94.0618	153.355	97.971	139.215
novel.1105	-	15.1704	34.7738	3.47435	0	27.2165	61.6964	42.5495	5.763	78.1891
ENSBTAG00000033891	MGAT2	633.907	577.78	630.594	555.674	703.598	696.866	717.136	615.489	764.728
ENSBTAG00000022971	ENSBTAG00000022971	91.0225	39.232	17.3717	94.3168	83.6657	101.142	83.3261	119.87	148.75
ENSBTAG00000043282	SNORA70	4.3344	3.56654	6.08011	5.68173	15.1203	14.1598	15.0696	8.0682	4.76763
ENSBTAG00000011164	CES5A	5.418	10.6996	13.0288	4.54539	4.03208	12.137	26.5934	34.578	24.7917
ENSBTAG00000050620	ENSBTAG00000050620	57.4308	62.4145	71.2241	34.0904	35.2807	37.4224	43.4359	42.6462	30.5128
ENSBTAG00000021328	SPHKAP	14.0868	0	13.0288	6.81808	0	0	0	2.3052	3.8141
ENSBTAG00000003759	PCNX3	4554.37	4525.94	4480.17	4221.53	5259.85	4569.58	4778.84	5177.48	5365.49
ENSBTAG00000004398	IMMP2L	74.7685	45.4734	79.91	39.7721	34.2727	36.411	51.4139	39.1884	35.2805
ENSBTAG00000042224	SNORA19	1.0836	8.91636	1.73717	4.54539	9.07218	7.07992	13.2967	11.526	12.3958
ENSBTAG00000047712	ENSBTAG00000047712	5.418	10.6996	11.2916	1.13635	4.03208	2.02283	0	1.1526	1.90705
ENSBTAG00000021557	FUT2	1263.48	472.567	152.003	296.587	273.173	342.87	114.352	306.592	141.122
ENSBTAG00000020062	TMC4	3630.06	2322.71	3932.09	2373.83	1945.48	2027.89	3109.66	1025.81	2361.88
ENSBTAG00000008600	TRAF3IP2	2122.77	1867.09	1395.82	1424.98	2444.45	1701.2	1915.61	2257.94	2567.85
ENSBTAG00000000584	ENSBTAG00000000584	0	0	0	0	0	2.02283	1.77289	2.3052	6.67468
ENSBTAG00000043993	C1H21orf62	2.1672	4.45818	0	2.27269	10.0802	0	14.1832	3.4578	22.8846
ENSBTAG00000014368	SLAMF6	42.2604	78.4639	16.5031	49.9993	52.417	52.5937	84.2125	69.156	190.705
ENSBTAG00000043971	NOTCH3	5447.26	6015.87	6057.52	5344.24	6393.87	6890.79	5816.87	7081.58	6595.54
ENSBTAG00000012480	TBC1D13	1690.42	1666.47	1550.43	1679.52	1546.3	1481.73	1441.36	1463.8	1405.5
ENSBTAG00000006730	SUSD2	638.241	692.801	310.085	1655.66	1417.28	2307.04	1481.25	903.639	942.084
ENSBTAG00000020878	DMTF1	785.611	700.826	699.212	688.626	623.964	555.268	601.011	680.034	631.234
ENSBTAG00000010353	ATP7B	356.505	199.726	291.845	244.315	226.805	194.192	232.249	217.841	152.564
ENSBTAG00000008964	DTD1	486.537	634.845	605.405	545.446	618.924	746.426	697.634	595.894	787.612
ENSBTAG00000020756	GSK3A	3038.42	3072.58	2479.81	2627.23	3764.95	2713.63	3029.88	3911.93	3713.03
ENSBTAG00000020446	THOP1	4408.09	2073.94	3486.51	2484.05	2994.83	2007.66	2120.38	2044.71	2310.39
novel.1151	-	61.7653	57.0647	59.0639	68.1808	33.2647	34.3882	56.7326	53.0196	34.3269
ENSBTAG00000011305	ENSBTAG00000011305	288.238	242.525	457.745	280.678	241.925	277.128	247.319	232.825	177.356
ENSBTAG00000020892	IL2RA	146.286	200.618	83.3843	101.135	178.42	182.055	139.172	200.552	296.547
ENSBTAG00000024105	BCL2L11	666.415	382.512	350.909	526.129	269.141	457.161	357.238	357.306	327.059
novel.1088	-	0	0	1.73717	9.09077	0	9.10275	4.43224	10.3734	57.2116
ENSBTAG00000000803	ZNF667	425.855	250.55	251.89	303.405	302.406	178.009	224.271	192.484	236.474
ENSBTAG00000051759	ENSBTAG00000051759	143.035	168.519	176.323	294.314	129.027	149.69	131.194	126.786	170.681
ENSBTAG00000016213	SYCE2	113.778	79.3556	90.333	69.3172	71.5694	72.822	65.5971	47.2566	60.0721
ENSBTAG00000047996	IFITM10	26.0064	14.2662	41.6922	4.54539	4.03208	16.1827	2.65934	3.4578	13.3494
ENSBTAG00000012683	SRRM2	48131.4	39072.4	38886.6	38139.2	36034.7	35306.6	38129.6	34957.2	33002.5
novel.540	-	534.215	403.019	393.47	429.539	301.398	457.161	356.352	242.046	321.338
ENSBTAG00000050791	ENSBTAG00000050791	21.672	1.78327	6.08011	3.40904	1.00802	4.04567	3.54579	0	0.953526
ENSBTAG00000048809	VPS37B	2552.96	2893.36	1632.94	2869.28	3621.82	2142.18	3333.04	3842.77	3719.7
ENSBTAG00000054645	ENSBTAG00000054645	135.45	148.903	68.6183	102.271	72.5774	95.0732	88.6447	76.0716	39.0946
ENSBTAG00000035265	TMEM192	314.244	494.858	435.162	273.86	406.232	521.891	484.887	600.505	490.112
ENSBTAG00000011973	DCAF16	31.4244	68.6559	71.2241	59.09	9.07218	57.6508	37.2308	24.2046	25.7452
ENSBTAG00000024407	ENSBTAG00000024407	218.887	206.859	256.233	201.133	150.195	176.998	170.198	191.332	201.194
ENSBTAG00000009091	RNASEL	404.183	440.468	368.281	288.632	622.956	634.159	443.224	266.251	735.168
ENSBTAG00000012228	SEMA4A	2325.41	2674.91	2752.55	2724.96	3055.31	3008.97	2640.73	3113.17	3604.33
ENSBTAG00000003710	XPO4	853.878	860.428	751.327	734.08	945.523	889.036	855.422	928.996	1113.72
ENSBTAG00000006307	HSD17B11	425.855	189.027	313.56	407.948	275.189	274.094	250.865	214.384	164.006
ENSBTAG00000017228	TP53I11	361.923	216.667	325.72	319.313	205.636	192.169	300.506	187.874	257.452
ENSBTAG00000049854	ENSBTAG00000049854	1.0836	8.91636	15.6346	1.13635	1.00802	2.02283	0	2.3052	1.90705
ENSBTAG00000033170	LRRC58	696.755	551.031	588.902	636.354	522.154	474.355	616.081	436.836	492.973
ENSBTAG00000013658	ERC1	2293.98	1803.78	1955.19	1852.25	1785.2	1577.81	1705.52	1832.63	1383.57
ENSBTAG00000005018	NFAM1	24.9228	65.981	22.5833	17.0452	26.2085	36.411	31.9121	103.734	163.053
novel.601	-	125.698	106.105	128.551	123.862	44.3529	103.165	119.67	69.156	76.2821
ENSBTAG00000055067	ENSBTAG00000055067	29.2572	32.0989	45.1665	43.1812	20.1604	22.2512	25.707	32.2728	20.9776
ENSBTAG00000051657	ENSBTAG00000051657	4.3344	10.6996	5.21152	0	8.06416	23.2626	15.9561	58.7826	0
ENSBTAG00000021805	RAB5IF	2391.51	2091.78	1421.88	1723.84	2529.12	1779.08	2119.5	3023.27	3294.43
ENSBTAG00000020465	FERMT1	1878.96	3621.82	2572.75	2895.41	2263	2877.48	3723.97	5248.94	5946.19
ENSBTAG00000047919	ENSBTAG00000047919	0	0	0	0	4.03208	6.0685	1.77289	0	0.953526
ENSBTAG00000021587	SMPDL3A	737.932	1189.44	538.524	547.719	871.937	781.825	968.001	1174.5	1767.84
ENSBTAG00000030667	CCDC114	180.961	74.0058	112.916	76.1352	109.874	53.6051	34.5714	85.2924	43.8622
ENSBTAG00000037856	MGC152281	667.498	1246.51	449.928	1004.53	713.678	713.049	549.597	464.498	449.111
ENSBTAG00000008761	TRAFD1	616.569	608.096	557.633	523.856	636.061	583.588	706.499	716.917	858.173
ENSBTAG00000000204	TMEM268	283.903	274.624	429.95	264.769	243.941	254.877	234.909	248.962	249.824
ENSBTAG00000012779	FAM49A	170.125	143.553	78.1728	178.406	101.81	204.306	233.136	210.926	392.853
ENSBTAG00000011658	PTPN18	91.0225	88.2719	27.7948	36.3631	107.858	68.7764	76.2345	127.939	129.68
ENSBTAG00000018052	PTPRS	4224.96	2355.7	2737.79	3261.32	2874.87	2524.5	1881.93	2695.93	2073.92
ENSBTAG00000018966	PLCE1	55.2636	41.9069	59.9325	46.5902	41.3288	40.4567	39.0037	25.3572	23.8381
ENSBTAG00000012041	SPG7	4350.66	2912.08	4157.06	3318.13	2868.82	3292.16	3338.36	2901.1	2568.8
novel.488	-	29.2572	16.0494	32.1377	34.0904	7.05614	33.3768	1.77289	8.0682	3.8141
ENSBTAG00000001902	CEP295	993.662	1212.62	1075.31	1078.39	1017.09	959.835	947.612	903.639	910.617
ENSBTAG00000009641	MTHFD1	6562.29	5211.61	9728.17	7720.34	6593.46	5219.92	5875.37	5706.52	5332.12
ENSBTAG00000045784	CENPB	813.784	1176.96	1334.15	1045.44	1078.58	1345.18	1228.62	1748.49	1729.7
ENSBTAG00000017380	MYO18A	6943.71	6361.82	5566.77	6223.77	7685.14	6995.97	7156.29	7165.72	6804.36
ENSBTAG00000000603	JAM2	368.424	350.413	622.777	374.994	358.855	345.905	315.575	267.403	344.223
ENSBTAG00000010818	AEBP2	2426.18	2436.84	2703.91	2911.32	3176.27	2704.53	2911.09	3250.33	3111.35
ENSBTAG00000010722	ENSBTAG00000010722	2.1672	0	0	2.27269	0	4.04567	10.6374	11.526	4.76763
ENSBTAG00000003033	GADD45G	98.6077	95.405	79.91	71.5898	120.962	70.7992	141.832	139.465	129.68
ENSBTAG00000031523	ENSBTAG00000031523	60.6817	67.7643	79.91	42.0448	70.5614	71.8106	85.9854	103.734	122.051
ENSBTAG00000021068	SUFU	510.376	302.264	558.501	556.81	369.943	491.549	350.147	248.962	261.266
ENSBTAG00000046481	ZNF740	742.267	672.293	930.256	724.989	596.748	722.152	690.542	527.891	594.047
ENSBTAG00000006780	NAPSA	41.1768	56.173	37.3492	42.0448	58.4652	91.0275	85.0989	46.104	50.5369
ENSBTAG00000010175	COL8A2	210.219	189.027	292.714	415.903	148.179	236.672	246.432	176.348	155.425
ENSBTAG00000044138	METTL23	510.376	339.713	416.922	418.176	293.334	270.048	314.689	434.53	329.92
novel.660	-	294.739	261.249	341.355	256.814	226.805	278.14	243.773	212.078	183.077
ENSBTAG00000008900	CELA1	3.2508	12.4829	7.81728	7.95443	24.1925	18.2055	11.5238	14.9838	12.3958
ENSBTAG00000009773	KREMEN1	3211.79	2639.24	3178.16	2435.19	3690.36	3239.57	3153.09	3402.48	3394.55
ENSBTAG00000014699	FAM81A	44.4276	102.538	105.099	70.4535	52.417	65.7421	50.5275	6.9156	35.2805
ENSBTAG00000020046	CLMP	105.109	115.913	95.5445	99.9985	184.468	167.895	114.352	101.429	136.354
ENSBTAG00000013054	MFSD2A	222.138	259.466	92.0702	96.5895	319.542	67.765	202.996	466.803	544.463
ENSBTAG00000048373	ENSBTAG00000048373	0	4.45818	3.47435	4.54539	0	0	0	0	0
ENSBTAG00000019061	ELF4	1836.7	1234.02	1327.2	1392.02	1415.26	984.109	1183.41	1198.7	1015.51
ENSBTAG00000010885	TSPYL1	1191.96	1588	1198.65	1621.57	1592.67	1580.85	1440.48	2049.32	2206.46
ENSBTAG00000008631	CORO1A	500.624	913.035	489.014	622.718	500.986	746.426	903.29	886.35	1884.17
novel.698	-	113.778	84.7054	117.259	112.498	156.243	155.758	150.696	109.497	124.912
ENSBTAG00000012060	LPIN2	2088.1	2303.99	1150.88	1705.66	2547.27	2439.54	1726.8	2449.28	2952.12
ENSBTAG00000016902	SGTB	19.5048	9.80799	11.2916	13.6362	6.04812	10.1142	5.31868	0	5.72116
ENSBTAG00000020366	TBL3	1978.66	2117.63	1648.58	1587.48	2421.26	1810.44	1865.97	2684.41	2811.95
ENSBTAG00000018413	TENT5B	2871.54	3915.17	2730.84	3977.21	3196.43	4277.28	3924.3	4782.14	5635.34
ENSBTAG00000005961	CDC42SE2	1131.28	975.449	1393.21	1164.76	889.074	964.892	1043.35	1022.36	974.503
ENSBTAG00000010046	ZNF350	224.305	230.042	229.307	261.36	217.732	156.77	171.971	210.926	198.333
ENSBTAG00000008638	FAM110A	1225.55	1149.32	1149.14	1537.48	1613.84	1464.53	1301.3	1609.03	1579.99
ENSBTAG00000046671	WFS1	5188.28	3052.96	7822.49	4859.02	4605.64	4582.73	3950.01	2324.79	1904.19
ENSBTAG00000006578	SPEF1	203.717	42.7985	29.5319	92.0441	69.5534	45.5138	30.1392	59.9352	19.0705
ENSBTAG00000048257	ENSBTAG00000048257	1915.81	2756.05	1155.22	1772.7	2676.29	1440.26	2349.09	3621.47	4101.11
ENSBTAG00000030301	MAP7D1	4770.01	4966.41	3066.98	3941.99	6919.05	3474.22	4250.52	7194.53	7168.61
ENSBTAG00000012780	LPO	7503.94	11546.7	1717.2	6848.76	9334.27	7522.92	8531.17	14551.6	19841
ENSBTAG00000043958	TMEM33	5000.82	2884.44	3048.74	2972.68	2598.68	2720.71	2455.46	3005.98	2866.3
ENSBTAG00000008331	TMEM54	1515.96	2054.33	1232.52	1922.7	1579.57	2399.08	1871.29	2376.66	2943.53
novel.690	-	171.209	163.169	191.958	130.68	84.6737	141.598	126.762	121.023	144.936
ENSBTAG00000015380	SLC16A4	35.7588	33.8822	49.5094	72.7262	13.1043	35.3996	47.8682	10.3734	18.117
ENSBTAG00000054774	ENSBTAG00000054774	7563.53	17737.3	4937.05	6722.63	18476	12296.8	7586.22	21190.6	14699.6
ENSBTAG00000021090	ABCC1	1654.66	1472.98	717.453	929.532	1835.6	750.472	1558.37	2470.02	2770.95
ENSBTAG00000009852	NAV3	113.778	114.129	88.5958	102.271	113.906	124.404	155.128	118.718	177.356
ENSBTAG00000002594	ZNF436	498.456	442.251	714.847	590.9	508.042	475.366	448.542	421.852	366.154
ENSBTAG00000017388	SVBP	78.0193	115.913	165.9	107.953	163.299	141.598	166.652	189.026	141.122
ENSBTAG00000051438	ENSBTAG00000051438	0	0	1.73717	2.27269	6.04812	0	9.75092	2.3052	11.4423
ENSBTAG00000001594	ARL6IP4	795.363	663.377	692.264	678.399	633.037	606.85	640.901	614.336	531.114
novel.971	-	57.4308	115.913	69.4869	74.9989	110.882	94.0618	85.9854	126.786	161.146
ENSBTAG00000004674	HAAO	50.9292	13.3745	19.1089	12.4998	16.1283	9.10275	9.75092	5.763	15.2564
ENSBTAG00000003144	KIAA0825	88.8553	109.671	160.689	123.862	63.5053	101.142	99.2821	99.1236	45.7692
novel.118	-	29.2572	34.7738	16.5031	20.4542	121.97	40.4567	28.3663	27.6624	30.5128
ENSBTAG00000013366	NRIP3	21.672	32.9905	21.7147	19.3179	39.3128	25.2854	48.7546	25.3572	61.0257
ENSBTAG00000018025	IQCG	8.66881	14.2662	23.4518	26.136	20.1604	33.3768	31.0257	48.4092	27.6523
ENSBTAG00000013535	DFFA	1478.03	948.7	1621.65	1588.61	1168.3	1167.18	1257.87	1039.65	849.592
ENSBTAG00000021443	PGLYRP3	1129.11	1188.55	485.54	1173.85	1212.65	1231.91	1228.62	1622.86	1615.27
ENSBTAG00000021218	MYLPF	0	0	0	0	0	3.03425	8.86447	4.6104	0
ENSBTAG00000001265	HRG	13.0032	10.6996	6.94869	2.27269	6.04812	0	0	2.3052	0
ENSBTAG00000019298	STRADB	377.093	233.609	456.877	368.176	272.165	282.185	265.048	305.439	258.406
ENSBTAG00000025898	TBC1D8	1177.87	1396.3	1064.89	1267.03	963.667	856.67	988.389	1144.53	1146.14
ENSBTAG00000044856	SNORD10	41.1768	54.3898	33.0063	35.2267	58.4652	37.4224	70.0293	56.4774	89.6314
ENSBTAG00000001382	SLC26A9	262.231	1432.86	5.21152	513.629	1536.22	656.41	1477.71	2872.28	4858.21
ENSBTAG00000001333	PPARG	3333.16	2738.21	4362.04	4068.12	2248.89	3633.01	3381.8	2324.79	1815.51
ENSBTAG00000007338	TYROBP	190.714	299.59	227.57	181.815	174.387	341.859	265.934	365.374	490.112
ENSBTAG00000024496	CELA2A	3.2508	4.45818	0	6.81808	17.1363	2.02283	4.43224	11.526	25.7452
ENSBTAG00000051567	CDKN2B	941.649	1497.95	1217.76	1378.39	1321.51	1441.27	1684.25	1747.34	1612.41
ENSBTAG00000011982	BATF3	71.5177	139.095	46.0351	40.9085	119.954	79.902	79.7803	131.396	245.056
ENSBTAG00000019812	MCRIP1	1508.37	1577.3	1451.41	1664.75	2047.29	1617.26	1643.47	1799.21	1906.1
ENSBTAG00000048619	ENSBTAG00000048619	2.1672	3.56654	5.21152	2.27269	0	2.02283	0	0	0
ENSBTAG00000053916	MKRN3	13.0032	5.34981	22.5833	1.13635	6.04812	4.04567	0	2.3052	1.90705
ENSBTAG00000015663	STIP1	14716.4	5226.77	5192.41	5336.28	6910.99	3838.33	3796.65	5577.43	4843.91
ENSBTAG00000013170	CTLA4	63.9325	33.8822	10.423	19.3179	94.7539	40.4567	42.5495	44.9514	82.9568
ENSBTAG00000021844	COCH	0	5.34981	0	4.54539	15.1203	1.01142	17.7289	8.0682	8.58173
ENSBTAG00000039406	ENSBTAG00000039406	611.151	400.344	987.583	463.629	429.417	441.989	439.678	512.907	397.62
ENSBTAG00000006921	ABCA6	329.415	653.569	387.39	298.859	411.272	497.617	471.59	814.888	892.5
ENSBTAG00000015146	TOX4	1567.97	1515.78	1501.79	1540.89	1771.09	1747.73	1586.74	1757.72	1693.46
ENSBTAG00000012031	ATG9B	2074.01	2620.52	1783.21	1709.07	1333.61	2120.94	1483.91	1507.6	1601.92
ENSBTAG00000006434	SYNPO2	461.614	584.021	513.335	163.634	1393.08	613.93	608.103	426.462	522.532
ENSBTAG00000013705	NFKBIE	573.225	565.297	468.168	496.584	536.267	496.606	769.436	681.187	991.667
ENSBTAG00000020034	LYN	393.347	724.9	338.749	352.267	568.523	515.823	542.506	548.638	1276.77
ENSBTAG00000053419	ENSBTAG00000053419	284.987	316.531	244.073	268.178	442.521	597.748	457.407	213.231	285.104
ENSBTAG00000011442	SPAG8	141.952	138.204	56.4581	154.543	101.81	93.0504	83.3261	66.8508	60.0721
ENSBTAG00000017602	TMEM45B	5098.34	6273.55	7489.82	5651.05	6665.03	6680.41	7312.3	8401.3	8045.85
ENSBTAG00000024219	TRPV6	170.125	175.652	110.311	289.768	283.254	228.58	254.41	186.721	451.018
ENSBTAG00000052792	ENSBTAG00000052792	0	0	0	0	4.03208	1.01142	5.31868	0	1.90705
ENSBTAG00000013334	CSF3R	88.8553	255.899	37.3492	60.2264	63.5053	63.7193	128.535	343.475	1532.32
ENSBTAG00000005197	BAZ1B	3014.58	3003.92	3039.18	2836.32	2692.42	2706.55	2762.17	2676.34	2316.11
ENSBTAG00000044111	EPHA6	0	0	0.868587	0	7.05614	3.03425	0	9.2208	0
ENSBTAG00000001016	NAA35	619.82	821.196	767.831	757.943	944.515	771.711	884.674	963.574	842.917
ENSBTAG00000014469	NBEAL1	1685	1074.42	1281.17	1459.07	1033.22	1315.85	1268.51	811.431	893.454
ENSBTAG00000054437	ZNF75A	128.949	76.6807	96.4131	87.4987	57.4571	75.8563	78.0074	85.2924	53.3974
ENSBTAG00000014536	SFXN1	409.601	517.149	549.815	379.54	164.307	340.848	369.649	390.732	398.574
ENSBTAG00000038033	KRT6B	21881.2	20846.4	8050.93	22923.5	32198.2	26671.1	27168.7	56388.7	10650.9
novel.466	-	614.402	426.202	394.338	784.079	620.94	349.95	288.095	373.443	287.011
ENSBTAG00000022293	CSKMT	413.936	212.209	417.79	620.445	600.78	896.116	598.352	763.021	316.571
ENSBTAG00000001861	SESTD1	515.794	433.335	553.29	563.628	363.895	484.469	424.608	467.956	282.244
ENSBTAG00000046314	TBC1D8B	213.469	231.825	227.57	245.451	175.395	215.432	209.202	109.497	159.239
novel.916	-	150.621	66.8727	34.7435	20.4542	4.03208	70.7992	31.0257	14.9838	15.2564
ENSBTAG00000032829	GHITM	9108.75	7663.61	9624.81	7793.07	7951.26	6577.25	7059.67	7637.13	7478.5
ENSBTAG00000053361	KLHL30	2.1672	1.78327	3.47435	1.13635	7.05614	3.03425	6.20513	10.3734	5.72116
ENSBTAG00000039992	TUBA1C	2664.57	3240.2	1963.87	2415.87	3807.29	2337.39	2752.42	4412.15	3703.49
ENSBTAG00000012211	HOXA5	78.0193	24.0742	45.1665	39.7721	36.2887	19.2169	32.7986	13.8312	30.5128
ENSBTAG00000020872	C5AR1	92.1061	230.042	85.1215	99.9985	63.5053	133.507	174.63	242.046	662.7
ENSBTAG00000006291	CYLD	1662.24	1346.37	1759.76	1726.11	1472.72	1458.46	1410.34	1310.51	1283.45
ENSBTAG00000047287	MTARC1	62.8489	27.6407	33.8749	46.5902	34.2727	31.3539	27.4799	13.8312	20.9776
ENSBTAG00000006405	PALB2	491.955	442.251	423.002	373.858	303.414	367.144	372.308	419.547	300.361
novel.37	-	16.254	37.4487	2.60576	9.09077	38.3048	32.3653	6.20513	51.867	81.0497
ENSBTAG00000011048	SPATA6L	34.6752	43.6901	26.9262	62.4991	49.393	85.9705	57.6191	61.0878	61.0257
ENSBTAG00000012261	RAB19	704.341	1409.68	634.068	879.532	1444.49	851.613	1300.42	1414.24	1263.42
ENSBTAG00000019593	KNOP1	322.913	349.521	343.96	198.861	355.831	317.585	378.513	469.108	489.159
ENSBTAG00000020749	PRXL2C	88.8553	138.204	198.038	177.27	97.7779	133.507	130.308	63.393	82.0032
ENSBTAG00000039635	CCDC97	1636.24	1421.27	1382.79	1798.84	2357.76	1563.65	1591.17	2134.62	2026.24
ENSBTAG00000000978	ASH2L	1118.28	990.607	1079.65	955.668	894.114	954.778	924.565	905.944	870.569
ENSBTAG00000001112	SMOX	566.723	961.183	380.441	531.81	679.405	639.216	780.074	1461.5	955.433
ENSBTAG00000007652	RFTN2	156.039	184.569	150.265	113.635	120.962	131.484	124.103	79.5294	110.609
ENSBTAG00000015133	CCR7	200.466	333.472	112.048	142.043	191.524	260.946	347.487	227.062	567.348
ENSBTAG00000017649	SCML1	140.868	104.321	126.814	120.453	74.5935	147.667	49.6411	43.7988	78.1891
ENSBTAG00000016457	FXR1	3286.56	1699.46	2232.27	2407.92	2051.32	1875.17	1897.88	2045.87	1460.8
ENSBTAG00000019712	ST14	4091.68	4546.45	3527.33	3562.45	5414.08	3375.1	4232.79	6035.02	6395.3
ENSBTAG00000011095	FAR2	17.3376	29.424	1.73717	21.5906	18.1444	36.411	20.3883	51.867	72.468
ENSBTAG00000004575	FAM126A	305.575	356.654	236.256	365.904	197.572	199.249	247.319	222.452	329.92
ENSBTAG00000027654	EIF4EBP1	974.157	967.425	880.747	871.578	1516.06	862.739	787.165	1610.18	1439.82
ENSBTAG00000027854	ARHGDIG	368.424	207.751	520.283	452.266	184.468	471.32	178.176	100.276	231.707
ENSBTAG00000054411	ENSBTAG00000054411	3.2508	2.67491	0.868587	0	6.04812	4.04567	15.9561	6.9156	0.953526
ENSBTAG00000037013	U1	5.418	3.56654	1.73717	5.68173	2.01604	0	0.886447	1.1526	0
ENSBTAG00000012317	PNP	19682.5	22756.3	13155.6	18183.8	21193.6	16452.7	22785.2	27317.8	39637.1
ENSBTAG00000012846	KIAA1549L	0	0	0	0	0	0	5.31868	2.3052	8.58173
ENSBTAG00000002113	ZNF41	15.1704	32.9905	13.8974	11.3635	20.1604	41.4681	29.2528	25.3572	50.5369
ENSBTAG00000004976	CDCA7L	535.299	519.824	773.042	564.764	503.002	535.04	469.817	491.008	442.436
ENSBTAG00000007438	STT3B	5585.96	3944.6	4771.15	4806.75	3977.65	4134.67	4353.34	4181.63	3541.4
ENSBTAG00000016287	UNK	275.235	420.852	360.463	312.495	331.639	455.138	418.403	435.683	559.72
ENSBTAG00000000785	PASK	378.177	439.576	462.957	618.173	375.991	463.229	348.374	295.066	369.015
ENSBTAG00000042801	SNORD100	5.418	18.7243	7.81728	18.1815	11.0882	27.3083	17.7289	26.5098	45.7692
ENSBTAG00000030484	KLK12	968.739	2779.23	47.7723	2588.6	5077.4	4098.26	1725.91	6247.09	7965.76
ENSBTAG00000005471	RHCG	4.3344	4.45818	0	31.8177	5.0401	111.256	30.1392	8.0682	113.47
ENSBTAG00000020416	PGAP1	517.961	297.806	310.085	403.403	302.406	307.471	337.736	285.845	212.636
ENSBTAG00000016343	KCNIP2	100.775	93.6217	66.8812	87.4987	58.4652	100.13	40.7766	48.4092	37.1875
ENSBTAG00000051802	ENSBTAG00000051802	0	0	0	0	0	0	1.77289	6.9156	7.62821
ENSBTAG00000014017	PCGF3	1599.39	1158.23	1502.65	1230.66	1279.18	1190.44	1155.93	1088.05	873.43
ENSBTAG00000038020	ENSBTAG00000038020	24.9228	66.8727	44.2979	44.3175	38.3048	67.765	84.2125	91.0554	75.3285
ENSBTAG00000012412	URB1	1119.36	1168.04	885.09	790.897	1278.17	754.517	1167.45	1741.58	2015.75
ENSBTAG00000020050	MLEC	3696.16	1935.74	3380.54	2609.05	2889.99	2123.98	2104.43	1946.74	2062.48
ENSBTAG00000020283	DUSP5	192.881	536.765	70.3555	287.496	505.018	516.834	271.253	533.654	525.393
ENSBTAG00000019249	HS3ST6	3782.85	2263.86	5107.29	6098.77	3000.88	4114.45	2910.21	2913.77	2451.52
ENSBTAG00000021191	EHD2	2472.78	2088.21	2544.96	2814.73	2162.2	2132.07	2154.07	2254.49	1651.51
ENSBTAG00000053602	ENSBTAG00000053602	0	0.891636	0	0	3.02406	1.01142	3.54579	2.3052	1.90705
ENSBTAG00000055182	U1	0	0	2.60576	0	1.00802	1.01142	7.09158	4.6104	9.53526
ENSBTAG00000007446	NGF	6.50161	3.56654	6.94869	4.54539	9.07218	13.1484	14.1832	10.3734	9.53526
ENSBTAG00000015614	LNX2	2018.75	1605.84	1683.32	1817.02	1699.52	1525.22	1545.08	1511.06	1246.26
ENSBTAG00000006515	ESPN	199.383	192.593	403.893	315.904	211.684	226.557	211.861	199.4	157.332
ENSBTAG00000007686	TBP	368.424	451.168	390.864	440.903	482.842	447.046	484.887	472.566	545.417
ENSBTAG00000015103	IQCC	195.048	136.42	183.272	113.635	127.011	100.13	112.579	134.854	120.144
ENSBTAG00000014689	CSPP1	184.212	309.398	274.473	379.54	171.363	230.603	232.249	217.841	227.893
ENSBTAG00000055116	ENSBTAG00000055116	2.1672	5.34981	5.21152	4.54539	0	0	1.77289	2.3052	0
ENSBTAG00000000040	MAFG	800.781	616.12	756.539	642.036	673.357	548.188	658.63	488.703	490.112
ENSBTAG00000052516	CDA	4032.08	3022.64	4091.04	4027.21	5790.07	3679.54	4114	4975.78	4937.36
ENSBTAG00000003378	ACAP2	302.325	337.038	253.627	309.086	394.136	361.076	346.601	313.507	398.574
ENSBTAG00000019086	TELO2	392.264	423.527	451.665	399.994	494.938	513.8	411.312	482.94	789.519
ENSBTAG00000055226	ENSBTAG00000055226	73.6849	96.2967	85.9901	78.4079	91.7298	92.039	110.806	109.497	177.356
ENSBTAG00000021820	DDX39A	1544.13	1990.13	1351.52	1495.43	2076.52	1593.99	1977.66	1900.64	2164.5
ENSBTAG00000008735	VASH1	446.444	560.839	331.8	510.22	510.058	536.051	634.696	602.81	610.257
ENSBTAG00000016133	MRPS7	918.894	1005.77	983.24	776.125	1148.13	919.378	1048.67	1141.07	1243.4
ENSBTAG00000012880	DNLZ	331.582	415.502	405.63	281.814	437.481	403.555	366.989	484.092	659.84
ENSBTAG00000012299	REPS1	3838.11	2981.63	3906.03	3506.77	2541.22	3660.32	3309.99	2320.18	1950.91
ENSBTAG00000020570	PRDM8	17.3376	14.2662	13.0288	13.6362	26.2085	23.2626	20.3883	24.2046	22.8846
ENSBTAG00000052369	ENSBTAG00000052369	1487.78	1433.75	905.067	849.987	3248.85	681.695	1310.17	1635.54	2474.4
ENSBTAG00000003747	PTGR2	2315.66	1420.38	2201.87	2199.97	1372.92	1406.88	1398.81	2003.22	1786.91
ENSBTAG00000011091	SGIP1	65.0161	44.5818	64.2754	47.7266	21.1684	46.5252	54.9597	26.5098	17.1635
ENSBTAG00000002369	TMEM217	8.66881	7.13309	14.766	5.68173	6.04812	4.04567	3.54579	2.3052	0
ENSBTAG00000049548	ENSBTAG00000049548	0	1.78327	0.868587	0	4.03208	1.01142	3.54579	4.6104	5.72116
novel.138	-	376.01	143.553	127.682	139.771	187.492	107.21	120.557	114.107	94.3991
novel.117	-	179.878	136.42	163.294	120.453	133.059	128.45	102.828	119.87	75.3285
ENSBTAG00000009487	TMEM223	258.981	198.835	275.342	272.723	236.885	227.569	181.722	171.737	176.402
ENSBTAG00000018638	CC2D2A	41.1768	70.4392	40.8236	56.8173	76.6095	94.0618	99.2821	48.4092	66.7468
ENSBTAG00000021092	ATP6V0D2	4.3344	21.3993	0	6.81808	0	0	0	4.6104	0
ENSBTAG00000003054	INSRR	4.3344	0.891636	5.21152	4.54539	0	0	1.77289	0	0.953526
ENSBTAG00000012815	CLEC12A	88.8553	170.302	125.076	71.5898	55.4411	73.8335	72.6887	84.1398	102.027
ENSBTAG00000045834	RASSF7	593.813	597.396	703.555	736.353	511.066	612.919	618.74	322.728	471.042
ENSBTAG00000005311	POLR3H	202.633	162.278	145.923	153.407	211.684	190.146	182.608	229.367	216.45
ENSBTAG00000004104	RUNX2	530.964	521.607	380.441	313.632	255.029	382.316	366.103	304.286	364.247
ENSBTAG00000002059	MCM9	436.691	504.666	480.328	419.312	532.235	466.263	527.436	580.911	666.515
ENSBTAG00000012247	MXRA8	517.961	518.04	413.447	563.628	553.403	582.576	556.689	688.102	632.188
ENSBTAG00000002279	LUC7L3	2554.05	2410.09	2456.36	2704.51	2060.39	2525.51	2300.33	2108.11	1956.64
ENSBTAG00000003062	FAM160B1	410.685	515.365	437.768	471.584	503.002	507.731	562.008	568.232	541.603
ENSBTAG00000000084	MRPS30	943.816	967.425	728.744	744.307	952.579	882.967	970.66	1144.53	1231
ENSBTAG00000014237	CYTH4	139.785	236.283	104.23	120.453	92.7378	165.872	222.498	210.926	687.492
ENSBTAG00000039705	HGH1	1742.43	1734.23	1399.29	1322.71	1961.61	1231.91	1821.65	2689.02	2671.78
ENSBTAG00000049776	ENSBTAG00000049776	2.1672	1.78327	4.34293	9.09077	1.00802	24.274	22.1612	3.4578	17.1635
ENSBTAG00000013556	UNC13D	150.621	197.943	141.58	148.861	152.211	267.014	166.652	200.552	323.245
ENSBTAG00000011414	EIF2B5	2245.22	2432.38	1964.74	2088.61	2711.57	2232.2	2323.38	2997.91	2631.73
ENSBTAG00000010550	EIF5A2	16.254	14.2662	11.2916	13.6362	20.1604	29.3311	14.1832	33.4254	21.9311
ENSBTAG00000016174	NCL	7499.6	9941.74	7907.61	7199.89	9010.69	7788.92	8883.98	13000.2	14160.8
ENSBTAG00000006241	MAN2B1	8020.81	6396.59	8901.28	6479.45	5616.69	5847	5930.33	7443.49	5982.42
ENSBTAG00000008008	TLR2	228.64	378.054	171.98	212.497	227.813	215.432	256.183	442.599	1024.09
ENSBTAG00000012135	LARP1B	1068.43	663.377	814.734	648.854	679.405	510.766	560.235	678.882	706.563
ENSBTAG00000051446	ENSBTAG00000051446	4.3344	3.56654	0	4.54539	0	1.01142	0	0	0
ENSBTAG00000007101	F3	478.952	363.787	484.671	342.04	165.315	263.98	488.432	306.592	219.311
ENSBTAG00000049557	ENSBTAG00000049557	160.373	147.12	94.6759	82.9533	225.796	115.302	182.608	131.396	223.125
ENSBTAG00000000961	NEURL2	89.9389	128.396	98.1503	195.452	86.6897	104.176	104.601	69.156	83.9103
ENSBTAG00000021259	C2CD2	451.862	376.27	737.43	882.941	395.144	670.57	341.282	360.764	332.781
ENSBTAG00000016621	NCBP3	806.199	911.252	865.981	970.44	910.242	1056.93	1019.41	1024.66	1123.25
ENSBTAG00000004939	ZNF569	111.611	82.9221	96.4131	99.9985	74.5935	99.1189	70.0293	57.63	59.1186
ENSBTAG00000045885	bta-mir-3064	344.585	480.592	251.022	317.041	278.214	280.163	254.41	289.303	251.731
ENSBTAG00000010927	CBFA2T3	357.588	300.481	278.816	269.314	238.901	310.505	223.385	217.841	218.357
ENSBTAG00000054340	ENSBTAG00000054340	36.8424	36.5571	52.1152	51.1356	27.2165	29.3311	37.2308	13.8312	33.3734
ENSBTAG00000043168	ENSBTAG00000043168	14.0868	15.1578	17.3717	15.9089	28.2246	11.1256	20.3883	32.2728	51.4904
ENSBTAG00000009165	LPIN3	2817.36	3497.89	2329.55	2620.42	3633.91	3356.89	2831.31	4221.98	3304.92
ENSBTAG00000010663	ADAM15	7412.91	5143.85	6837.51	6404.45	5559.23	5629.55	5887.78	5312.34	4769.54
ENSBTAG00000020661	ABCA1	3260.56	3413.18	5450.38	7751.02	2951.48	4266.16	3378.25	3639.91	3827.45
ENSBTAG00000017939	ENSBTAG00000017939	813.784	800.689	685.315	653.399	941.491	617.976	913.927	1063.85	1174.74
ENSBTAG00000001414	KCTD12	223.222	281.757	205.855	203.406	225.796	227.569	237.568	444.904	524.439
ENSBTAG00000016128	GGA3	3844.62	3036.91	3048.74	3227.22	3060.35	2796.57	2698.35	2928.76	2785.25
ENSBTAG00000020817	B3GAT2	50.9292	42.7985	48.6409	35.2267	43.3449	50.5709	74.4616	116.413	58.1651
ENSBTAG00000003092	ANAPC5	917.81	1046.78	1162.17	882.941	801.376	967.926	840.352	837.94	800.008
novel.426	-	17.3376	32.9905	6.08011	12.4998	39.3128	11.1256	54.9597	32.2728	37.1875
ENSBTAG00000014088	MBNL3	41.1768	39.232	66.8812	60.2264	86.6897	94.0618	114.352	40.341	63.8862
ENSBTAG00000007079	LCP1	2231.13	3218.8	1679.85	2059.06	1981.77	2687.34	2981.12	3443.97	5050.83
ENSBTAG00000006631	GLI1	84.5209	72.2225	63.4068	78.4079	58.4652	76.8677	48.7546	38.0358	36.234
ENSBTAG00000014719	TMOD1	225.389	246.091	270.999	349.995	223.78	259.934	183.495	222.452	175.449
ENSBTAG00000010647	NTRK2	175.543	156.036	168.506	377.267	261.077	388.384	288.095	341.17	281.29
ENSBTAG00000052208	ENSBTAG00000052208	0	13.3745	16.5031	1.13635	4.03208	0	0	0	0
ENSBTAG00000049082	ENSBTAG00000049082	39.0096	56.173	65.144	39.7721	36.2887	37.4224	28.3663	40.341	30.5128
novel.914	-	99.6913	92.7301	108.573	110.226	65.5213	110.244	76.2345	57.63	31.4664
ENSBTAG00000021434	EDN2	10.836	15.1578	40.8236	21.5906	21.1684	9.10275	5.31868	10.3734	6.67468
ENSBTAG00000053257	ENSBTAG00000053257	0	1.78327	2.60576	3.40904	2.01604	8.09134	22.1612	11.526	0
ENSBTAG00000009502	LUZP1	1665.49	1592.46	1652.05	1927.24	1708.59	1466.55	1484.8	1327.8	1277.72
novel.600	-	7.58521	14.2662	10.423	7.95443	12.0962	14.1598	15.9561	23.052	29.5593
ENSBTAG00000008636	PDE4B	263.315	357.546	131.157	197.724	244.949	212.398	379.399	267.403	942.084
ENSBTAG00000052414	HAP1	417.186	443.143	254.496	119.316	120.962	218.466	203.883	222.452	229.8
ENSBTAG00000018041	ACADSB	12112.5	8335.01	17900.7	10743	9641.71	9763.21	8909.68	9309.55	10001.5
ENSBTAG00000038992	STK11IP	614.402	1129.7	700.081	604.536	914.274	845.545	880.242	1115.72	1330.17
ENSBTAG00000010070	GSDMA	214.553	181.002	86.8587	236.36	356.839	280.163	132.081	261.64	339.455
ENSBTAG00000012061	POU3F1	0	0	0	0	6.04812	0	0.886447	0	9.53526
ENSBTAG00000020638	TIMP3	1181.13	671.402	1322.86	1243.16	756.015	1095.36	848.33	780.31	703.702
ENSBTAG00000021591	OAZ3	3.2508	2.67491	0.868587	0	9.07218	1.01142	4.43224	10.3734	6.67468
ENSBTAG00000004588	KCNN4	1512.71	452.951	1412.32	651.127	743.919	371.19	754.367	878.281	425.273
ENSBTAG00000001008	PRF1	27.09	73.1141	13.0288	4.54539	145.155	32.3653	55.8462	20.7468	101.074
ENSBTAG00000015474	SRSF11	3508.7	3067.23	4088.44	3935.17	2828.5	3577.38	3291.38	2944.89	2523.03
ENSBTAG00000003417	PHKG2	763.939	896.094	419.527	489.765	1006	610.896	677.246	1065	1180.47
ENSBTAG00000009156	CAMK2N1	385.762	136.42	190.22	107.953	136.083	145.644	105.487	137.159	143.029
ENSBTAG00000018427	NCK1	797.53	666.052	842.529	815.897	688.478	634.159	674.586	627.015	725.633
ENSBTAG00000000345	CLDN15	49.8456	28.5323	27.7948	62.4991	25.2005	21.2398	18.6154	32.2728	32.4199
ENSBTAG00000011533	SLC22A31	68.2669	88.2719	95.5445	132.953	145.155	117.324	108.147	112.955	186.891
ENSBTAG00000001864	NR4A3	100.775	152.47	50.378	52.272	63.5053	82.9362	112.579	217.841	690.353
ENSBTAG00000017819	PMVK	2988.57	3483.62	3437	3596.54	4189.33	3581.43	3511.22	3868.13	4548.32
ENSBTAG00000007127	ENSBTAG00000007127	997.996	455.626	370.886	413.63	501.994	328.711	351.033	418.394	331.827
ENSBTAG00000017573	RBM26	1150.78	1184.98	1325.46	1265.89	1120.92	1047.83	1078.81	1131.85	1087.02
ENSBTAG00000012368	IL21	2.1672	0	0	0	2.01604	2.02283	0	6.9156	11.4423
ENSBTAG00000033531	ENSBTAG00000033531	0	1.78327	1.73717	9.09077	7.05614	12.137	3.54579	16.1364	9.53526
ENSBTAG00000050580	ENSBTAG00000050580	5.418	10.6996	4.34293	7.95443	14.1123	5.05709	15.9561	23.052	17.1635
ENSBTAG00000027051	PTAFR	162.54	289.782	120.734	107.953	141.123	138.564	161.333	402.258	747.564
ENSBTAG00000010731	CDKN2D	461.614	320.097	299.662	299.996	306.438	262.968	289.868	163.669	276.523
ENSBTAG00000006195	C29H11orf68	571.058	710.634	599.325	703.399	747.951	738.335	655.085	849.466	861.987
ENSBTAG00000008661	C15H11orf52	20.5884	30.3156	35.6121	20.4542	26.2085	11.1256	15.9561	9.2208	14.3029
ENSBTAG00000048997	ENSBTAG00000048997	15.1704	0	5.21152	7.95443	0	2.02283	0	3.4578	0
ENSBTAG00000010689	NRG2	232.974	209.534	281.422	303.405	203.62	235.66	162.22	237.436	146.843
ENSBTAG00000013346	SIX5	591.646	417.285	578.479	484.084	415.304	456.149	491.978	381.511	348.037
ENSBTAG00000046073	TMEM240	14.0868	19.616	46.0351	35.2267	19.1524	12.137	15.9561	21.8994	10.4888
ENSBTAG00000030162	AXIN2	690.254	499.316	865.112	753.398	473.769	578.531	591.26	646.609	486.298
novel.524	-	7.58521	8.91636	13.0288	14.7725	20.1604	10.1142	23.0476	32.2728	17.1635
ENSBTAG00000012002	BCAR1	2690.58	2407.42	2743	3047.68	2660.16	2400.09	2384.54	2002.07	2142.57
ENSBTAG00000005441	ZMAT2	1172.46	1345.48	1373.24	1204.53	1479.77	1407.89	1409.45	1406.17	1515.15
ENSBTAG00000018540	NOX4	0	5.34981	0	0	2.01604	14.1598	1.77289	6.9156	11.4423
ENSBTAG00000050002	ENSBTAG00000050002	1455.28	1534.5	1038.83	929.532	681.422	838.465	782.733	1441.9	327.059
ENSBTAG00000018599	PROSER3	223.222	225.584	228.438	220.451	195.556	214.42	137.399	111.802	195.473
ENSBTAG00000024888	PDE5A	230.807	222.017	237.124	128.407	238.901	312.528	320.007	257.03	224.079
ENSBTAG00000019434	PDCD4	1752.18	1228.67	1544.35	1897.7	1203.58	1699.18	1253.44	1115.72	1100.37
ENSBTAG00000050718	TMEM18	283.903	657.135	475.985	401.13	483.85	674.615	535.414	575.148	871.523
ENSBTAG00000003474	RAB15	15.1704	14.2662	18.2403	17.0452	15.1203	26.2968	26.5934	62.2404	19.0705
ENSBTAG00000009704	CECR2	1194.13	1278.61	934.599	1053.39	1317.48	1027.6	1538.87	1471.87	1477.01
ENSBTAG00000005058	C18H16orf70	823.537	575.997	743.51	859.078	511.066	699.901	702.066	541.722	563.534
ENSBTAG00000011190	FLNA	9164.01	11305.9	11286.4	9140.77	28808.2	11195.4	11209.1	10078.3	12508.4
ENSBTAG00000001578	ADPGK	633.907	721.333	489.014	509.083	569.531	651.353	781.847	844.856	868.662
ENSBTAG00000037775	ENSBTAG00000037775	4636.73	2281.7	1495.71	1952.24	3951.44	1606.13	3140.68	5837.92	6556.44
ENSBTAG00000015015	HINFP	1214.72	832.788	842.529	965.895	764.079	788.905	824.396	848.314	795.241
ENSBTAG00000005466	ENSBTAG00000005466	409.601	634.845	510.729	537.492	535.259	660.455	576.191	885.197	674.143
ENSBTAG00000046263	ADAMTSL5	18385.5	9028.7	16368.5	16161.1	13039.7	12679.1	10055.9	12704	8221.3
ENSBTAG00000054041	ENSBTAG00000054041	6.50161	4.45818	7.81728	3.40904	3.02406	1.01142	1.77289	2.3052	0.953526
ENSBTAG00000033290	TMEM60	125.698	195.268	206.724	199.997	143.139	166.884	131.194	132.549	134.447
ENSBTAG00000014284	ALPK2	22.7556	23.1825	7.81728	5.68173	2.01604	4.04567	7.97803	0	11.4423
ENSBTAG00000032733	ENSBTAG00000032733	3.2508	6.24145	6.94869	3.40904	2.01604	2.02283	0	2.3052	0
ENSBTAG00000054347	ENSBTAG00000054347	354.338	588.48	259.707	367.04	573.563	386.361	366.989	850.619	677.003
ENSBTAG00000047532	TRIQK	145.203	235.392	142.448	179.543	225.796	314.551	248.205	178.653	205.962
ENSBTAG00000002317	PTN	23.8392	73.1141	21.7147	30.6814	67.5373	73.8335	27.4799	73.7664	85.8173
ENSBTAG00000003115	KBTBD2	1934.23	1668.25	1407.11	1838.61	2128.94	2343.45	1799.49	1692.02	2608.85
ENSBTAG00000018022	SPINDOC	357.588	281.757	358.726	273.86	311.478	270.048	252.637	215.536	229.8
ENSBTAG00000053808	ENSBTAG00000053808	17.3376	49.9316	37.3492	31.8177	43.3449	80.9134	52.3004	47.2566	45.7692
ENSBTAG00000016414	VDR	234.058	442.251	338.749	356.813	476.793	462.218	495.524	304.286	529.207
ENSBTAG00000015129	KLK10	3207.46	4273.61	158.083	3668.13	7079.32	5193.63	2498.01	12059.7	11867.6
ENSBTAG00000052306	IFITM3	18.4212	19.616	13.0288	28.4087	18.1444	48.548	41.663	32.2728	25.7452
ENSBTAG00000005021	SEMA5A	423.688	387.862	393.47	337.495	371.959	438.955	464.498	522.128	554.952
novel.59	-	781.276	714.2	816.471	859.078	548.363	733.277	769.436	601.657	662.7
ENSBTAG00000007507	FAAH	958.987	904.119	901.593	1042.03	756.015	944.664	821.737	832.177	724.68
ENSBTAG00000012636	IKZF4	60.6817	69.5476	73.8299	52.272	55.4411	100.13	92.1905	85.2924	113.47
ENSBTAG00000038379	ENSBTAG00000038379	170.125	151.578	221.49	195.452	145.155	184.078	124.103	123.328	142.075
ENSBTAG00000011354	NUDT9	1238.56	1241.16	1477.47	1306.8	1074.55	1135.82	1186.07	1257.49	1079.39
ENSBTAG00000006905	KLHDC4	1203.88	1177.85	1072.7	1155.66	1849.72	1238.99	994.594	1482.24	1731.6
ENSBTAG00000013011	PLAA	1000.16	1143.97	1072.7	1222.71	1197.53	1258.2	1465.3	1345.08	1179.51
ENSBTAG00000008150	PKIA	1473.7	1440.88	2882.84	2804.5	2042.25	1369.46	1818.99	1161.82	1355.91
ENSBTAG00000003217	CADM3	83.4373	63.3061	88.5958	57.9537	42.3368	67.765	37.2308	64.5456	45.7692
ENSBTAG00000015467	FAM184A	92.1061	126.612	114.653	113.635	140.115	221.5	107.26	148.685	139.215
ENSBTAG00000039326	GCNT2	456.196	447.601	259.707	320.45	491.914	459.183	372.308	530.196	556.859
ENSBTAG00000017082	POR	1965.65	1921.47	1703.3	1574.98	2115.83	1633.44	2008.69	2676.34	2715.64
ENSBTAG00000037383	AKAP13	10037.4	7746.53	11500.1	9393.04	7668.01	10200.1	7971.82	6587.11	6175.03
ENSBTAG00000011446	SEMA7A	957.903	890.744	213.672	637.491	735.855	1146.95	780.96	1089.21	1560.92
ENSBTAG00000002783	PCYOX1	2332.99	2078.4	4298.64	2638.6	2027.13	2586.19	2591.09	1573.3	1685.83
ENSBTAG00000050454	ENSBTAG00000050454	16.254	8.02472	26.0576	12.4998	12.0962	8.09134	5.31868	5.763	7.62821
ENSBTAG00000053232	ENSBTAG00000053232	102.942	84.7054	125.076	103.408	48.385	98.1075	95.7363	43.7988	71.5144
ENSBTAG00000037996	ARMCX3	684.836	617.012	807.786	638.627	513.082	682.707	607.216	443.751	554.952
ENSBTAG00000013176	SMOC2	54.18	49.04	114.653	62.4991	85.6817	89.0047	61.1649	150.991	175.449
ENSBTAG00000034295	LAG3	35.7588	33.8822	9.55445	36.3631	80.6416	18.2055	34.5714	55.3248	83.9103
ENSBTAG00000038134	ZDHHC1	1030.5	768.59	1316.78	1007.94	735.855	1114.58	860.74	489.855	388.085
ENSBTAG00000019278	KNTC1	334.833	480.592	546.341	419.312	325.59	478.4	336.85	185.569	286.058
ENSBTAG00000053653	ENSBTAG00000053653	0	32.9905	0	28.4087	7.05614	1.01142	1.77289	3.4578	0
ENSBTAG00000010956	SCARB2	2064.26	1527.37	1967.35	1811.34	1501.95	1499.93	1443.14	1735.82	1665.81
ENSBTAG00000011394	FAM214B	973.074	530.523	804.311	812.488	736.863	601.793	588.601	593.589	571.162
ENSBTAG00000025181	CCDC85C	2435.93	1803.78	1545.22	2363.6	3104.7	1924.73	2292.35	2609.49	3113.26
ENSBTAG00000011936	ATP8B4	46.5948	65.981	33.8749	26.136	49.393	69.7878	87.7583	48.4092	75.3285
novel.655	-	23.8392	23.1825	26.0576	24.9996	13.1043	12.137	22.1612	14.9838	13.3494
ENSBTAG00000005912	DMAP1	588.395	482.375	509.86	595.446	650.173	582.576	596.579	674.271	669.375
ENSBTAG00000008353	CDKN1A	13418.2	13446.8	7107.64	10799.8	17083.9	8337.11	13741.7	18040.5	20827.9
ENSBTAG00000012077	SLF2	1371.84	1444.45	1669.42	1667.02	1160.23	1428.12	1454.66	1292.07	1252.93
ENSBTAG00000030584	SLC35A4	2676.49	2857.69	2253.98	2463.6	3123.85	2594.29	2689.48	3316.03	3452.72
ENSBTAG00000049507	ENSBTAG00000049507	3.2508	0.891636	0.868587	1.13635	2.01604	2.02283	3.54579	5.763	15.2564
ENSBTAG00000010451	PA2G4	3402.51	4295.01	2852.44	2764.73	4063.33	2767.24	3912.78	5471.39	6107.33
ENSBTAG00000016739	RASAL1	304.492	523.39	350.909	532.947	567.515	756.54	649.766	336.559	635.048
ENSBTAG00000004381	TACSTD2	10248.7	13405.7	11967.4	14089.6	16235.2	11216.6	15070.5	18809.3	15317.4
ENSBTAG00000019516	COMT	351.087	448.493	498.569	455.675	428.409	483.457	639.129	625.862	549.231
ENSBTAG00000009178	STXBP2	1783.61	2039.17	2109.8	2073.83	2380.94	2359.64	2198.39	2101.19	2287.51
ENSBTAG00000015744	CCNC	1007.75	874.695	1115.27	1117.03	930.402	994.223	815.532	784.921	832.428
ENSBTAG00000039356	ENSBTAG00000039356	708.675	393.211	423.87	429.539	345.751	418.727	295.187	371.137	69.6074
ENSBTAG00000051720	ENSBTAG00000051720	62.8489	59.7396	58.1953	65.9081	46.3689	34.3882	38.1172	40.341	61.9792
ENSBTAG00000044158	LDLRAD3	844.125	436.901	1337.62	907.941	728.798	761.597	626.718	544.027	409.063
ENSBTAG00000009410	TBRG1	1046.76	1083.34	795.625	859.078	1082.61	1015.46	1049.55	1433.83	1181.42
ENSBTAG00000002112	INSIG2	358.672	311.181	362.201	334.086	281.238	364.11	259.729	237.436	238.381
novel.944	-	20.5884	13.3745	14.766	30.6814	3.02406	18.2055	14.1832	5.763	3.8141
ENSBTAG00000053260	ENSBTAG00000053260	49.8456	54.3898	62.5382	38.6358	50.401	42.4795	22.1612	26.5098	11.4423
ENSBTAG00000019460	MOXD1	1773.85	1035.19	1938.69	1001.12	830.608	1114.58	1272.94	1182.57	979.271
ENSBTAG00000015345	BNIPL	7397.74	8680.96	6042.76	7813.52	8240.56	8101.45	8659.7	9405.22	9784.13
ENSBTAG00000005757	FUS	2312.4	3567.43	3463.92	3603.36	3602.66	3367.01	3938.49	4080.21	5607.69
ENSBTAG00000014659	NEMP1	295.823	281.757	175.454	235.224	177.412	212.398	218.066	167.127	189.752
ENSBTAG00000037534	KLRF1	0	0	1.73717	1.13635	0	5.05709	1.77289	0	24.7917
ENSBTAG00000009419	TRIM29	19521.1	23113.9	25368.8	27653	28856.6	30795.6	28828.2	25900.1	26110.4
ENSBTAG00000012828	TBC1D15	1109.61	1267.91	1827.51	1324.98	952.579	1299.67	877.583	1011.98	1300.61
ENSBTAG00000012464	AFAP1	407.434	434.227	578.479	344.313	595.74	564.371	554.03	562.469	464.367
ENSBTAG00000051675	C15orf65	13.0032	16.9411	9.55445	13.6362	3.02406	4.04567	12.4103	6.9156	4.76763
ENSBTAG00000016455	CACHD1	5478.69	2723.95	3992.89	4435.16	3417.19	3535.91	3359.64	3401.32	2342.81
ENSBTAG00000001394	TMED9	5066.92	4673.95	4672.13	4716.98	5738.66	4879.08	5320.46	5203.99	5647.73
ENSBTAG00000022954	ENSBTAG00000022954	17.3376	15.1578	35.6121	68.1808	36.2887	43.4909	72.6887	115.26	48.6298
ENSBTAG00000040356	SPIRE2	2847.7	2476.96	2711.73	2754.5	2502.91	2694.42	2266.65	1983.63	1719.21
ENSBTAG00000013953	CALD1	1735.93	1829.64	1575.62	1174.98	2941.4	1898.43	1848.24	1852.23	1639.11
ENSBTAG00000017150	EHF	8425	9078.63	6727.2	8269.2	11955.1	6775.48	9656.96	10571.7	12188.9
ENSBTAG00000014215	CCDC86	521.212	580.455	337.012	312.495	670.333	203.295	443.224	1249.42	1112.76
ENSBTAG00000020262	PSME4	3381.92	2399.39	3394.44	2851.09	2272.08	2689.36	2879.18	2278.69	2400.02
ENSBTAG00000004347	ADGRF5	911.308	624.145	1081.39	631.809	605.82	572.462	753.48	616.641	636.955
ENSBTAG00000016080	VPS13D	11554.4	7284.66	13434.4	9991.9	9392.73	9470.91	8821.92	7256.77	5569.54
ENSBTAG00000021302	CHAD	405.267	366.462	301.4	432.948	227.813	425.807	303.165	242.046	200.24
ENSBTAG00000030994	ENSBTAG00000030994	8.66881	2.67491	0	1.13635	0	0	0	0	0
ENSBTAG00000020434	C18H19orf12	582.977	638.411	700.949	471.584	401.192	413.67	424.608	572.842	573.069
ENSBTAG00000012377	ECHDC3	1040.26	603.637	1297.67	1182.94	813.472	898.138	874.037	716.917	560.673
ENSBTAG00000009144	BPIFA2A	360.839	123.937	135.5	102.271	211.684	110.244	60.2784	66.8508	31.4664
ENSBTAG00000015437	NTMT1	257.897	197.943	234.518	205.679	338.695	222.512	273.912	245.504	323.245
ENSBTAG00000030563	PRRG2	547.218	383.403	405.63	440.903	358.855	435.921	359.898	230.52	342.316
ENSBTAG00000040585	NR6A1	302.325	182.785	187.615	145.452	197.572	145.644	155.128	101.429	136.354
ENSBTAG00000016297	CCNYL1	346.752	503.774	331.8	397.721	464.697	489.526	412.198	495.618	600.721
ENSBTAG00000007300	FHL3	219.971	200.618	266.656	297.723	331.639	269.037	237.568	352.696	395.713
ENSBTAG00000018901	CTIF	506.042	380.728	522.889	552.265	455.625	525.937	280.117	267.403	283.197
ENSBTAG00000018581	EPC2	420.437	644.653	374.361	343.177	503.002	471.32	587.715	689.255	669.375
ENSBTAG00000015707	TREML2	2.1672	54.3898	3.47435	4.54539	19.1524	4.04567	33.685	61.0878	145.889
ENSBTAG00000006688	RPS6KL1	161.457	232.717	204.118	199.997	330.631	283.197	244.659	274.319	171.635
ENSBTAG00000022460	ENSBTAG00000022460	3.2508	6.24145	7.81728	5.68173	3.02406	4.04567	33.685	19.5942	14.3029
ENSBTAG00000016588	TMEM8A	2339.49	1344.59	2718.68	2105.65	2154.14	1862.02	1413.88	1105.34	1327.31
ENSBTAG00000016609	DQX1	1500.79	908.577	1354.13	1306.8	979.795	1410.93	975.092	559.011	530.16
ENSBTAG00000019219	SH2B1	4946.64	2173.81	2628.34	2784.05	2783.14	2337.39	2363.27	2289.06	2046.27
ENSBTAG00000005425	GATA4	10.836	3.56654	0	2.27269	0	0	0	2.3052	0
ENSBTAG00000020688	ARHGEF15	159.289	213.993	252.759	199.997	137.091	186.101	148.037	182.111	163.053
ENSBTAG00000006973	PHF21B	6.50161	8.91636	3.47435	30.6814	51.409	7.07992	45.2088	9.2208	40.0481
ENSBTAG00000006640	RB1	1346.92	882.719	1797.11	1501.11	1065.48	1294.61	1060.19	1044.26	901.082
ENSBTAG00000035244	ANKRD39	393.347	389.645	419.527	446.584	302.406	450.081	297.846	311.202	317.524
ENSBTAG00000006633	IRF3	2562.72	1687.87	1977.77	1886.34	1911.21	1803.36	1703.75	1405.02	1483.69
ENSBTAG00000015794	NES	229.723	197.051	244.941	261.36	223.78	128.45	234.909	132.549	151.611
ENSBTAG00000026523	PLAGL1	1007.75	1099.39	966.737	1073.85	871.937	938.595	780.96	1035.04	627.42
ENSBTAG00000015893	EPN3	2815.2	2870.18	1811.87	2746.55	2793.22	3190.01	2323.38	4843.23	3827.45
ENSBTAG00000012332	C11H2orf49	752.019	665.16	705.292	584.082	584.652	647.307	493.751	609.726	512.997
ENSBTAG00000008815	WDR89	205.884	260.358	175.454	153.407	281.238	144.633	258.843	328.491	393.806
ENSBTAG00000011889	NOC4L	526.63	548.356	492.489	430.675	689.486	376.247	507.048	903.639	997.388
novel.549	-	9.75241	15.1578	0	11.3635	42.3368	17.1941	7.97803	13.8312	35.2805
ENSBTAG00000007286	ENSBTAG00000007286	0	0	0	2.27269	0	8.09134	7.97803	0	9.53526
ENSBTAG00000020037	CYB5RL	329.415	345.955	455.139	326.132	285.27	333.768	319.121	250.114	299.407
ENSBTAG00000033334	SPATA2L	450.778	439.576	344.829	440.903	560.459	410.635	446.769	676.576	525.393
ENSBTAG00000013251	HDGFL2	1225.55	1017.36	1214.28	1153.39	1074.55	1093.34	1022.07	831.025	750.425
ENSBTAG00000019533	ADTRP	70.4341	32.0989	156.346	57.9537	26.2085	46.5252	44.3224	65.6982	47.6763
ENSBTAG00000004211	TNFRSF1A	5202.37	5263.33	4056.3	4370.39	6697.28	4241.88	5256.63	6226.35	6644.17
ENSBTAG00000047191	KCNA6	0	0	0	2.27269	16.1283	2.02283	0	10.3734	0
ENSBTAG00000018488	AFF1	2280.98	1603.16	1597.33	2173.83	1640.05	1633.44	1609.79	1644.76	1450.31
novel.245	-	185.296	250.55	381.31	235.224	201.604	234.649	166.652	225.91	111.563
ENSBTAG00000050271	ENSBTAG00000050271	0	0	0	2.27269	6.04812	5.05709	3.54579	4.6104	0
ENSBTAG00000005182	BoLA	291.489	732.925	398.681	455.675	422.36	464.24	595.693	909.402	1162.35
ENSBTAG00000006084	PINK1	4875.12	5442.54	4219.59	4219.26	6529.95	4109.39	5712.27	5638.52	6971.23
ENSBTAG00000034147	OLFML2B	225.389	224.692	193.695	285.223	234.869	334.779	308.484	250.114	325.152
ENSBTAG00000005780	LDB1	5099.43	3823.33	5246.26	5155.61	3941.36	5087.43	4075.88	3184.63	2977.86
novel.107	-	26.0064	18.7243	13.8974	20.4542	11.0882	6.0685	7.09158	4.6104	20.9776
novel.661	-	126.781	75.789	96.4131	111.362	172.371	125.416	127.648	100.276	160.192
ENSBTAG00000009996	DOT1L	4007.16	4225.46	2483.29	3081.77	5031.03	2906.81	3962.42	5384.95	5481.82
ENSBTAG00000043036	SNORD12B	20.5884	17.8327	13.8974	24.9996	22.1764	21.2398	39.0037	25.3572	52.4439
ENSBTAG00000016276	HAL	8.66881	16.0494	1.73717	30.6814	6.04812	10.1142	5.31868	1.1526	1.90705
ENSBTAG00000046394	RPL23A	27754.3	30118.6	31549.7	24053.1	22571.6	26968.4	23179.7	24846.6	25222.7
ENSBTAG00000004636	PLEKHA1	3909.63	3830.47	4016.34	4114.71	4951.39	4230.76	5007.54	4411	4013.39
ENSBTAG00000044049	ABHD12B	39.0096	37.4487	75.567	44.3175	16.1283	49.5594	38.1172	23.052	20.024
ENSBTAG00000033422	HHATL	159.289	172.977	47.7723	151.134	225.796	156.77	132.967	254.725	253.638
ENSBTAG00000034222	CAB39L	795.363	841.704	938.942	892.032	692.51	835.431	762.345	637.388	786.659
ENSBTAG00000014685	HPRT1	2626.65	2463.59	2425.09	2499.96	2662.18	2862.31	2614.13	3294.13	2820.53
ENSBTAG00000038498	ZBTB39	49.8456	96.2967	59.0639	107.953	120.962	90.0161	106.374	125.633	103.934
ENSBTAG00000018971	RAD51B	78.0193	82.9221	137.237	99.9985	89.7138	63.7193	88.6447	58.7826	34.3269
ENSBTAG00000033748	IL18RAP	27.09	24.0742	30.4005	20.4542	18.1444	44.5024	35.4579	43.7988	66.7468
ENSBTAG00000010439	AKAP8L	2170.45	1425.73	2089.82	2130.65	1773.11	1919.67	1505.19	1322.03	979.271
ENSBTAG00000005958	PTK2B	1654.66	1993.7	1704.17	1484.07	1974.71	1587.92	1808.35	2441.21	3458.44
ENSBTAG00000004377	PHLDB3	2609.31	2715.03	2260.06	2828.37	4247.8	2449.65	2642.5	3195.01	3749.26
ENSBTAG00000020453	CLEC5A	34.6752	54.3898	69.4869	29.545	56.4491	44.5024	45.2088	110.65	147.797
ENSBTAG00000017738	EMID1	87.7717	79.3556	116.391	94.3168	126.003	95.0732	141.832	112.955	138.261
ENSBTAG00000025964	MAST4	7066.16	6032.81	6097.48	7768.07	8483.5	6745.14	8395.54	7742.02	7987.69
ENSBTAG00000016959	LAPTM4B	2189.96	1540.75	2115.88	1835.2	1554.37	1699.18	1544.19	1837.24	1380.71
ENSBTAG00000002281	ZNF354C	42.2604	78.4639	71.2241	65.9081	38.3048	67.765	39.0037	32.2728	41.9551
ENSBTAG00000000185	SLC6A14	711.926	2912.08	145.054	736.353	2487.79	2209.95	1975	2524.19	4324.24
ENSBTAG00000010611	OCIAD1	2573.55	2562.56	2899.34	2901.09	2226.72	2544.73	2660.23	2347.85	2036.73
ENSBTAG00000016541	CAMK1G	4.3344	1.78327	3.47435	0	0	3.03425	12.4103	23.052	9.53526
ENSBTAG00000007473	XKR5	0	0	0	0	1.00802	4.04567	0	2.3052	3.8141
ENSBTAG00000000933	CCDC183	275.235	172.086	230.175	311.359	205.636	226.557	157.788	138.312	203.101
ENSBTAG00000015350	PLIN1	89.9389	76.6807	72.0927	52.272	95.7619	71.8106	91.3041	104.887	138.261
ENSBTAG00000002500	FBXL15	910.225	495.749	812.997	718.171	548.363	671.581	685.224	487.55	404.295
ENSBTAG00000007808	ANTXR1	852.794	987.041	548.947	489.765	749.967	804.077	1144.4	988.931	1124.21
ENSBTAG00000018868	METTL9	2354.66	3032.45	2352.13	2643.14	2926.28	2991.77	2738.24	3054.39	3379.3
ENSBTAG00000017845	BAG1	5983.64	4838.91	7070.3	5722.64	5146.95	4484.62	5025.27	5477.16	4924.01
ENSBTAG00000014063	DNAH8	6.50161	0	3.47435	5.68173	0	0	0	0	1.90705
ENSBTAG00000049168	ENSBTAG00000049168	0	0.891636	6.94869	4.54539	0	0	0	0	0.953526
ENSBTAG00000019409	GNPTAB	2253.89	1821.61	2464.18	2454.51	1886.01	2028.9	1972.35	1765.78	1991.92
ENSBTAG00000038755	ENSBTAG00000038755	29.2572	41.9069	20.8461	28.4087	12.0962	27.3083	19.5018	18.4416	15.2564
ENSBTAG00000015926	ABLIM2	153.871	115.913	338.749	292.041	129.027	204.306	161.333	130.244	35.2805
ENSBTAG00000015750	AMN	0	1.78327	1.73717	1.13635	8.06416	7.07992	1.77289	2.3052	3.8141
ENSBTAG00000008665	DIXDC1	210.219	194.377	146.791	169.316	188.5	208.352	250.865	198.247	327.059
ENSBTAG00000020700	CLCN6	628.489	600.071	681.84	518.174	350.791	611.907	539.846	450.667	478.67
ENSBTAG00000015781	TRMT13	727.096	891.636	795.625	876.123	598.764	860.716	734.865	579.758	610.257
ENSBTAG00000003208	RAB33B	193.965	442.251	326.589	322.722	316.518	448.058	406.879	459.888	527.3
novel.833	-	71.5177	127.504	59.9325	49.9993	48.385	73.8335	57.6191	33.4254	32.4199
ENSBTAG00000016829	ZBTB22	106.193	146.228	148.528	171.588	141.123	209.363	212.747	191.332	167.821
ENSBTAG00000002006	THBS1	2671.08	3458.65	1906.55	1848.84	2004.95	3276.99	4257.61	2728.21	5131.88
ENSBTAG00000016311	EIF2S1	1456.36	2078.4	1427.09	1524.98	2008.98	1568.71	1748.96	2405.48	2427.68
ENSBTAG00000034225	TAF5L	1073.85	1181.42	888.564	880.669	1166.28	1010.41	1166.56	1522.59	1256.75
ENSBTAG00000008942	NGEF	2404.51	2173.81	4113.63	2419.28	2368.85	1979.34	2674.41	1964.03	1223.37
ENSBTAG00000043528	ENSBTAG00000043528	2.1672	2.67491	3.47435	2.27269	1.00802	0	0	0	0.953526
ENSBTAG00000003880	EMILIN2	1356.67	1563.04	809.523	1386.34	1247.93	1768.97	1442.25	1866.06	1990.96
ENSBTAG00000051732	ENSBTAG00000051732	1.0836	0	0	2.27269	6.04812	0	1.77289	2.3052	15.2564
ENSBTAG00000039341	ENSBTAG00000039341	87.7717	109.671	115.522	68.1808	87.6977	75.8563	59.392	73.7664	54.351
ENSBTAG00000008597	SLC45A4	34.6752	79.3556	30.4005	36.3631	31.2486	50.5709	64.7107	87.5976	178.309
ENSBTAG00000008382	METTL25	29.2572	32.9905	7.81728	30.6814	14.1123	44.5024	37.2308	72.6138	70.5609
ENSBTAG00000053762	ENSBTAG00000053762	89.9389	53.4981	34.7435	63.6354	40.3208	40.4567	46.9817	26.5098	44.8157
ENSBTAG00000025148	FBXL12	274.151	271.057	307.48	294.314	252.005	260.946	228.703	189.026	260.313
ENSBTAG00000006052	PLCD3	1060.85	1098.5	1245.55	1054.53	1241.88	1669.85	1111.6	1270.17	1365.45
ENSBTAG00000055206	ENSBTAG00000055206	2.1672	5.34981	8.68587	6.81808	5.0401	17.1941	9.75092	13.8312	17.1635
ENSBTAG00000053834	ENSBTAG00000053834	5.418	5.34981	1.73717	12.4998	5.0401	16.1827	9.75092	19.5942	20.024
ENSBTAG00000019903	RAMP2	489.788	417.285	383.915	411.358	522.154	538.074	424.608	508.297	515.858
ENSBTAG00000011105	SLC38A2	16221.5	17491.2	12619.7	13574.8	10945.1	11071	12338.5	15610.8	11947.7
ENSBTAG00000001712	CMTM7	98.6077	156.928	81.6471	98.8622	120.962	122.381	149.81	222.452	143.982
ENSBTAG00000054278	M-SAA3.2	569.974	4048.03	759.145	707.944	3087.57	1194.48	1628.4	5603.94	8436.8
ENSBTAG00000045582	ARPC5	2850.95	3342.74	3220.72	3184.04	3351.67	3441.85	3523.63	3511.97	4224.12
ENSBTAG00000053393	ENSBTAG00000053393	2.1672	0.891636	0.868587	0	3.02406	4.04567	3.54579	2.3052	6.67468
ENSBTAG00000006703	PTGDR	2.1672	7.13309	0	2.27269	6.04812	0	5.31868	29.9676	18.117
ENSBTAG00000003992	LHX4	2.1672	41.0152	0	18.1815	22.1764	44.5024	30.1392	48.4092	67.7003
ENSBTAG00000005075	MRPL49	1028.34	1135.94	1348.92	1003.39	1453.56	1436.21	1525.58	1165.28	1179.51
ENSBTAG00000021744	PSMC3	2616.9	2445.76	2517.16	2347.69	3037.16	2545.74	2636.29	2811.19	2986.44
ENSBTAG00000007881	IFIT1	22.7556	141.77	32.1377	28.4087	53.4251	61.6964	168.425	55.3248	252.684
ENSBTAG00000038921	ENSBTAG00000038921	0	0	0	0	0	3.03425	3.54579	0	7.62821
ENSBTAG00000000355	OXLD1	145.203	136.42	122.471	162.498	219.748	158.792	151.582	238.588	149.704
ENSBTAG00000016937	C7H19orf67	1718.59	1275.93	1249.03	1189.76	1207.61	1087.27	999.913	1335.86	783.798
ENSBTAG00000054727	ENSBTAG00000054727	178.794	182.785	199.775	180.679	195.556	210.375	203.883	260.488	261.266
ENSBTAG00000015942	DNAJA4	2156.37	433.335	229.307	526.129	653.197	271.06	265.048	426.462	259.359
ENSBTAG00000012275	ENDOU	15971.2	26419.2	16564.8	15632.7	25694.4	18057.8	24079.5	22351.2	28590.5
ENSBTAG00000016334	SATB2	41.1768	63.3061	35.6121	18.1815	21.1684	26.2968	36.3443	11.526	18.117
ENSBTAG00000004568	GALNS	373.842	487.725	300.531	309.086	428.409	423.784	439.678	488.703	500.601
ENSBTAG00000015572	YTHDC1	3093.68	2969.15	2992.28	2997.68	2869.83	2807.69	2630.09	2650.98	2748.06
ENSBTAG00000005426	PSMC1	2104.35	2252.27	2319.13	2209.06	2576.5	2246.36	2346.43	2672.88	2796.69
ENSBTAG00000001523	YES1	3243.22	3021.75	4198.75	3315.86	3119.82	2903.78	3178.8	2766.24	1898.47
ENSBTAG00000007455	DNASE1L1	487.62	941.567	688.789	685.217	922.338	698.889	713.59	1081.14	1252.93
ENSBTAG00000021841	CHD7	3475.11	3023.54	2045.52	2315.87	4350.61	2245.35	2766.6	3840.46	5437.96
ENSBTAG00000018975	KCNT1	266.566	250.55	165.9	257.951	227.813	406.59	294.301	248.962	382.364
novel.602	-	39.0096	21.3993	54.721	28.4087	17.1363	31.3539	29.2528	14.9838	9.53526
ENSBTAG00000035379	ENSBTAG00000035379	17.3376	47.2567	46.0351	22.7269	17.1363	24.274	19.5018	24.2046	4.76763
ENSBTAG00000040242	ENSBTAG00000040242	14.0868	15.1578	0.868587	4.54539	3.02406	5.05709	2.65934	2.3052	0.953526
ENSBTAG00000004173	UBXN8	1006.67	1077.1	998.875	594.309	1429.37	1036.7	882.902	1180.26	1459.85
novel.452	-	2758.85	2704.33	3073.93	3761.31	2382.96	2917.94	3001.51	2163.43	2087.27
ENSBTAG00000015764	EML2	4013.66	2790.82	5545.06	5164.7	3628.87	3816.08	3957.99	2743.19	2560.22
ENSBTAG00000054678	ENSBTAG00000054678	23.8392	30.3156	25.189	24.9996	39.3128	27.3083	53.1868	41.4936	32.4199
ENSBTAG00000002644	KCNQ4	192.881	79.3556	128.551	202.27	52.417	53.6051	93.9634	147.533	126.819
ENSBTAG00000017999	TNRC6A	3126.19	2231.76	2799.45	2586.33	2241.84	2636.76	2440.39	1932.91	1876.54
ENSBTAG00000016006	ANKRD11	10017.9	9742.01	9266.08	9952.13	8458.3	8175.28	9500.06	9271.52	7958.13
ENSBTAG00000013917	ENSBTAG00000013917	1950.48	1908.1	1292.46	1617.02	2152.12	1623.32	2053.9	2233.74	2273.21
ENSBTAG00000004064	BPNT1	3883.63	2731.08	5388.71	4009.03	3111.76	3552.1	3762.08	2700.54	2307.53
ENSBTAG00000003049	MICALL2	1480.2	720.442	1460.96	1519.3	1110.84	923.424	890.88	1189.48	481.531
ENSBTAG00000046742	CLEC2A	0	0	0	0	5.0401	0	8.86447	1.1526	0
ENSBTAG00000018312	ENSBTAG00000018312	303.408	291.565	310.954	240.906	389.096	276.117	313.802	383.816	397.62
ENSBTAG00000011214	THAP3	977.408	712.417	1130.03	1060.21	769.119	982.086	825.282	643.151	626.467
novel.371	-	121.363	168.519	146.791	113.635	78.6256	186.101	59.392	56.4774	54.351
novel.686	-	882.051	531.415	708.767	754.534	651.181	688.775	578.85	442.599	454.832
ENSBTAG00000002087	IL36A	28050.1	35308.8	21237.8	29715.5	30944.2	32096.3	34243.5	36975.4	39237.6
ENSBTAG00000053144	ENSBTAG00000053144	0	0	3.47435	1.13635	6.04812	0	2.65934	1.1526	26.6987
ENSBTAG00000021862	SLC27A3	374.926	275.515	535.049	327.268	311.478	308.482	249.978	337.712	248.87
ENSBTAG00000002719	ORC1	210.219	278.19	374.361	190.906	242.933	207.341	177.289	206.315	157.332
ENSBTAG00000020417	DAPK3	3158.7	2859.48	2768.19	3349.95	4288.12	2605.41	3860.48	3450.89	4442.48
ENSBTAG00000000670	RRP9	662.08	550.139	456.008	310.223	698.558	288.254	685.224	967.032	1063.18
ENSBTAG00000014249	IVNS1ABP	3909.63	4022.17	2626.61	2945.41	4254.85	2856.24	3941.14	5252.4	5735.46
ENSBTAG00000001093	KLHL23	139.785	128.396	159.82	127.271	121.97	126.427	85.0989	102.581	113.47
ENSBTAG00000049577	ENSBTAG00000049577	782.36	461.867	641.886	563.628	441.513	663.49	520.345	263.945	295.593
ENSBTAG00000016936	MISP3	871.215	355.763	773.911	882.941	681.422	598.759	425.495	476.024	415.737
ENSBTAG00000021961	SPR	1222.3	526.065	875.535	892.032	773.151	471.32	666.608	765.327	603.582
ENSBTAG00000050712	EHD1	7227.62	6605.24	3646.33	5293.1	8814.13	5344.33	6332.78	8371.34	8553.13
ENSBTAG00000022114	TMEM65	286.071	378.945	370.886	336.359	426.392	406.59	375.854	386.121	431.947
ENSBTAG00000001069	TP53	1554.97	1606.73	1554.77	1282.94	1569.49	1494.87	1789.74	1907.55	2399.07
ENSBTAG00000016341	RGS5	2861.79	2538.49	2362.56	1839.75	1497.92	1995.53	2288.81	1869.52	2097.76
ENSBTAG00000013578	CHI3L2	3340.74	4986.92	178.06	1377.25	6074.33	3161.69	3970.4	5388.41	14888.4
ENSBTAG00000055254	ENSBTAG00000055254	1.0836	7.13309	1.73717	2.27269	27.2165	2.02283	4.43224	1.1526	19.0705
ENSBTAG00000046547	CIDEA	1401.1	1922.37	1533.06	2289.74	2132.97	2870.4	2385.43	2149.6	1743.05
ENSBTAG00000003120	ZNF385B	10.836	10.6996	4.34293	2.27269	4.03208	0	1.77289	0	3.8141
ENSBTAG00000016713	TMEM30B	1237.47	1254.53	941.548	956.804	1324.54	842.51	1275.6	1887.96	2091.08
ENSBTAG00000035182	SERPINB13	2924.64	5365.86	3610.71	4171.53	4799.18	6181.78	6065.96	3827.79	4899.22
novel.247	-	1598.31	615.229	3641.98	2407.92	552.395	2195.79	918.359	512.907	247.917
ENSBTAG00000027024	ARHGAP5	2794.61	2545.62	2947.11	3251.09	2518.03	2792.52	2536.13	2402.02	2310.39
ENSBTAG00000018224	GLP1R	565.64	540.331	429.95	504.538	335.671	367.144	485.773	486.397	410.016
ENSBTAG00000023795	VAC14	1414.1	1484.57	1411.45	1463.61	1615.86	1530.27	1592.06	1739.27	1552.34
ENSBTAG00000013791	FFAR3	6.50161	0	1.73717	9.09077	0	0	1.77289	0	0.953526
ENSBTAG00000002590	EXOSC10	1061.93	1201.92	895.513	952.259	1098.74	1084.24	1156.81	1387.73	1424.57
ENSBTAG00000010536	GPR33	2.1672	3.56654	5.21152	12.4998	14.1123	14.1598	5.31868	8.0682	26.6987
ENSBTAG00000021182	DOCK4	1316.58	1353.5	1189.1	1170.44	849.761	870.83	1085.9	1368.14	975.457
ENSBTAG00000022813	TMEM150B	149.537	100.755	80.7786	113.635	72.5774	51.5823	109.919	14.9838	79.1426
ENSBTAG00000011317	GOLGA2	4903.29	4585.68	3974.65	4054.49	5214.49	4415.85	4799.23	5260.47	5632.48
ENSBTAG00000000748	GAR1	277.402	426.202	256.233	299.996	416.312	207.341	379.399	647.761	641.723
ENSBTAG00000011623	VMP1	2338.41	3466.68	1966.48	2873.82	3000.88	2653.96	3380.91	3853.14	3939.02
ENSBTAG00000046670	MLX	1755.43	1349.94	1801.45	1604.52	1444.49	1554.55	1423.63	1295.52	1152.81
novel.242	-	97.5241	238.067	108.573	149.998	168.339	158.792	201.224	353.848	214.543
ENSBTAG00000048413	ENSBTAG00000048413	29.2572	50.8232	26.0576	35.2267	54.4331	66.7535	40.7766	47.2566	48.6298
ENSBTAG00000039453	ENSBTAG00000039453	347.836	454.734	349.172	419.312	460.665	325.676	499.956	592.437	669.375
ENSBTAG00000053888	ENSBTAG00000053888	7.58521	6.24145	35.6121	2.27269	0	10.1142	0	2.3052	3.8141
ENSBTAG00000005497	RPRD1A	291.489	308.506	313.56	326.132	198.58	237.683	285.436	291.608	267.941
ENSBTAG00000019588	BLA-DQB	1156.2	3633.42	789.545	559.083	3125.87	955.789	3982.81	6836.07	2657.48
ENSBTAG00000009991	CANT1	813.784	611.662	688.789	665.899	928.386	663.49	733.092	933.606	977.364
ENSBTAG00000046463	ENSBTAG00000046463	28.1736	28.5323	39.0864	29.545	19.1524	22.2512	22.1612	20.7468	21.9311
ENSBTAG00000039435	LEMD3	610.067	810.497	581.084	638.627	793.312	690.798	795.143	824.109	799.055
ENSBTAG00000013488	PPP1R14D	82.3537	105.213	48.6409	67.0445	121.97	109.233	110.806	142.922	62.9327
ENSBTAG00000013125	PLAUR	1147.53	1357.07	345.697	614.764	1579.57	607.862	936.088	1674.73	4690.39
ENSBTAG00000007893	SCPEP1	2977.74	2748.91	5881.2	3998.8	2967.61	3622.9	3419.91	2349	2014.8
ENSBTAG00000005754	PPM1K	554.804	343.28	1015.38	704.535	368.935	799.02	397.128	189.026	308.942
ENSBTAG00000007804	RILPL2	131.116	139.987	109.442	137.498	183.46	146.655	120.557	152.143	296.547
ENSBTAG00000007014	CEP63	87.7717	106.105	129.419	159.089	105.842	223.523	144.491	179.806	175.449
novel.827	-	18.4212	15.1578	14.766	12.4998	31.2486	25.2854	14.1832	24.2046	28.6058
ENSBTAG00000011614	PDE7A	159.289	156.928	130.288	122.725	123.986	116.313	124.989	109.497	95.3526
ENSBTAG00000027924	SNX18	2928.97	1829.64	2299.15	2336.33	2005.96	1908.54	1983.87	2051.63	1922.31
novel.763	-	124.614	8.91636	71.2241	164.77	15.1203	37.4224	5.31868	95.6658	36.234
ENSBTAG00000036116	ENSBTAG00000036116	96101.3	69635.9	82615.6	117298	75555.1	72716.8	86371	73811.4	66377.8
ENSBTAG00000051884	U6	6.50161	38.3403	0	6.81808	30.2406	17.1941	29.2528	32.2728	63.8862
ENSBTAG00000009288	TBC1D25	482.202	460.976	408.236	479.538	501.994	523.914	550.484	545.18	499.648
ENSBTAG00000039483	DSG3	66444.2	84723.2	73136.7	76627.3	79644.7	83343.8	85124.7	93112.8	86336
ENSBTAG00000024275	XRCC4	63.9325	94.5134	115.522	73.8625	79.6336	147.667	141.832	96.8184	141.122
ENSBTAG00000004225	TSR1	1184.38	1525.59	963.263	897.714	1466.67	767.666	1179.86	2380.12	2647.94
ENSBTAG00000008787	FAM171A1	628.489	491.291	685.315	536.356	486.874	445.024	542.506	526.738	450.064
ENSBTAG00000000434	CRYAB	6860.28	913.035	1225.58	1551.11	2014.02	1227.86	665.722	1372.75	557.813
ENSBTAG00000001231	CDHR1	269.817	225.584	146.791	142.043	259.061	237.683	234.909	314.66	244.103
ENSBTAG00000000838	CCDC88C	1476.95	1242.94	1434.04	1638.61	940.483	1553.54	1293.33	1050.02	1013.6
ENSBTAG00000014060	LSM6	1121.53	978.124	1276.82	1267.03	1391.07	1295.63	1304.85	1386.58	1304.42
ENSBTAG00000038865	TCEA3	755.27	449.384	1312.43	1135.21	524.17	895.104	824.396	425.31	261.266
ENSBTAG00000046396	TMEM200C	40.0932	34.7738	34.7435	21.5906	18.1444	13.1484	25.707	18.4416	28.6058
ENSBTAG00000007186	ARHGAP39	436.691	345.955	406.499	465.902	323.574	428.841	347.487	283.54	300.361
ENSBTAG00000052619	ENSBTAG00000052619	136.534	70.4392	107.705	88.635	58.4652	104.176	71.8022	70.3086	48.6298
ENSBTAG00000011310	FAM155B	147.37	304.048	104.23	326.132	315.51	270.048	224.271	451.819	398.574
ENSBTAG00000015716	ERO1A	4505.61	6653.39	3439.6	6157.86	7978.48	4099.27	9128.63	7051.61	6814.85
ENSBTAG00000014512	WDR19	858.212	659.81	832.106	684.081	598.764	709.003	610.762	706.544	579.744
ENSBTAG00000016050	CHKB	1755.43	1652.2	1586.04	1745.43	1396.11	1743.68	1428.95	1378.51	1397.87
ENSBTAG00000037533	C4A	1295.99	1321.4	1177.8	956.804	1166.28	806.099	831.488	1184.87	744.704
ENSBTAG00000010635	RAB3A	62.8489	19.616	61.6697	60.2264	26.2085	51.5823	27.4799	26.5098	8.58173
ENSBTAG00000018917	EN2	5.418	7.13309	1.73717	0	13.1043	3.03425	8.86447	13.8312	10.4888
ENSBTAG00000011079	C18H19orf48	621.987	608.096	370.886	396.585	735.855	257.911	541.619	1257.49	1120.39
ENSBTAG00000031765	CCDC189	137.617	264.816	123.339	151.134	286.278	212.398	153.355	225.91	316.571
novel.565	-	250.312	172.086	199.775	149.998	151.203	152.724	180.835	139.465	133.494
ENSBTAG00000021720	MRPL27	656.662	809.605	729.613	782.943	1001.97	908.253	716.249	811.431	995.481
[truncated: 19,884 more rows]
