# Supplementary material for: Multi-Omics Analysis Reveals That Alkaline Mineral Complex Reshapes Rumen Mucosal Microbiota and Metabolites and Enhances Rumen Epithelial Barrier Function in Fattening Cattle
Source: Animals (Basel). 2026 Mar 22;16(6):992. doi: 10.3390/ani16060992 (PMC13024318; doi:10.3390/ani16060992)
Supplement: Supplementary file 1 [file animals-16-00992-s001.zip › Supplementary Table S4.xlsx]

## Sheet: Sheet1
gene_id	AMC-1	AMC-2	AMC-3	AMC-4	AMC-5	Control-1	Control-2	Control-3	Control-4	AMC	Control	log2FoldChange	pvalue	padj	gene_name	gene_chr	gene_start	gene_end	gene_strand	gene_length	gene_biotype	gene_description	Family
ENSBTAG00000024911	85.6817	182.055	170.198	93.3606	85.8173	541.8	334.363	1103.11	771.579	123.423	687.712	-2.47725	4.80566e-12	9.25667e-08	LIPN	26	10436709	10462414	+	2485	protein_coding	- && sp|Q5VXI9|LIPN_HUMAN Lipase member N OS=Homo sapiens OX=9606 GN=LIPN PE=2 SV=2 && PF00561:alpha/beta hydrolase fold	-
ENSBTAG00000004924	22.1764	18.2055	20.3883	17.289	13.3494	86.6881	58.848	112.048	40.9085	18.2817	74.623	-2.03182	8.77942e-08	0.00076727	PENK	14	23542370	23546868	-	1810	protein_coding	- && sp|P01211|PENK_BOVIN Proenkephalin-A OS=Bos taurus OX=9913 GN=PENK PE=1 SV=1 && PF01160:Vertebrate endogenous opioids neuropeptide	-
ENSBTAG00000040367	3423.24	8433.2	35.4579	3018.66	21.9311	17.3376	22.2909	21.7147	36.3631	2986.5	24.4266	6.93436	1.195e-07	0.00076727	ENSBTAG00000040367	2	92575447	92576061	-	615	protein_coding	- && sp|Q5EAD6|RL15_BOVIN 60S ribosomal protein L15 OS=Bos taurus OX=9913 GN=RPL15 PE=2 SV=3 && PF00827:Ribosomal L15	-
novel.29	10.0802	17.1941	16.8425	0	2.86058	130.032	30.3156	295.319	74.9989	9.39547	132.667	-3.81104	2.95716e-07	0.00132015	-	1	82660051	82670828	-	10321	-	- && sp|O02751|CFDP2_BOVIN Craniofacial development protein 2 OS=Bos taurus OX=9913 GN=CFDP2 PE=1 SV=2 && PF00665:Integrase core domain	-
ENSBTAG00000050016	0	0	0	0	0	60.6817	13.3745	8.68587	4.54539	0	21.8219	-6.88984	3.42683e-07	0.00132015	COX7B2	6	65334350	65334586	-	237	protein_coding	- && sp|Q8TF08|CX7B2_HUMAN Cytochrome c oxidase subunit 7B2, mitochondrial OS=Homo sapiens OX=9606 GN=COX7B2 PE=3 SV=2 && -	-
novel.334	155.235	17.1941	116.125	118.718	388.085	5.418	14.2662	5.21152	31.8177	159.071	14.1784	3.49764	4.77387e-07	0.00153257	-	18	13882373	13883761	+	660	-	- && sp|Q9P0M4|IL17C_HUMAN Interleukin-17C OS=Homo sapiens OX=9606 GN=IL17C PE=1 SV=1 && PF06083:Interleukin-17	-
ENSBTAG00000011187	637.069	845.545	1134.65	582.063	722.773	1842.12	1269.69	2663.96	1720.43	784.42	1874.05	-1.25609	6.58235e-07	0.00181127	FAM13A	6	35721146	36031040	+	7965	protein_coding	- && sp|O94988|FA13A_HUMAN Protein FAM13A OS=Homo sapiens OX=9606 GN=FAM13A PE=1 SV=2 && PF00620:RhoGAP domain	-
ENSBTAG00000039319	132.051	122.381	55.8462	71.4612	102.027	179.878	187.243	577.61	510.22	96.7534	363.738	-1.9108	1.52509e-06	0.00367203	CYP4F2	7	7365805	7426760	-	3198	protein_coding	- && sp|Q9GLL1|CP4F_SHEEP Prostaglandin E2 omega-hydroxylase CYP4F21 OS=Ovis aries OX=9940 GN=CYP4F21 PE=1 SV=1 && PF00067:Cytochrome P450	-
ENSBTAG00000012280	96.7699	154.747	148.923	122.176	311.803	36.8424	57.0647	65.144	51.1356	166.884	52.5467	1.66478	3.02703e-06	0.00575039	PGLYRP2	7	7683489	7688864	+	2168	protein_coding	- && sp|Q866Y3|PGRP2_PIG N-acetylmuramoyl-L-alanine amidase OS=Sus scrofa OX=9823 GN=PGLYRP2 PE=2 SV=1 && PF01510:N-acetylmuramoyl-L-alanine amidase	-
ENSBTAG00000050058	2775.08	3202.15	10461	4891.64	3733.05	15964.7	11172.2	24768.6	13808.9	5012.58	16428.6	-1.71255	3.16792e-06	0.00575039	ENSBTAG00000050058	3	18676000	18677838	+	1839	lncRNA	- && - && -	-
novel.19	211.684	124.404	252.637	230.52	563.534	45.5112	105.213	27.7948	80.6806	276.556	64.7999	2.09427	3.28389e-06	0.00575039	-	1	130251948	130261120	+	9080	-	- && sp|O02751|CFDP2_BOVIN Craniofacial development protein 2 OS=Bos taurus OX=9913 GN=CFDP2 PE=1 SV=2 && -	-
ENSBTAG00000009864	0	3828.21	70.0293	5666.18	3518.51	23.8392	5.34981	21.7147	12.4998	2616.59	15.8509	7.36724	4.30769e-06	0.00691455	B4GALNT2	19	37392145	37431777	-	1580	protein_coding	- && sp|Q8NHY0|B4GN2_HUMAN Beta-1,4 N-acetylgalactosaminyltransferase 2 OS=Homo sapiens OX=9606 GN=B4GALNT2 PE=1 SV=2 && PF00535:Glycosyl transferase family 2	-
ENSBTAG00000033398	128.019	538.074	446.769	295.066	407.156	79.1029	103.43	132.894	149.998	363.017	116.356	1.64196	5.66413e-06	0.0083925	HKDC1	28	25595174	25634958	+	3705	protein_coding	- && sp|Q2TB90|HKDC1_HUMAN Hexokinase HKDC1 OS=Homo sapiens OX=9606 GN=HKDC1 PE=1 SV=3 && PF00349:Hexokinase|PF03727:Hexokinase	-
ENSBTAG00000017310	285.27	271.06	285.436	127.939	326.106	131.116	98.9716	38.2178	72.7262	259.162	85.2578	1.60723	6.87444e-06	0.0087689	EVA1C	1	2978428	3080528	-	2151	protein_coding	- && sp|P58658|EVA1C_HUMAN Protein eva-1 homolog C OS=Homo sapiens OX=9606 GN=EVA1C PE=2 SV=1 && PF02140:Galactose binding lectin domain|PF14851:FAM176 family	-
novel.103	14.1123	55.6279	27.4799	31.1202	25.7452	123.531	63.3061	89.4644	178.406	30.8171	113.677	-1.88149	7.28389e-06	0.0087689	-	11	63256383	63263941	+	1541	-	- && - && -	-
ENSBTAG00000017718	352.807	592.69	690.542	675.424	1049.83	265.482	386.078	158.951	211.36	672.259	255.468	1.39568	1.27297e-05	0.0144236	CCL22	18	25365218	25373329	+	2086	protein_coding	- && sp|O00626|CCL22_HUMAN C-C motif chemokine 22 OS=Homo sapiens OX=9606 GN=CCL22 PE=1 SV=2 && -	-
ENSBTAG00000001639	5.0401	6.0685	1.77289	0	0	11.9196	54.3898	112.916	6.81808	2.5763	46.5109	-4.17412	2.15038e-05	0.0207103	TRPM1	21	27494667	27527019	-	2304	protein_coding	- && sp|Q7Z4N2|TRPM1_HUMAN Transient receptor potential cation channel subfamily M member 1 OS=Homo sapiens OX=9606 GN=TRPM1 PE=1 SV=2 && PF00520:Ion transport protein	-
novel.814	35.2807	7.07992	35.4579	73.7664	10.4888	209.135	210.426	300.531	47.7266	32.4147	191.955	-2.57141	2.33047e-05	0.021376	-	3	119824354	119836849	-	5357	-	- && - && -	-
ENSBTAG00000049597	344.743	528.971	253.524	224.757	337.548	522.296	588.48	2558.86	978.395	337.909	1162.01	-1.78212	2.62792e-05	0.0230086	ENSBTAG00000049597	4	118714162	118717431	+	2463	lncRNA	- && - && -	-
ENSBTAG00000055056	4.03208	1805.38	16.8425	2285.61	1451.27	9.75241	0	0	12.4998	1112.63	5.56306	7.6523	2.77726e-05	0.023259	ENSBTAG00000055056	19	37376654	37391594	+	1292	lncRNA	- && - && -	-
ENSBTAG00000040394	8416.97	2407.17	4616.62	8196.14	12441.6	3104.52	2979.85	1351.52	1877.24	7215.7	2328.28	1.63189	3.2157e-05	0.0249113	PRSS27	25	2125846	2132837	-	1112	protein_coding	- && sp|Q6BEA2|PRS27_RAT Serine protease 27 OS=Rattus norvegicus OX=10116 GN=Prss27 PE=2 SV=1 && PF00089:Trypsin	-
ENSBTAG00000006472	429.417	273.083	256.183	336.559	331.827	826.788	494.858	1124.82	469.311	325.414	728.944	-1.16428	3.23322e-05	0.0249113	GPR143	X	133303369	133333184	+	1833	protein_coding	- && sp|P51810|GP143_HUMAN G-protein coupled receptor 143 OS=Homo sapiens OX=9606 GN=GPR143 PE=1 SV=2 && PF02101:Ocular albinism type 1 protein	-
ENSBTAG00000049093	2207.56	1607.14	1742.76	846.009	1058.41	4331.15	1758.31	5116.84	3962.44	1492.38	3792.19	-1.34528	3.88996e-05	0.0276355	PHGR1	10	35969942	35973540	+	339	protein_coding	- && - && -	-
ENSBTAG00000006692	217.732	42.4795	288.095	865.603	943.037	20.5884	34.7738	33.0063	86.3624	471.389	43.6827	3.43326	3.91933e-05	0.0276355	IL19	16	4627787	4633191	+	534	protein_coding	- && sp|Q9UHD0|IL19_HUMAN Interleukin-19 OS=Homo sapiens OX=9606 GN=IL19 PE=1 SV=2 && PF00726:Interleukin 10	-
ENSBTAG00000011316	9976.37	4443.16	8778.49	7268.3	9744.08	4676.82	4147.89	2571.02	4273.8	8042.08	3917.38	1.03779	4.29356e-05	0.0285181	ZC3H12A	3	108403027	108412520	-	2722	protein_coding	- && sp|A6QQJ8|ZC12A_BOVIN Ribonuclease ZC3H12A OS=Bos taurus OX=9913 GN=ZC3H12A PE=2 SV=1 && PF18561:Endoribonuclease Regnase 1/ ZC3H12 C-terminal domain|PF11977:Zc3h12a-like Ribonuclease NYN domain|PF18039:UBA-like domain|PF18044:CCCH-type zinc finger	-
ENSBTAG00000050485	29.2326	685.741	67.37	19.5942	6818.66	41.1768	17.8327	26.0576	20.4542	1524.12	26.3803	5.85268	6.62049e-05	0.0421197	ENSBTAG00000050485	17	73154741	73156786	+	420	protein_coding	- && sp|B9A064|IGLL5_HUMAN Immunoglobulin lambda-like polypeptide 5 OS=Homo sapiens OX=9606 GN=IGLL5 PE=2 SV=2 && PF07654:Immunoglobulin C1-set domain	-
novel.875	54.4331	29.3311	60.2784	21.8994	26.6987	56.3472	117.696	123.339	186.361	38.5281	120.936	-1.6453	6.77868e-05	0.0421197	-	5	100892009	100894225	+	2046	-	- && - && -	-
ENSBTAG00000015407	73.5855	60.685	58.5055	43.7988	98.2132	13.0032	33.8822	19.1089	30.6814	66.9576	24.1689	1.47027	8.98133e-05	0.054062	IL22	5	45523409	45529263	+	1118	protein_coding	- && sp|Q9GZX6|IL22_HUMAN Interleukin-22 OS=Homo sapiens OX=9606 GN=IL22 PE=1 SV=1 && PF14565:Interleukin 22 IL-10-related T-cell-derived-inducible factor	-
ENSBTAG00000049569	37430.8	16177.6	30789	59447.7	53683.5	17783	10701.4	13624.6	22665.6	39505.7	16193.7	1.28665	0.000131223	0.0721541	ENSBTAG00000049569	NKLS02001931.1	565	6035	-	1176	protein_coding	- && sp|P29508|SPB3_HUMAN Serpin B3 OS=Homo sapiens OX=9606 GN=SERPINB3 PE=1 SV=2 && PF00079:Serpin (serine protease inhibitor)	-
ENSBTAG00000025760	211.684	370.179	433.473	133.702	143.029	514.71	431.552	1036.22	864.76	258.413	711.811	-1.46096	0.000138227	0.0721541	ENSBTAG00000025760	8	91054950	91066006	-	3598	protein_coding	- && sp|Q5FVR5|ACNT2_RAT Acyl-coenzyme A amino acid N-acyltransferase 2 OS=Rattus norvegicus OX=10116 GN=Acnat2 PE=2 SV=1 && PF08840:BAAT / Acyl-CoA thioester hydrolase C terminal|PF04775:Acyl-CoA thioester hydrolase/BAAT N-terminal region	-
ENSBTAG00000053103	1492.88	1323.95	5784.96	2109.26	1624.81	10045	5586.99	22856	8470.33	2467.17	11739.6	-2.25041	0.000138599	0.0721541	ENSBTAG00000053103	3	18619535	18627090	+	5422	protein_coding	- && sp|P22793|TRHY_SHEEP Trichohyalin OS=Ovis aries OX=9940 GN=TCHH PE=2 SV=2 && PF01023:S-100/ICaBP type calcium binding domain	-
ENSBTAG00000020127	10.0802	5.05709	11.5238	17.289	13.3494	0	1.78327	0.868587	0	11.4599	0.662964	3.99229	0.000210057	0.0985328	TKTL1	X	37349741	37378203	+	2581	protein_coding	- && sp|Q2NL26|TKTL1_BOVIN Transketolase-like protein 1 OS=Bos taurus OX=9913 GN=TKTL1 PE=2 SV=1 && PF02780:Transketolase, C-terminal domain|PF02779:Transketolase, pyrimidine binding domain|PF00456:Transketolase, thiamine diphosphate binding domain	-
ENSBTAG00000000960	2.01604	4.04567	2.65934	3.4578	3.8141	39.0096	15.1578	10.423	11.3635	3.19859	18.9885	-2.56717	0.000213291	0.0985328	SPATA25	13	74644447	74645479	-	657	protein_coding	- && sp|Q9BR10|SPT25_HUMAN Spermatogenesis-associated protein 25 OS=Homo sapiens OX=9606 GN=SPATA25 PE=1 SV=1 && PF15218:Spermatogenesis-associated protein 25	-
novel.49	253.013	224.535	122.33	165.974	398.574	79.1029	148.012	49.5094	69.3172	232.885	86.4852	1.42787	0.00021894	0.0985328	-	10	26040013	26053606	+	3740	-	- && - && -	-
ENSBTAG00000002717	43.3449	31.3539	31.9121	50.7144	38.141	20.5884	13.3745	15.6346	14.7725	39.0933	16.0925	1.28153	0.000280791	0.119632	INA	26	23887978	23900120	+	3218	protein_coding	- && sp|Q08DH7|AINX_BOVIN Alpha-internexin OS=Bos taurus OX=9913 GN=INA PE=2 SV=1 && PF04732:Intermediate filament head (DNA binding) region|PF00038:Intermediate filament protein	-
ENSBTAG00000007851	16.1283	4.04567	14.1832	40.341	26.6987	3.2508	4.45818	0	1.13635	20.2794	2.21133	3.19319	0.000285695	0.119632	IL24	16	4681160	4687617	+	672	protein_coding	- && sp|Q13007|IL24_HUMAN Interleukin-24 OS=Homo sapiens OX=9606 GN=IL24 PE=1 SV=1 && -	-
ENSBTAG00000050565	173.379	273.083	408.652	185.569	99.1667	625.238	342.388	877.272	495.447	227.97	585.086	-1.35919	0.000308221	0.126318	ENSBTAG00000050565	7	19829048	19830883	-	1040	lncRNA	- && sp|Q80VM7|ANR24_MOUSE Ankyrin repeat domain-containing protein 24 OS=Mus musculus OX=10090 GN=Ankrd24 PE=2 SV=4 && -	-
ENSBTAG00000052279	10.0802	9.10275	5.31868	2.3052	3.8141	0	0	0	0	6.12419	0	5.07637	0.000358453	0.134059	ENSBTAG00000052279	4	98655797	98658750	-	318	protein_coding	- && sp|O00370|LORF2_HUMAN LINE-1 retrotransposable element ORF2 protein OS=Homo sapiens OX=9606 PE=1 SV=1 && -	-
novel.480	22.1764	90.0161	98.3957	14.9838	19.0705	309.91	71.3309	287.502	164.77	48.9285	208.378	-2.08737	0.000369053	0.134059	-	2	128286477	128309902	-	5473	-	- && sp|Q5TJF6|S39A7_CANLF Zinc transporter SLC39A7 OS=Canis lupus familiaris OX=9615 GN=SLC39A7 PE=3 SV=1 && -	-
ENSBTAG00000012525	4584.47	2099.7	2330.47	2487.31	2095.85	1445.52	1915.23	1071.84	812.488	2719.56	1311.27	1.05219	0.000375829	0.134059	ABO	11	104176840	104214809	-	2533	protein_coding	- && sp|Q9ET32|BGAT1_RAT Histo-blood group ABO system transferase 1 OS=Rattus norvegicus OX=10116 GN=Abo PE=1 SV=1 && PF03414:Glycosyltransferase family 6	-
ENSBTAG00000017381	11.0882	5.05709	0.886447	10.3734	1.90705	74.7685	20.5076	9.55445	45.4539	5.86244	37.5711	-2.69335	0.000421094	0.1423	CLDN19	3	103498708	103503986	+	2099	protein_coding	- && sp|Q8N6F1|CLD19_HUMAN Claudin-19 OS=Homo sapiens OX=9606 GN=CLDN19 PE=1 SV=2 && PF00822:PMP-22/EMP/MP20/Claudin family	-
ENSBTAG00000021469	815.488	1394.74	750.821	471.414	474.856	2776.19	896.985	3000.1	1324.98	781.465	1999.56	-1.35539	0.000493206	0.158676	CTTNBP2	4	50399810	50651437	+	6134	protein_coding	- && sp|Q09YI1|CTTB2_SHEEP Cortactin-binding protein 2 OS=Ovis aries OX=9940 GN=CTTNBP2 PE=3 SV=1 && PF09727:Cortactin-binding protein-2|PF12796:Ankyrin repeats (3 copies)	-
ENSBTAG00000020242	9.07218	18.2055	57.6191	42.6462	35.2805	13.0032	3.56654	6.08011	6.81808	32.5647	7.36699	2.15986	0.000548315	0.167645	ENSBTAG00000020242	29	51048924	51063884	-	2457	protein_coding	- && sp|Q9HC73|CRLF2_HUMAN Cytokine receptor-like factor 2 OS=Homo sapiens OX=9606 GN=CRLF2 PE=1 SV=1 && -	-
ENSBTAG00000031375	12.0962	24.274	7.09158	9.2208	4.76763	30.3408	11.5913	103.362	72.7262	11.4901	54.505	-2.24922	0.000565596	0.170227	ENSBTAG00000031375	13	62536027	62544972	+	720	protein_coding	- && sp|P79124|SPL2A_BOVIN Short palate, lung and nasal epithelium carcinoma-associated protein 2A OS=Bos taurus OX=9913 GN=SPLUNC2A PE=2 SV=2 && PF01273:LBP / BPI / CETP family, N-terminal domain	-
ENSBTAG00000003833	55.4411	53.6051	36.3443	46.104	24.7917	78.0193	65.0894	190.22	95.4531	43.2572	107.196	-1.31356	0.000609611	0.179829	SLC35G2	1	132298308	132334597	-	1568	protein_coding	- && sp|Q8TBE7|S35G2_HUMAN Solute carrier family 35 member G2 OS=Homo sapiens OX=9606 GN=SLC35G2 PE=1 SV=3 && PF00892:EamA-like transporter family	-
ENSBTAG00000033166	2.01604	6.0685	10.6374	12.6786	5.72116	1.0836	0	0	0	7.42433	0.2709	4.62824	0.000625509	0.179829	ENSBTAG00000033166	1	66366134	66408044	+	2687	protein_coding	- && sp|Q16348|S15A2_HUMAN Solute carrier family 15 member 2 OS=Homo sapiens OX=9606 GN=SLC15A2 PE=1 SV=2 && PF00854:POT family	-
ENSBTAG00000053900	43.3449	47.5366	45.2088	54.1722	20.024	102.942	107.888	59.0639	95.4531	42.0573	91.3368	-1.12064	0.000679896	0.18867	ENSBTAG00000053900	1	78003183	78008962	+	231	protein_coding	- && - && -	-
ENSBTAG00000016554	24.1925	19.2169	7.97803	9.2208	8.58173	93.1897	24.0742	40.8236	35.2267	13.838	48.3285	-1.80293	0.000720264	0.19269	C1H3orf52	1	56882970	56918320	+	732	protein_coding	- && sp|Q5BVD1|TTMP_HUMAN TPA-induced transmembrane protein OS=Homo sapiens OX=9606 GN=TTMP PE=1 SV=2 && -	-
ENSBTAG00000004386	424.376	163.85	322.667	474.871	640.769	191.797	233.609	108.573	184.088	405.307	179.517	1.17524	0.000815554	0.204082	SOCS1	25	9913007	9913678	-	672	protein_coding	- && sp|O15524|SOCS1_HUMAN Suppressor of cytokine signaling 1 OS=Homo sapiens OX=9606 GN=SOCS1 PE=1 SV=1 && PF00017:SH2 domain	-
ENSBTAG00000054046	204.628	320.619	506.161	233.978	82.0032	734.681	403.019	1220.36	572.719	269.478	732.696	-1.44275	0.000833796	0.204082	ENSBTAG00000054046	7	19820672	19821713	-	644	protein_coding	- && sp|Q80VM7|ANR24_MOUSE Ankyrin repeat domain-containing protein 24 OS=Mus musculus OX=10090 GN=Ankrd24 PE=2 SV=4 && -	-
ENSBTAG00000012829	102.818	102.153	129.421	70.3086	37.1875	273.067	134.637	310.085	136.362	88.3777	213.538	-1.27213	0.00084934	0.204082	EBI3	7	19814211	19819636	-	1100	protein_coding	- && sp|Q14213|IL27B_HUMAN Interleukin-27 subunit beta OS=Homo sapiens OX=9606 GN=EBI3 PE=1 SV=2 && -	-
ENSBTAG00000039037	35925.8	21464.3	29868	69914.4	38779.9	21440.1	5596.8	15402.6	22074.7	39190.5	16128.6	1.2809	0.000850137	0.204082	SERPINB4	NKLS02001094.1	5955	12952	+	1669	protein_coding	- && sp|P48594|SPB4_HUMAN Serpin B4 OS=Homo sapiens OX=9606 GN=SERPINB4 PE=1 SV=2 && PF00079:Serpin (serine protease inhibitor)	-
ENSBTAG00000004490	28.2246	39.4453	31.9121	36.8832	44.8157	18.4212	16.9411	17.3717	10.2271	36.2562	15.7403	1.19543	0.000868796	0.204082	TRIM31	23	28868629	28879147	+	1725	protein_coding	- && sp|Q8R0K2|TRI31_MOUSE E3 ubiquitin-protein ligase TRIM31 OS=Mus musculus OX=10090 GN=Trim31 PE=1 SV=1 && PF00622:SPRY domain|PF00643:B-box zinc finger|PF13765:SPRY-associated domain|PF15227:zinc finger of C3HC4-type, RING	-
novel.590	400.184	370.179	337.736	275.471	383.317	111.611	291.565	61.6697	156.816	353.378	155.415	1.18463	0.000927921	0.213789	-	23	45557470	45569374	-	5650	-	- && - && -	-
ENSBTAG00000019563	108.866	93.0504	70.0293	79.5294	98.2132	43.344	49.9316	16.5031	55.681	89.9377	41.3649	1.12756	0.00101437	0.227194	C5H22orf23	5	109738012	109745876	-	1491	protein_coding	- && sp|Q9BZE7|EVG1_HUMAN UPF0193 protein EVG1 OS=Homo sapiens OX=9606 GN=C22orf23 PE=1 SV=1 && PF05250:Uncharacterised protein family (UPF0193)	-
ENSBTAG00000054684	1.00802	4.04567	4.43224	6.9156	2.86058	73.6849	2.67491	34.7435	6.81808	3.85242	29.4803	-2.94246	0.0010443	0.228925	ENSBTAG00000054684	NKLS02002208.1	8181002	8238322	+	1335	protein_coding	- && sp|Q15052|ARHG6_HUMAN Rho guanine nucleotide exchange factor 6 OS=Homo sapiens OX=9606 GN=ARHGEF6 PE=1 SV=2 && PF00621:RhoGEF domain|PF00169:PH domain|PF16523:betaPIX coiled coil|PF16614:Unstructured region two on RhoGEF 6 and 7	-
ENSBTAG00000017502	55.4411	85.9705	28.3663	63.393	29.5593	71.5177	82.9221	159.82	289.768	52.546	151.007	-1.52426	0.00104586	0.228925	RIMKLA	3	103775476	103807656	-	1282	protein_coding	- && sp|Q8IXN7|RIMKA_HUMAN N-acetylaspartylglutamate synthase A OS=Homo sapiens OX=9606 GN=RIMKLA PE=1 SV=2 && PF08443:RimK-like ATP-grasp domain	-
ENSBTAG00000048608	582.636	225.546	180.835	239.741	533.974	161.457	196.16	72.0927	147.725	352.546	144.359	1.28883	0.00112185	0.240101	5_8S_rRNA	27	6222648	6222800	-	153	rRNA	- && - && -	-
ENSBTAG00000046124	692.51	1575.79	2209.91	605.115	375.689	13.0032	142.662	110.311	372.722	1091.8	159.674	2.77401	0.00115111	0.243207	KRT36	19	41690878	41694867	-	1635	protein_coding	- && sp|O76013|KRT36_HUMAN Keratin, type I cuticular Ha6 OS=Homo sapiens OX=9606 GN=KRT36 PE=1 SV=1 && PF00038:Intermediate filament protein	-
ENSBTAG00000044062	35.2807	27.3083	27.4799	21.8994	16.2099	54.18	45.4734	49.5094	60.2264	25.6356	52.3473	-1.02602	0.00121007	0.245207	RBMS3	22	3856819	4651964	+	1562	protein_coding	- && sp|Q6XE24|RBMS3_HUMAN RNA-binding motif, single-stranded-interacting protein 3 OS=Homo sapiens OX=9606 GN=RBMS3 PE=1 SV=1 && PF00076:RNA recognition motif. (a.k.a. RRM, RBD, or RNP domain)	-
ENSBTAG00000002080	1434.41	1185.38	1306.62	2563.38	965.922	3008.08	2114.07	4646.07	2181.79	1491.14	2987.5	-1.00287	0.00121917	0.245207	CCN3	14	44848527	44856903	-	2353	protein_coding	- && sp|P48745|CCN3_HUMAN CCN family member 3 OS=Homo sapiens OX=9606 GN=CCN3 PE=1 SV=1 && PF00093:von Willebrand factor type C domain|PF00007:Cystine-knot domain|PF00219:Insulin-like growth factor binding protein	-
ENSBTAG00000024255	218.74	298.368	134.74	233.978	878.197	101.858	158.711	81.6471	155.68	352.805	124.474	1.50365	0.00122209	0.245207	UOX	3	59636716	59736408	+	2967	protein_coding	- && sp|Q3MHG7|URIC_BOVIN Uricase OS=Bos taurus OX=9913 GN=UOX PE=2 SV=3 && PF01014:Uricase	-
ENSBTAG00000016116	30.2406	12.137	25.707	23.052	134.447	8.66881	9.80799	2.60576	14.7725	45.1167	8.96377	2.34444	0.00124303	0.246837	ENSBTAG00000016116	12	33407779	33408369	-	558	pseudogene	- && sp|Q0VBZ9|MRP_BOVIN MARCKS-related protein OS=Bos taurus OX=9913 GN=MARCKSL1 PE=2 SV=1 && PF02063:MARCKS family	-
ENSBTAG00000054541	16.1283	23.2626	38.1172	23.052	25.7452	92.1061	37.4487	58.1953	49.9993	25.2611	59.4373	-1.22641	0.001295	0.251963	ENSBTAG00000054541	3	22370417	22371931	+	1515	protein_coding	- && - && PF00078:Reverse transcriptase (RNA-dependent DNA polymerase)	-
ENSBTAG00000015854	0	0	3.54579	0	0	2.1672	14.2662	8.68587	31.8177	0.709158	14.2342	-4.23842	0.00140258	0.263347	TCHHL1	3	18643149	18648444	+	3770	protein_coding	- && sp|A6QP92|TCHL1_BOVIN Trichohyalin-like protein 1 OS=Bos taurus OX=9913 GN=TCHHL1 PE=2 SV=2 && PF01023:S-100/ICaBP type calcium binding domain	-
ENSBTAG00000020582	3650.04	1165.15	1820.76	3401.32	4531.16	1694.75	1256.31	1131.77	1486.34	2913.69	1392.29	1.06549	0.00142419	0.263347	PRSS22	25	2178123	2182818	+	1749	protein_coding	- && sp|Q9GZN4|BSSP4_HUMAN Brain-specific serine protease 4 OS=Homo sapiens OX=9606 GN=PRSS22 PE=1 SV=1 && PF00089:Trypsin	-
ENSBTAG00000046189	36.2887	31.3539	47.8682	38.0358	102.981	30.3408	9.80799	9.55445	18.1815	51.3055	16.9712	1.61123	0.00144393	0.263347	RNASE13	10	26069296	26071780	+	1898	protein_coding	- && sp|Q5GAN3|RNS13_HUMAN Probable inactive ribonuclease-like protein 13 OS=Homo sapiens OX=9606 GN=RNASE13 PE=2 SV=1 && PF00074:Pancreatic ribonuclease	-
ENSBTAG00000014486	215.716	789.917	473.363	452.972	1157.58	89.9389	286.215	22.5833	82.9533	617.91	120.423	2.35879	0.00145345	0.263347	ATP12A	12	36641397	36664200	-	5405	protein_coding	- && sp|P54707|AT12A_HUMAN Potassium-transporting ATPase alpha chain 2 OS=Homo sapiens OX=9606 GN=ATP12A PE=1 SV=3 && PF00690:Cation transporter/ATPase, N-terminus|PF13246:Cation transport ATPase (P-type)|PF00122:E1-E2 ATPase|PF00689:Cation transporting ATPase, C-terminus	-
ENSBTAG00000005877	1807.38	118.336	757.912	1017.75	1261.51	214.553	305.831	199.775	278.405	992.578	249.641	1.99133	0.00149645	0.263347	FAM83A	14	16588055	16609466	-	3889	protein_coding	- && sp|Q86UY5|FA83A_HUMAN Protein FAM83A OS=Homo sapiens OX=9606 GN=FAM83A PE=1 SV=1 && PF07894:FAM83 A-H	-
ENSBTAG00000046862	1372.92	574.485	1114.26	1656.29	3610.05	578.643	1037.86	431.688	584.082	1665.6	658.069	1.33963	0.0015039	0.263347	MARCKSL1	2	121223027	121225422	+	1588	protein_coding	- && sp|Q0VBZ9|MRP_BOVIN MARCKS-related protein OS=Bos taurus OX=9913 GN=MARCKSL1 PE=2 SV=1 && PF02063:MARCKS family	-
novel.900	167.331	258.923	185.267	157.906	77.2356	229.723	271.057	528.969	395.449	169.333	356.3	-1.07381	0.00158429	0.270059	-	5	90880966	90907532	-	4236	-	- && - && -	-
novel.832	58.4652	49.5594	58.5055	109.497	105.841	46.5948	37.4487	22.5833	32.9541	76.3737	34.8952	1.13231	0.00167055	0.27887	-	4	105755006	105756936	+	1841	-	- && sp|A0A0K0K1G6|TVBJ3_HUMAN T cell receptor beta variable 10-3 OS=Homo sapiens OX=9606 GN=TRBV10-3 PE=3 SV=3 && -	-
ENSBTAG00000012284	1046.32	1166.16	730.433	580.911	547.324	1980.82	545.681	4224.81	1555.66	814.231	2076.74	-1.35088	0.00186879	0.293539	CLCN2	1	82830348	82844401	+	3123	protein_coding	- && sp|P51788|CLCN2_HUMAN Chloride channel protein 2 OS=Homo sapiens OX=9606 GN=CLCN2 PE=1 SV=2 && PF00654:Voltage gated chloride channel	-
ENSBTAG00000055134	23.1845	35.3996	11.5238	20.7468	14.3029	1.0836	8.91636	5.21152	6.81808	21.0315	5.50739	1.91676	0.00191931	0.295758	ENSBTAG00000055134	6	86052159	86053553	-	1395	protein_coding	- && - && PF00078:Reverse transcriptase (RNA-dependent DNA polymerase)	-
ENSBTAG00000019453	453.609	311.516	540.733	727.291	1388.33	187.463	487.725	106.836	257.951	684.297	259.994	1.39592	0.00197825	0.302421	PTGES	11	100121985	100133453	-	886	protein_coding	- && sp|Q95L14|PTGES_BOVIN Prostaglandin E synthase OS=Bos taurus OX=9913 GN=PTGES PE=2 SV=1 && PF01124:MAPEG family	-
ENSBTAG00000046980	11.0882	0	21.2747	19.5942	0	0	0	0	0	10.3914	0	5.83661	0.00203388	0.308477	KLRF2	5	100044286	100060577	-	1199	protein_coding	- && sp|D3W0D1|KLRF2_HUMAN Killer cell lectin-like receptor subfamily F member 2 OS=Homo sapiens OX=9606 GN=KLRF2 PE=1 SV=1 && PF00059:Lectin C-type domain	-
ENSBTAG00000015293	89.7138	96.0846	45.2088	69.156	41.0016	163.624	121.262	192.826	86.3624	68.233	141.019	-1.05106	0.00209988	0.311138	NXPH3	19	37037444	37042103	-	2229	protein_coding	- && sp|O95157|NXPH3_HUMAN Neurexophilin-3 OS=Homo sapiens OX=9606 GN=NXPH3 PE=1 SV=3 && PF06312:Neurexophilin	-
novel.161	101.81	86.9819	120.557	110.65	119.191	169.042	238.958	423.002	95.4531	107.838	231.614	-1.10496	0.00225635	0.326781	-	12	30367927	30374335	+	5329	-	- && - && -	-
ENSBTAG00000004905	1393.08	590.668	795.143	550.943	499.648	2230.05	583.13	1946.5	2115.88	765.897	1718.89	-1.16604	0.00240066	0.331355	KRT19	19	41731625	41735635	-	1566	protein_coding	- && sp|P08728|K1C19_BOVIN Keratin, type I cytoskeletal 19 OS=Bos taurus OX=9913 GN=KRT19 PE=2 SV=1 && PF00038:Intermediate filament protein	-
novel.572	136.083	97.096	62.9378	116.413	89.6314	250.312	171.194	356.989	90.9077	100.432	217.351	-1.11673	0.00246486	0.331355	-	23	49845962	49865570	+	4327	-	- && - && -	-
ENSBTAG00000052694	115.922	224.535	260.616	140.617	51.4904	390.096	222.909	606.273	303.405	158.636	380.671	-1.26258	0.00249084	0.331355	ENSBTAG00000052694	7	19840981	19842954	-	156	protein_coding	- && sp|Q8TF21|ANR24_HUMAN Ankyrin repeat domain-containing protein 24 OS=Homo sapiens OX=9606 GN=ANKRD24 PE=2 SV=2 && -	-
ENSBTAG00000015872	42.3368	3.03425	15.9561	36.8832	254.591	10.836	5.34981	0	2.27269	70.5604	4.61463	3.94141	0.00253041	0.331355	PROKR2	13	47550275	47558426	-	1981	protein_coding	- && sp|Q8SPN1|PKR2_BOVIN Prokineticin receptor 2 OS=Bos taurus OX=9913 GN=PROKR2 PE=2 SV=1 && PF00001:7 transmembrane receptor (rhodopsin family)	-
ENSBTAG00000019293	114.914	24.274	93.9634	208.621	409.063	26.0064	99.8632	20.8461	30.6814	170.167	44.3493	1.93739	0.00270859	0.340509	EGR3	8	69996238	70000191	-	2695	protein_coding	- && sp|Q06889|EGR3_HUMAN Early growth response protein 3 OS=Homo sapiens OX=9606 GN=EGR3 PE=2 SV=1 && PF11928:Early growth response N-terminal domain	zf-C2H2
ENSBTAG00000005716	186.484	95.0732	119.67	155.601	193.566	66.0997	42.7985	47.7723	128.407	150.079	71.2694	1.08097	0.00272301	0.340509	CRABP2	3	14124443	14130828	+	1990	protein_coding	- && sp|Q5PXY7|RABP2_BOVIN Cellular retinoic acid-binding protein 2 OS=Bos taurus OX=9913 GN=CRABP2 PE=2 SV=3 && PF00061:Lipocalin / cytosolic fatty-acid binding protein family	-
ENSBTAG00000034905	12.0962	17.1941	15.9561	24.2046	18.117	3.2508	6.24145	6.94869	6.81808	17.5136	5.81476	1.57767	0.00277039	0.342072	TMBIM7	4	9735071	9765541	-	1550	protein_coding	- && sp|Q969X1|LFG3_HUMAN Protein lifeguard 3 OS=Homo sapiens OX=9606 GN=TMBIM1 PE=1 SV=2 && PF01027:Inhibitor of apoptosis-promoting Bax1	-
ENSBTAG00000014798	14.1123	20.2283	22.1612	16.1364	32.4199	0	7.13309	8.68587	6.81808	21.0116	5.65926	1.87468	0.00280954	0.34365	CXCR3	X	79058193	79063342	+	2192	protein_coding	- && sp|Q5MD61|CXCR3_BOVIN C-X-C chemokine receptor type 3 OS=Bos taurus OX=9913 GN=CXCR3 PE=2 SV=1 && PF00001:7 transmembrane receptor (rhodopsin family)	-
ENSBTAG00000021326	646.141	365.122	973.319	839.093	2605.99	315.328	438.685	371.755	626.127	1085.93	437.974	1.31036	0.00313685	0.364345	CCL20	2	115948258	115951955	+	986	protein_coding	- && sp|Q8SQB1|CCL20_BOVIN C-C motif chemokine 20 OS=Bos taurus OX=9913 GN=CCL20 PE=3 SV=1 && PF00048:Small cytokines (intecrine/chemokine), interleukin-8 like	-
ENSBTAG00000038112	80.6416	26.2968	31.9121	34.578	33.3734	73.6849	57.0647	272.736	69.3172	41.3604	118.201	-1.5175	0.00318676	0.364345	ENSBTAG00000038112	9	84721763	84734062	-	1982	protein_coding	- && sp|Q9BZM4|ULBP3_HUMAN UL16-binding protein 3 OS=Homo sapiens OX=9606 GN=ULBP3 PE=1 SV=1 && PF00129:Class I Histocompatibility antigen, domains alpha 1 and 2	-
ENSBTAG00000000936	4.03208	2.02283	8.86447	16.1364	8.58173	0	0	1.73717	0	7.92751	0.434293	4.02821	0.00319667	0.364345	SLC39A2	10	26094678	26097587	-	1541	protein_coding	- && sp|Q9NP94|S39A2_HUMAN Zinc transporter ZIP2 OS=Homo sapiens OX=9606 GN=SLC39A2 PE=1 SV=2 && PF02535:ZIP Zinc transporter	-
ENSBTAG00000000284	6.04812	12.137	104.601	8.0682	44.8157	13.0032	3.56654	0	2.27269	35.134	4.71061	2.91816	0.00343144	0.378522	NAALAD2	29	5097620	5148929	-	2340	protein_coding	- && sp|Q9Y3Q0|NALD2_HUMAN N-acetylated-alpha-linked acidic dipeptidase 2 OS=Homo sapiens OX=9606 GN=NAALAD2 PE=1 SV=1 && PF04253:Transferrin receptor-like dimerisation domain|PF02225:PA domain|PF04389:Peptidase family M28	-
ENSBTAG00000008556	46.3689	38.4339	31.9121	29.9676	89.6314	14.0868	25.8574	12.1602	23.8633	47.2628	18.9919	1.31894	0.00351003	0.378522	POU2F2	18	51132250	51162438	+	2810	protein_coding	- && sp|P09086|PO2F2_HUMAN POU domain, class 2, transcription factor 2 OS=Homo sapiens OX=9606 GN=POU2F2 PE=1 SV=3 && PF00157:Pou domain - N-terminal to homeobox domain	Pou
ENSBTAG00000049669	43.3449	21.2398	26.5934	44.9514	71.5144	21.672	20.5076	10.423	12.4998	41.5288	16.2756	1.35239	0.00353895	0.378522	ENSBTAG00000049669	6	59181761	59182783	-	1023	protein_coding	- && - && PF00078:Reverse transcriptase (RNA-dependent DNA polymerase)	-
ENSBTAG00000003382	4.03208	4.04567	4.43224	5.763	0.953526	18.4212	31.2072	13.0288	4.54539	3.8453	16.8007	-2.14396	0.00359191	0.378522	RIMS4	13	73154937	73223830	-	1798	protein_coding	- && sp|Q9H426|RIMS4_HUMAN Regulating synaptic membrane exocytosis protein 4 OS=Homo sapiens OX=9606 GN=RIMS4 PE=1 SV=3 && PF00168:C2 domain	-
novel.1068	32.2566	32.3653	31.0257	55.3248	81.0497	15.1704	16.0494	14.766	30.6814	46.4044	19.1668	1.2843	0.00368215	0.381273	-	NKLS02000500.1	14538	17637	+	593	-	- && sp|P29508|SPB3_HUMAN Serpin B3 OS=Homo sapiens OX=9606 GN=SERPINB3 PE=1 SV=2 && -	-
ENSBTAG00000018880	52.417	18.2055	47.8682	46.104	87.7244	23.8392	25.8574	10.423	18.1815	50.4638	19.5753	1.3701	0.00374107	0.381273	TRPV1	19	24279228	24301269	-	2635	protein_coding	- && sp|Q697L1|TRPV1_CANLF Transient receptor potential cation channel subfamily V member 1 OS=Canis lupus familiaris OX=9615 GN=TRPV1 PE=2 SV=1 && PF12796:Ankyrin repeats (3 copies)|PF00520:Ion transport protein	-
ENSBTAG00000049333	791.296	169.918	718.022	531.349	1170.93	256.813	299.59	218.884	417.039	676.303	298.082	1.18268	0.00376156	0.381315	ENSBTAG00000049333	21	67777864	67787794	+	2607	protein_coding	- && sp|Q03169|TNAP2_HUMAN Tumor necrosis factor alpha-induced protein 2 OS=Homo sapiens OX=9606 GN=TNFAIP2 PE=1 SV=2 && PF06046:Exocyst complex component Sec6	-
novel.132	0	13.1484	23.9341	0	13.3494	29.2572	19.616	111.179	95.4531	10.0864	63.8764	-2.65303	0.00378108	0.381315	-	11	20154739	20157330	-	544	-	- && - && -	-
ENSBTAG00000054687	0	0	0.886447	2.3052	0	6.50161	9.80799	5.21152	6.81808	0.63833	7.0848	-3.54113	0.00391778	0.392347	ENSBTAG00000054687	20	71418203	71427876	+	585	protein_coding	- && sp|P0C7U3|ZH11B_HUMAN Probable palmitoyltransferase ZDHHC11B OS=Homo sapiens OX=9606 GN=ZDHHC11B PE=3 SV=1 && -	-
ENSBTAG00000001085	256.037	271.06	260.616	643.151	655.072	305.575	180.11	112.916	189.77	417.187	197.093	1.08267	0.00403318	0.398395	FAM20A	19	61658599	61698312	+	1617	protein_coding	- && sp|Q96MK3|FA20A_HUMAN Pseudokinase FAM20A OS=Homo sapiens OX=9606 GN=FAM20A PE=1 SV=4 && PF06702:Golgi casein kinase, C-terminal, Fam20	-
ENSBTAG00000002088	2163.21	2048.12	1841.15	2553.01	3689.19	926.479	2150.63	278.816	947.713	2458.94	1075.91	1.1924	0.00425568	0.412204	IL36B	11	46706527	46716318	+	588	protein_coding	- && sp|Q9D6Z6|IL36B_MOUSE Interleukin-36 beta OS=Mus musculus OX=10090 GN=Il36b PE=2 SV=1 && PF00340:Interleukin-1 / 18	-
ENSBTAG00000050944	2.01604	9.10275	0.886447	13.8312	50.5369	0	0.891636	3.47435	0	15.2747	1.0915	3.73828	0.00426476	0.412204	ENSBTAG00000050944	18	62363963	62370641	+	1924	lncRNA	- && - && -	-
ENSBTAG00000013070	18.1444	66.7535	23.9341	14.9838	49.5833	9.75241	16.9411	9.55445	10.2271	34.6798	11.6188	1.57451	0.00427997	0.412204	EAF2	1	66294136	66349798	+	1272	protein_coding	- && sp|Q96CJ1|EAF2_HUMAN ELL-associated factor 2 OS=Homo sapiens OX=9606 GN=EAF2 PE=1 SV=1 && PF09816:RNA polymerase II transcription elongation factor	-
ENSBTAG00000052229	11810	10145.5	5990.61	17511.5	19236.4	4915.21	10728.2	2659.61	5985.14	12938.8	6072.03	1.09143	0.00433606	0.413471	ENSBTAG00000052229	3	17720028	17720246	-	219	protein_coding	- && - && -	-
ENSBTAG00000049834	10.0802	15.1713	27.4799	38.0358	33.3734	13.0032	7.13309	7.81728	5.68173	24.8281	8.40883	1.5637	0.00454188	0.417486	ENSBTAG00000049834	4	98909679	98912513	+	2835	protein_coding	- && sp|O00370|LORF2_HUMAN LINE-1 retrotransposable element ORF2 protein OS=Homo sapiens OX=9606 PE=1 SV=1 && PF00078:Reverse transcriptase (RNA-dependent DNA polymerase)	-
ENSBTAG00000050716	0	17.1941	8.86447	25.3572	9.53526	1.0836	0	1.73717	2.27269	12.1902	1.27337	3.27947	0.00454269	0.417486	ENSBTAG00000050716	25	10148445	10165587	-	1076	lncRNA	- && - && PF09172:Domain of unknown function (DUF1943)|PF01347:Lipoprotein amino terminal region	-
ENSBTAG00000053030	44.3529	37.4224	36.3443	87.5976	59.1186	17.3376	34.7738	26.9262	17.0452	52.9672	24.0207	1.12601	0.00474445	0.417486	GPR27	22	29887963	29889102	-	1140	protein_coding	- && sp|O54897|GPR27_MOUSE Probable G-protein coupled receptor 27 OS=Mus musculus OX=10090 GN=Gpr27 PE=3 SV=1 && PF00001:7 transmembrane receptor (rhodopsin family)	-
ENSBTAG00000051638	0	0	0	0	0	2.1672	3.56654	14.766	1.13635	0	5.40902	-4.88959	0.00477508	0.417486	C8orf88	14	73470063	73488856	+	351	protein_coding	- && sp|P0DMB2|CH088_HUMAN Uncharacterized protein C8orf88 OS=Homo sapiens OX=9606 GN=C8orf88 PE=4 SV=1 && -	-
ENSBTAG00000050584	10.0802	16.1827	14.1832	6.9156	16.2099	39.0096	17.8327	64.2754	19.3179	12.7143	35.1089	-1.46296	0.00479104	0.417486	ENSBTAG00000050584	4	118724442	118725726	-	1285	lncRNA	- && - && -	-
ENSBTAG00000050011	8.06416	16.1827	22.1612	10.3734	8.58173	30.3408	16.0494	46.9037	45.4539	13.0726	34.687	-1.39873	0.00485047	0.417486	ENSBTAG00000050011	18	62048799	62052842	-	1752	protein_coding	- && - && -	-
novel.940	1194.5	458.172	487.546	826.414	967.829	1406.51	840.812	3212.9	1198.85	786.893	1664.77	-1.08134	0.00489421	0.417486	-	6	111072830	111094236	-	6756	-	- && - && -	-
ENSBTAG00000016413	59.4732	18.2055	5.31868	4.6104	5.72116	3.2508	0	5.21152	0	18.6658	2.11558	3.12166	0.00505434	0.42174	DUSP26	27	29281841	29288445	-	1690	protein_coding	- && sp|Q17QJ3|DUS26_BOVIN Dual specificity protein phosphatase 26 OS=Bos taurus OX=9913 GN=DUSP26 PE=2 SV=1 && PF00782:Dual specificity phosphatase, catalytic domain	-
ENSBTAG00000007983	25.2005	40.4567	19.5018	5.763	11.4423	33.5916	34.7738	84.2529	79.5443	20.4729	58.0406	-1.50043	0.00516701	0.423519	ZNF775	4	112791822	112813266	+	3190	protein_coding	- && sp|Q96BV0|ZN775_HUMAN Zinc finger protein 775 OS=Homo sapiens OX=9606 GN=ZNF775 PE=1 SV=2 && PF00096:Zinc finger, C2H2 type	zf-C2H2
ENSBTAG00000012413	65.5213	32.3653	50.5275	33.4254	41.9551	9.75241	24.9658	28.6634	18.1815	44.7589	20.3908	1.1234	0.00540355	0.435494	FGF12	1	74876548	75283017	+	1438	protein_coding	- && sp|P61328|FGF12_HUMAN Fibroblast growth factor 12 OS=Homo sapiens OX=9606 GN=FGF12 PE=1 SV=1 && PF00167:Fibroblast growth factor	-
ENSBTAG00000006223	117.938	84.959	191.473	133.702	639.816	56.3472	159.603	52.1152	45.4539	233.578	78.3798	1.57387	0.00549283	0.439016	THEMIS2	2	125473679	125486124	-	1989	protein_coding	- && sp|Q5TEJ8|THMS2_HUMAN Protein THEMIS2 OS=Homo sapiens OX=9606 GN=THEMIS2 PE=1 SV=1 && PF12736:Cell-cycle sustaining, positive selection,	-
ENSBTAG00000037743	1.00802	57.6508	3.54579	12.6786	117.284	2.1672	8.91636	0.868587	7.95443	38.4334	4.97664	2.95296	0.00554633	0.439218	ENSBTAG00000037743	5	103320283	103327176	+	1224	protein_coding	- && sp|P00736|C1R_HUMAN Complement C1r subcomponent OS=Homo sapiens OX=9606 GN=C1R PE=1 SV=2 && PF00431:CUB domain|PF14670:Coagulation Factor Xa inhibitory site	-
ENSBTAG00000016844	28.2246	28.3197	33.685	23.052	48.6298	8.66881	23.1825	13.0288	10.2271	32.3822	13.7768	1.22136	0.0055786	0.439218	ADGB	9	83905971	84100518	+	5429	protein_coding	- && sp|Q8N7X0|ADGB_HUMAN Androglobin OS=Homo sapiens OX=9606 GN=ADGB PE=2 SV=3 && PF00648:Calpain family cysteine protease	-
ENSBTAG00000012851	14996.3	6896.85	11657.7	18260.6	24461.8	8443.42	12305.5	3353.61	5098.79	15254.6	7300.32	1.0632	0.00563754	0.439621	SLC5A1	17	70570574	70620771	+	3263	protein_coding	- && sp|P53791|SC5A1_SHEEP Sodium/glucose cotransporter 1 OS=Ovis aries OX=9940 GN=SLC5A1 PE=2 SV=1 && PF00474:Sodium:solute symporter family	-
ENSBTAG00000021594	32.2566	21.2398	12.4103	18.4416	19.0705	13.0032	7.13309	5.21152	4.54539	20.6838	7.4733	1.47449	0.00586087	0.445131	TDRKH	3	18992376	19014072	+	2635	protein_coding	- && sp|Q9Y2W6|TDRKH_HUMAN Tudor and KH domain-containing protein OS=Homo sapiens OX=9606 GN=TDRKH PE=1 SV=2 && PF00567:Tudor domain|PF00013:KH domain	-
ENSBTAG00000052972	12.0962	3.03425	7.97803	9.2208	31.4664	0	3.56654	1.73717	3.40904	12.7591	2.17819	2.54491	0.00598589	0.445131	ENSBTAG00000052972	10	5474695	5480939	-	1380	lncRNA	- && - && -	-
ENSBTAG00000048354	8.06416	0	13.2967	2.3052	7.62821	0	0	0.868587	0	6.25886	0.217147	4.39087	0.00608557	0.445131	ENSBTAG00000048354	8	52772680	52964761	-	1410	protein_coding	- && sp|Q8WUY3|PRUN2_HUMAN Protein prune homolog 2 OS=Homo sapiens OX=9606 GN=PRUNE2 PE=1 SV=3 && -	-
ENSBTAG00000048511	198.58	242.74	173.744	129.091	121.098	856.045	165.844	297.057	231.815	173.051	387.69	-1.16287	0.00610157	0.445131	ENSBTAG00000048511	18	53132124	53138383	+	1008	lncRNA	- && - && -	-
ENSBTAG00000047247	8.06416	4.04567	5.31868	4.6104	20.024	0	1.78327	0	2.27269	8.41259	1.01399	3.08357	0.00613468	0.445131	C1H3orf80	1	107237030	107237770	-	741	protein_coding	- && sp|F5H4A9|CC080_HUMAN Uncharacterized membrane protein C3orf80 OS=Homo sapiens OX=9606 GN=C3orf80 PE=2 SV=1 && PF15843:Domain of unknown function (DUF4719)	-
ENSBTAG00000053664	0	0	1.77289	4.6104	4.76763	3.2508	65.0894	12.1602	2.27269	2.23019	20.6933	-3.22706	0.00619334	0.445131	ENSBTAG00000053664	23	28516280	28524677	-	1101	lncRNA	- && - && -	-
ENSBTAG00000048737	37.2967	12.137	34.5714	50.7144	41.0016	134.367	156.928	140.711	9.09077	35.1442	110.274	-1.65245	0.00636208	0.4522	DEFB10	27	6596422	6598413	+	504	protein_coding	- && sp|P46168|DFB10_BOVIN Beta-defensin 10 OS=Bos taurus OX=9913 GN=DEFB10 PE=1 SV=3 && -	-
novel.857	197.572	474.355	164.879	165.974	374.736	346.752	452.951	2091.56	639.763	275.503	882.756	-1.6801	0.00686207	0.478903	-	4	118720204	118721681	-	1369	-	- && - && -	-
ENSBTAG00000016165	16.1283	14.1598	15.9561	13.8312	12.3958	137.617	8.91636	31.2691	22.7269	14.4943	50.1324	-1.78642	0.00702747	0.482762	KRT7	5	27674854	27689030	-	1714	protein_coding	- && sp|Q29S21|K2C7_BOVIN Keratin, type II cytoskeletal 7 OS=Bos taurus OX=9913 GN=KRT7 PE=2 SV=1 && PF00038:Intermediate filament protein|PF16208:Keratin type II head	-
ENSBTAG00000030517	25.2005	10.1142	12.4103	12.6786	18.117	6.50161	8.02472	2.60576	2.27269	15.7041	4.8512	1.68756	0.007059	0.482762	SMIM33	7	50730802	50732591	+	399	protein_coding	- && sp|A0A1B0GW64|SIM33_HUMAN Small integral membrane protein 33 OS=Homo sapiens OX=9606 GN=SMIM33 PE=3 SV=1 && -	-
ENSBTAG00000049499	1.00802	2.02283	1.77289	0	1.90705	3.2508	12.4829	19.9775	2.27269	1.34216	9.49597	-2.80986	0.00719793	0.485506	ENSBTAG00000049499	13	19082290	19126133	+	901	lncRNA	- && - && -	-
ENSBTAG00000054260	0	2.02283	0	1.1526	1.90705	2.1672	7.13309	1.73717	31.8177	1.0165	10.7138	-3.40186	0.00720873	0.485506	ENSBTAG00000054260	25	36710741	36759920	-	1512	protein_coding	- && sp|Q29496|CP3AO_SHEEP Cytochrome P450 3A24 OS=Ovis aries OX=9940 GN=CYP3A24 PE=2 SV=1 && PF00067:Cytochrome P450	-
ENSBTAG00000048710	2.01604	19.2169	19.5018	28.815	68.6539	0	11.5913	0	0	27.6407	2.89782	3.22452	0.00737138	0.491749	ENSBTAG00000048710	25	10047029	10057058	-	1598	lncRNA	- && - && -	-
ENSBTAG00000025485	11.0882	85.9705	55.8462	23.052	29.5593	141.952	11.5913	449.059	288.632	41.1032	222.809	-2.43783	0.00737802	0.491749	ENSBTAG00000025485	23	25101816	25113151	-	690	protein_coding	- && sp|Q28035|GSTA1_BOVIN Glutathione S-transferase A1 OS=Bos taurus OX=9913 GN=GSTA1 PE=2 SV=3 && PF02798:Glutathione S-transferase, N-terminal domain|PF14497:Glutathione S-transferase, C-terminal domain	-
novel.106	422.36	402.544	157.788	204.01	189.752	303.408	283.54	1260.32	655.672	275.291	625.735	-1.18507	0.00747659	0.493199	-	11	65244279	65294739	+	28515	-	- && sp|Q588U8|CFDP2_TRAJA Craniofacial development protein 2 OS=Tragulus javanicus OX=9849 GN=CFDP2 PE=2 SV=1 && -	-
ENSBTAG00000017174	6.04812	7.07992	31.0257	20.7468	14.3029	6.50161	5.34981	1.73717	0	15.8407	3.39715	2.21666	0.00758752	0.498808	SCN11A	22	12236370	12317469	-	5420	protein_coding	- && sp|Q9UI33|SCNBA_HUMAN Sodium channel protein type 11 subunit alpha OS=Homo sapiens OX=9606 GN=SCN11A PE=1 SV=2 && PF06512:Sodium ion transport-associated|PF00520:Ion transport protein	-
ENSBTAG00000004958	33.2647	29.3311	15.0696	34.578	8.58173	31.4244	37.4487	112.048	65.9081	24.165	61.7072	-1.36054	0.00762986	0.499264	PTPRN2	4	118732679	119258101	-	5016	protein_coding	- && sp|Q92932|PTPR2_HUMAN Receptor-type tyrosine-protein phosphatase N2 OS=Homo sapiens OX=9606 GN=PTPRN2 PE=1 SV=2 && PF11548:Protein-tyrosine phosphatase receptor IA-2|PF00102:Protein-tyrosine phosphatase	-
novel.509	4.03208	8.09134	4.43224	5.763	0	0	0	0	0	4.46373	0	4.61514	0.00775611	0.501336	-	21	13533907	13551676	-	655	-	- && - && -	-
ENSBTAG00000009631	14.1123	43.4909	55.8462	71.4612	65.7933	28.1736	16.0494	12.1602	26.136	50.1408	20.6298	1.29024	0.00783981	0.503086	ZNF683	2	126764040	126771731	+	2758	protein_coding	- && sp|Q8IZ20|ZN683_HUMAN Tissue-resident T-cell transcription regulator protein ZNF683 OS=Homo sapiens OX=9606 GN=ZNF683 PE=1 SV=3 && -	zf-C2H2
ENSBTAG00000020201	10.0802	14.1598	7.97803	0	3.8141	7.58521	18.7243	76.4356	26.136	7.20643	32.2203	-2.15795	0.00808902	0.508224	S100Z	10	8059019	8062052	+	642	protein_coding	- && sp|Q8WXG8|S100Z_HUMAN Protein S100-Z OS=Homo sapiens OX=9606 GN=S100Z PE=1 SV=4 && PF01023:S-100/ICaBP type calcium binding domain	-
ENSBTAG00000006438	50.401	68.7764	98.3957	127.939	35.2805	29.2572	41.9069	38.2178	38.6358	76.1584	37.0044	1.03739	0.00818739	0.508224	ACTL8	2	134843160	134846603	-	1098	protein_coding	- && sp|Q9H568|ACTL8_HUMAN Actin-like protein 8 OS=Homo sapiens OX=9606 GN=ACTL8 PE=1 SV=1 && PF00022:Actin	-
novel.919	20.1604	85.9705	13.2967	2.3052	15.2564	59.5981	101.646	252.759	29.545	27.3978	110.887	-2.01792	0.00860913	0.523	-	6	85148156	85173226	+	4127	-	- && sp|P16423|POLR_DROME Retrovirus-related Pol polyprotein from type-2 retrotransposable element R2DM OS=Drosophila melanogaster OX=7227 GN=pol PE=4 SV=1 && -	-
ENSBTAG00000017722	41.3288	57.6508	43.4359	46.104	153.518	18.4212	49.04	13.0288	26.136	68.4074	26.6565	1.35839	0.00889528	0.53544	F5	16	37159073	37238306	-	6366	protein_coding	- && sp|Q28107|FA5_BOVIN Coagulation factor V OS=Bos taurus OX=9913 GN=F5 PE=1 SV=1 && PF00754:F5/8 type C domain|PF07732:Multicopper oxidase	-
ENSBTAG00000052937	0	0	0	0	0	11.9196	0	26.0576	0	0	9.4943	-5.69378	0.00911714	0.541039	ENSBTAG00000052937	10	18952671	18960021	-	786	protein_coding	- && sp|B2RTY4|MYO9A_HUMAN Unconventional myosin-IXa OS=Homo sapiens OX=9606 GN=MYO9A PE=1 SV=2 && -	-
ENSBTAG00000005604	30.2406	7.07992	13.2967	1.1526	19.0705	1.0836	4.45818	3.47435	2.27269	14.1681	2.8222	2.30975	0.00921271	0.542676	POPDC2	1	64397770	64415902	-	2137	protein_coding	- && sp|Q9HBU9|POPD2_HUMAN Popeye domain-containing protein 2 OS=Homo sapiens OX=9606 GN=POPDC2 PE=2 SV=2 && PF04831:Popeye protein conserved region	-
ENSBTAG00000052993	2.01604	4.04567	3.54579	13.8312	8.58173	2.1672	0	0	0	6.40409	0.5418	3.65622	0.00950822	0.547226	ENSBTAG00000052993	15	46480794	46482080	-	1287	protein_coding	- && - && PF00078:Reverse transcriptase (RNA-dependent DNA polymerase)	-
ENSBTAG00000052775	0	4.04567	8.86447	21.8994	0	0	0	0	0	6.96191	0	5.25521	0.00951351	0.547226	ENSBTAG00000052775	10	101830189	101834706	+	1372	lncRNA	- && - && -	-
ENSBTAG00000018223	616.908	583.588	563.781	1015.44	1620.04	169.042	771.265	198.906	452.266	879.952	397.87	1.14481	0.00951633	0.547226	CHI3L1	16	968434	978542	-	1774	protein_coding	- && sp|P30922|CH3L1_BOVIN Chitinase-3-like protein 1 OS=Bos taurus OX=9913 GN=CHI3L1 PE=1 SV=3 && PF00704:Glycosyl hydrolases family 18	-
ENSBTAG00000019122	9.07218	2.02283	5.31868	5.763	0	0	0	0	0	4.43534	0	4.60691	0.00960257	0.55049	EFCAB5	19	21175356	21193833	+	1835	protein_coding	- && sp|A4FU69|EFCB5_HUMAN EF-hand calcium-binding domain-containing protein 5 OS=Homo sapiens OX=9606 GN=EFCAB5 PE=1 SV=3 && -	-
ENSBTAG00000006739	6.04812	7.07992	7.09158	2.3052	20.9776	0	0	3.47435	0	8.70048	0.868587	3.23731	0.00973545	0.553678	KRT81	5	27600962	27607091	+	2239	protein_coding	- && sp|Q148H4|KRT81_BOVIN Keratin, type II cuticular Hb1 OS=Bos taurus OX=9913 GN=KRT81 PE=2 SV=1 && PF00038:Intermediate filament protein|PF16208:Keratin type II head	-
ENSBTAG00000042836	52.417	27.3083	46.9817	46.104	47.6763	22.7556	32.0989	10.423	22.7269	44.0975	22.0011	1.00607	0.00976299	0.553678	SNORA48	19	27307596	27307730	+	135	snoRNA	- && - && -	-
ENSBTAG00000010742	561.467	167.895	353.692	608.573	857.22	295.823	372.704	77.3042	117.044	509.77	215.719	1.24046	0.00976549	0.553678	PKD2L1	26	21186852	21261965	-	3247	protein_coding	- && sp|Q9P0L9|PK2L1_HUMAN Polycystic kidney disease 2-like 1 protein OS=Homo sapiens OX=9606 GN=PKD2L1 PE=1 SV=1 && PF08016:Polycystin cation channel|PF18109:Ferredoxin I 4Fe-4S cluster domain	-
ENSBTAG00000037778	344.743	240.717	679.019	381.511	1205.26	167.958	253.225	286.634	377.267	570.249	271.271	1.07238	0.00995912	0.557254	CXCL3	6	89061093	89063360	+	1284	protein_coding	- && sp|O46678|GROA_SHEEP Growth-regulated alpha protein OS=Ovis aries OX=9940 GN=CXCL1 PE=3 SV=1 && -	-
ENSBTAG00000051753	2.01604	4.04567	3.54579	2.3052	3.8141	8.66881	12.4829	14.766	6.81808	3.14536	10.6839	-1.76603	0.0102272	0.561324	ENSBTAG00000051753	8	102130344	102179262	-	1340	lncRNA	- && - && -	-
ENSBTAG00000002559	1.00802	1.01142	0	0	6.67468	27.09	18.7243	3.47435	4.54539	1.73882	13.4585	-2.93468	0.0102578	0.561324	MIOX	5	119793804	119796392	+	1280	protein_coding	- && sp|A7MBE4|MIOX_BOVIN Inositol oxygenase OS=Bos taurus OX=9913 GN=MIOX PE=2 SV=1 && PF05153:Myo-inositol oxygenase	-
novel.651	21.1684	9.10275	22.1612	48.4092	50.5369	15.1704	14.2662	1.73717	2.27269	30.2757	8.36161	1.85474	0.0102925	0.561626	-	25	2145561	2146417	-	857	-	- && - && -	-
ENSBTAG00000053204	21.1684	21.2398	22.1612	26.5098	10.4888	13.0032	3.56654	9.55445	4.54539	20.3136	7.6674	1.40657	0.0104625	0.567934	ENSBTAG00000053204	15	81898357	81899949	-	1593	protein_coding	- && - && PF00078:Reverse transcriptase (RNA-dependent DNA polymerase)	-
ENSBTAG00000038916	114.914	91.0275	121.443	77.2242	61.9792	442.109	103.43	135.5	117.044	93.3177	199.521	-1.09433	0.0106421	0.568534	ENSBTAG00000038916	23	15593409	15600022	+	2110	protein_coding	- && sp|Q2TBC4|PRIC4_HUMAN Prickle-like protein 4 OS=Homo sapiens OX=9606 GN=PRICKLE4 PE=2 SV=2 && PF00412:LIM domain|PF06297:PET Domain	-
ENSBTAG00000008275	27.2165	118.336	82.4396	117.565	92.492	47.6784	54.3898	33.0063	36.3631	87.6098	42.8594	1.02995	0.0106622	0.568534	GREB1L	24	34676930	34784853	-	6085	protein_coding	- && sp|Q9C091|GRB1L_HUMAN GREB1-like protein OS=Homo sapiens OX=9606 GN=GREB1L PE=1 SV=2 && PF15782:Gene regulated by oestrogen in breast cancer	-
ENSBTAG00000014312	13.1043	14.1598	29.2528	32.2728	29.5593	7.58521	12.4829	11.2916	7.95443	23.6698	9.82854	1.25569	0.0107313	0.569441	ATL1	10	43448785	43524337	+	3955	protein_coding	- && sp|Q58D72|ATLA1_BOVIN Atlastin-1 OS=Bos taurus OX=9913 GN=ATL1 PE=2 SV=2 && PF02263:Guanylate-binding protein, N-terminal domain	-
ENSBTAG00000045895	33.2647	48.548	120.557	31.1202	22.8846	24.9228	16.9411	17.3717	23.8633	51.2749	20.7747	1.31207	0.0108067	0.571856	NFASC	16	2608815	2800803	+	5127	protein_coding	- && sp|O94856|NFASC_HUMAN Neurofascin OS=Homo sapiens OX=9606 GN=NFASC PE=1 SV=4 && PF00041:Fibronectin type III domain|PF13927:Immunoglobulin domain|PF13882:Bravo-like intracellular region|PF07679:Immunoglobulin I-set domain	-
ENSBTAG00000004475	404.216	110.244	411.312	638.541	607.396	137.617	373.595	91.2016	157.952	434.342	190.092	1.19133	0.0109025	0.571856	CDK5R1	19	17694779	17696848	-	1311	protein_coding	- && sp|Q28199|CD5R1_BOVIN Cyclin-dependent kinase 5 activator 1 OS=Bos taurus OX=9913 GN=CDK5R1 PE=1 SV=1 && PF03261:Cyclin-dependent kinase 5 activator protein	-
novel.632	14.1123	20.2283	4.43224	13.8312	23.8381	0	8.02472	0	3.40904	15.2884	2.85844	2.4041	0.010955	0.571856	-	25	9893655	9897675	+	352	-	- && - && -	-
ENSBTAG00000015865	147.171	26.2968	41.663	139.465	469.135	2.1672	17.8327	0	47.7266	164.746	16.9316	3.28601	0.0112118	0.580219	CAPN14	11	68715819	68742726	+	2058	protein_coding	- && sp|A8MX76|CAN14_HUMAN Calpain-14 OS=Homo sapiens OX=9606 GN=CAPN14 PE=2 SV=2 && PF00648:Calpain family cysteine protease|PF01067:Calpain large subunit, domain III	-
ENSBTAG00000030892	13.1043	13.1484	0	12.6786	11.4423	1.0836	2.67491	1.73717	0	10.0747	1.37392	2.82467	0.0112357	0.580219	ENSBTAG00000030892	3	120965775	120967515	+	1539	protein_coding	- && sp|C9JVI0|U17LB_HUMAN Ubiquitin carboxyl-terminal hydrolase 17-like protein 11 OS=Homo sapiens OX=9606 GN=USP17L11 PE=3 SV=1 && PF00443:Ubiquitin carboxyl-terminal hydrolase	-
ENSBTAG00000006494	16.1283	12.137	8.86447	4.6104	5.72116	15.1704	16.0494	39.0864	28.4087	9.49227	24.6787	-1.37762	0.0116952	0.587539	CLDN16	1	76847361	76869738	-	2881	protein_coding	- && sp|Q9XT98|CLD16_BOVIN Claudin-16 OS=Bos taurus OX=9913 GN=CLDN16 PE=2 SV=1 && PF00822:PMP-22/EMP/MP20/Claudin family	-
ENSBTAG00000054882	2661.17	2114.87	1540.65	8065.9	4893.49	2108.69	415.502	902.461	1679.52	3855.22	1276.54	1.59467	0.0117025	0.587539	ENSBTAG00000054882	24	61844175	61850625	-	1173	protein_coding	- && sp|P48594|SPB4_HUMAN Serpin B4 OS=Homo sapiens OX=9606 GN=SERPINB4 PE=1 SV=2 && PF00079:Serpin (serine protease inhibitor)	-
novel.359	29.2326	47.5366	22.1612	53.0196	20.024	63.9325	65.981	35.6121	135.225	34.3948	75.1877	-1.12962	0.0120163	0.596543	-	18	62326778	62335205	+	2581	-	- && sp|P16423|POLR_DROME Retrovirus-related Pol polyprotein from type-2 retrotransposable element R2DM OS=Drosophila melanogaster OX=7227 GN=pol PE=4 SV=1 && -	-
ENSBTAG00000002661	90.7218	28.3197	43.4359	24.2046	16.2099	21.672	20.5076	5.21152	10.2271	40.5784	14.4046	1.49749	0.0122414	0.602644	ISLR2	21	34556000	34560183	-	2700	protein_coding	- && sp|Q6UXK2|ISLR2_HUMAN Immunoglobulin superfamily containing leucine-rich repeat protein 2 OS=Homo sapiens OX=9606 GN=ISLR2 PE=1 SV=1 && PF13855:Leucine rich repeat	-
ENSBTAG00000021855	8.06416	6.0685	0	0	1.90705	19.5048	17.8327	19.1089	6.81808	3.20794	15.8161	-2.30558	0.0126587	0.612231	ANO3	15	56896688	57352721	+	6139	protein_coding	- && sp|Q9BYT9|ANO3_HUMAN Anoctamin-3 OS=Homo sapiens OX=9606 GN=ANO3 PE=2 SV=2 && PF16178:Dimerisation domain of Ca+-activated chloride-channel, anoctamin|PF04547:Calcium-activated chloride channel	-
novel.553	9.07218	35.3996	19.5018	2.3052	0.953526	32.508	34.7738	55.5895	71.5898	13.4465	48.6153	-1.84951	0.0127139	0.612231	-	23	25139219	25139986	+	768	-	- && - && -	-
novel.1051	38.3048	80.9134	189.7	27.6624	30.5128	101.858	85.597	409.104	223.86	73.4186	205.105	-1.48003	0.012734	0.612231	-	9	29367688	29380725	-	4679	-	- && sp|Q53H47|SETMR_HUMAN Histone-lysine N-methyltransferase SETMAR OS=Homo sapiens OX=9606 GN=SETMAR PE=1 SV=2 && -	-
ENSBTAG00000009289	10.0802	29.3311	44.3224	48.4092	148.75	5.418	29.424	14.766	20.4542	56.1786	17.5155	1.67876	0.0133125	0.620883	MS4A8	29	37057599	37073704	+	1131	protein_coding	- && sp|Q99N10|M4A8_MOUSE Membrane-spanning 4-domains subfamily A member 8 OS=Mus musculus OX=10090 GN=Ms4a8 PE=2 SV=4 && PF04103:CD20-like family	-
novel.582	14.1123	5.05709	6.20513	14.9838	6.67468	35.7588	19.616	20.8461	15.9089	9.4066	23.0324	-1.30295	0.0134696	0.625053	-	23	13154862	13159230	-	503	-	- && - && -	-
ENSBTAG00000054008	0	0	24.8205	13.8312	17.1635	0	1.78327	0	1.13635	11.163	0.729905	3.93175	0.0137449	0.626717	ENSBTAG00000054008	NKLS02000910.1	1101426	1290893	+	3843	protein_coding	- && sp|O15439|MRP4_HUMAN ATP-binding cassette sub-family C member 4 OS=Homo sapiens OX=9606 GN=ABCC4 PE=1 SV=3 && PF00005:ABC transporter|PF00664:ABC transporter transmembrane region	-
ENSBTAG00000053277	2.01604	4.04567	0.886447	3.4578	3.8141	8.66881	9.80799	7.81728	12.4998	2.84401	9.69847	-1.77988	0.0145181	0.638521	ENSBTAG00000053277	11	78618779	78623286	-	2053	lncRNA	- && - && -	-
ENSBTAG00000046104	9.07218	10.1142	10.6374	8.0682	4.76763	0	0	4.34293	2.27269	8.53191	1.65391	2.34184	0.0147244	0.640931	B3GALNT1	1	106376776	106377770	+	993	pseudogene	- && sp|Q864U6|B3GL1_PIG UDP-GalNAc:beta-1,3-N-acetylgalactosaminyltransferase 1 OS=Sus scrofa OX=9823 GN=B3GALNT1 PE=2 SV=1 && PF01762:Galactosyltransferase	-
ENSBTAG00000007732	0	8.09134	9.75092	0	9.53526	0	0	0	0	5.4755	0	4.91716	0.0147414	0.640931	ARPP21	22	9640621	9758464	+	5635	protein_coding	- && sp|Q9UBL0|ARP21_HUMAN cAMP-regulated phosphoprotein 21 OS=Homo sapiens OX=9606 GN=ARPP21 PE=1 SV=2 && PF12752:SUZ domain|PF01424:R3H domain	-
ENSBTAG00000004741	30.2406	41.4681	35.4579	72.6138	75.3285	19.5048	44.5818	12.1602	9.09077	51.0218	21.3344	1.24804	0.0147873	0.640931	IL12B	7	70893041	70912103	-	2577	protein_coding	- && sp|P46282|IL12B_BOVIN Interleukin-12 subunit beta OS=Bos taurus OX=9913 GN=IL12B PE=2 SV=1 && PF10420:Cytokine interleukin-12p40 C-terminus	-
ENSBTAG00000025531	11819	7426.84	5474.7	11653.9	27308	6527.61	6524.99	659.257	1862.47	12736.5	3893.58	1.7098	0.0150505	0.640931	PSORS1C2	23	28006091	28007631	+	913	protein_coding	- && sp|Q80ZC9|PS1C2_MOUSE Psoriasis susceptibility 1 candidate gene 2 protein homolog OS=Mus musculus OX=10090 GN=Psors1c2 PE=2 SV=1 && PF15356:Psoriasis susceptibility locus 2	-
ENSBTAG00000001303	1634	785.871	687.883	899.028	659.84	6839.69	1201.03	1028.41	1682.93	933.325	2688.01	-1.52605	0.015092	0.640931	HSPB8	17	56156718	56169968	-	1906	protein_coding	- && sp|Q5EAC9|HSPB8_BOVIN Heat shock protein beta-8 OS=Bos taurus OX=9913 GN=HSPB8 PE=2 SV=1 && PF00011:Hsp20/alpha crystallin family	-
ENSBTAG00000037558	1538.24	255.889	1001.69	1536.42	2621.24	610.067	655.352	181.535	476.129	1390.69	480.771	1.53249	0.0152287	0.640931	GRO1	6	89072611	89075133	+	1474	protein_coding	- && sp|O46676|GROA_BOVIN Growth-regulated protein homolog alpha OS=Bos taurus OX=9913 PE=3 SV=1 && PF00048:Small cytokines (intecrine/chemokine), interleukin-8 like	-
ENSBTAG00000039946	36.2887	20.2283	19.5018	24.2046	12.3958	13.0032	8.02472	12.1602	3.40904	22.5239	9.1493	1.28793	0.0153235	0.640931	ZNF814	18	65375097	65405941	+	393	protein_coding	- && sp|Q13106|ZN154_HUMAN Zinc finger protein 154 OS=Homo sapiens OX=9606 GN=ZNF154 PE=2 SV=3 && PF01352:KRAB box	-
ENSBTAG00000004886	3.02406	8.09134	11.5238	11.526	0.953526	0	0	2.60576	0	7.02375	0.65144	3.33002	0.0153576	0.640931	ZAR1	6	67172309	67176434	+	1478	protein_coding	- && sp|Q86SH2|ZAR1_HUMAN Zygote arrest protein 1 OS=Homo sapiens OX=9606 GN=ZAR1 PE=1 SV=1 && PF13695:Zinc-binding domain	-
ENSBTAG00000002998	4.03208	15.1713	21.2747	24.2046	55.3045	2.1672	13.3745	7.81728	2.27269	23.9974	6.40793	1.88328	0.0155063	0.640931	MELTF	1	71476619	71500652	-	2568	protein_coding	- && sp|P08582|TRFM_HUMAN Melanotransferrin OS=Homo sapiens OX=9606 GN=MELTF PE=1 SV=2 && PF00405:Transferrin	-
novel.727	43.3449	38.4339	10.6374	17.289	43.8622	154.955	52.6065	39.0864	51.1356	30.7135	74.4459	-1.2748	0.0157356	0.640931	-	29	5084264	5085971	-	1685	-	- && sp|O00370|LORF2_HUMAN LINE-1 retrotransposable element ORF2 protein OS=Homo sapiens OX=9606 PE=1 SV=1 && -	-
ENSBTAG00000025502	2.01604	4.04567	3.54579	6.9156	1.90705	9.75241	16.9411	9.55445	9.09077	3.68603	11.3347	-1.64583	0.0161487	0.643215	CNMD	12	11051612	11086878	+	1511	protein_coding	- && sp|P17404|CNMD_BOVIN Leukocyte cell-derived chemotaxin 1 OS=Bos taurus OX=9913 GN=CNMD PE=1 SV=2 && PF04089:BRICHOS domain	-
ENSBTAG00000012692	13.1043	30.3425	34.5714	26.5098	23.8381	78.0193	16.9411	79.0414	52.272	25.6732	56.5684	-1.13698	0.0164439	0.647734	ENSBTAG00000012692	3	33690892	33731268	-	1096	protein_coding	- && sp|Q9N0V4|GSTM1_BOVIN Glutathione S-transferase Mu 1 OS=Bos taurus OX=9913 GN=GSTM1 PE=1 SV=3 && PF14497:Glutathione S-transferase, C-terminal domain|PF02798:Glutathione S-transferase, N-terminal domain	-
ENSBTAG00000043870	0	0	0	0	0	5.418	3.56654	0.868587	4.54539	0	3.59963	-4.28567	0.0166463	0.649797	U6	X	79329870	79329992	+	123	snRNA	- && - && -	-
ENSBTAG00000033292	3.02406	16.1827	5.31868	2.3052	1.90705	0	1.78327	0	0	5.74753	0.445818	3.56286	0.0169395	0.649797	SP7	5	26686615	26694323	+	3006	protein_coding	- && sp|Q8TDD2|SP7_HUMAN Transcription factor Sp7 OS=Homo sapiens OX=9606 GN=SP7 PE=1 SV=1 && PF00096:Zinc finger, C2H2 type	zf-C2H2
ENSBTAG00000000477	178.42	189.135	98.3957	89.9028	202.147	500.624	80.2472	429.082	248.86	151.6	314.703	-1.05312	0.0171063	0.65119	TLR5	16	26601165	26603780	-	2616	protein_coding	- && sp|O60602|TLR5_HUMAN Toll-like receptor 5 OS=Homo sapiens OX=9606 GN=TLR5 PE=1 SV=4 && PF01582:TIR domain|PF13855:Leucine rich repeat	-
ENSBTAG00000006194	1094.71	169.918	1079.69	1294.37	1817.42	299.074	685.668	147.66	344.313	1091.22	369.179	1.56347	0.0172156	0.654056	FOSL1	29	44006997	44013529	-	1909	protein_coding	- && sp|P10158|FOSL1_RAT Fos-related antigen 1 OS=Rattus norvegicus OX=10116 GN=Fosl1 PE=2 SV=1 && PF00170:bZIP transcription factor	TF_bZIP
ENSBTAG00000018773	255.029	72.822	176.403	235.13	1063.18	60.6817	145.337	84.2529	137.498	360.513	106.942	1.7533	0.0173957	0.65701	RND1	5	30923412	30930391	+	2615	protein_coding	- && sp|Q2HJ68|RND1_BOVIN Rho-related GTP-binding protein Rho6 OS=Bos taurus OX=9913 GN=RND1 PE=2 SV=1 && -	-
novel.594	12.0962	8.09134	21.2747	5.763	34.3269	4.3344	8.02472	1.73717	5.68173	16.3104	4.94451	1.73205	0.0175238	0.659691	-	23	48441426	48448595	-	7148	-	- && - && -	-
ENSBTAG00000010069	672.349	414.681	1388.18	1664.35	2624.1	407.434	893.419	772.174	593.173	1352.73	666.55	1.02083	0.0175351	0.659691	EGR1	7	49825961	49830306	+	3655	protein_coding	- && sp|Q29W20|EGR1_BOVIN Early growth response protein 1 OS=Bos taurus OX=9913 GN=EGR1 PE=2 SV=1 && PF11914:Domain of unknown function (DUF3432)|PF11928:Early growth response N-terminal domain	zf-C2H2
ENSBTAG00000015935	151.203	52.5937	13.2967	1.1526	9.53526	17.3376	6.24145	1.73717	11.3635	45.5563	9.16993	2.32204	0.0176588	0.661757	IYD	9	87457227	87509744	+	3415	protein_coding	- && sp|Q6TA49|IYD1_PIG Iodotyrosine deiodinase 1 OS=Sus scrofa OX=9823 GN=IYD PE=1 SV=1 && -	-
ENSBTAG00000050741	14.1123	9.10275	3.54579	16.1364	11.4423	6.50161	2.67491	1.73717	1.13635	10.8679	3.01251	1.85687	0.0180023	0.669245	ENSBTAG00000050741	17	71798189	71800713	-	1686	lncRNA	- && - && -	-
ENSBTAG00000008554	28.2246	14.1598	27.4799	38.0358	28.6058	15.1704	13.3745	6.94869	17.0452	27.3012	13.1347	1.06628	0.0182862	0.671003	NINJ2	5	107436492	107509112	-	1852	protein_coding	- && sp|Q9NZG7|NINJ2_HUMAN Ninjurin-2 OS=Homo sapiens OX=9606 GN=NINJ2 PE=1 SV=1 && PF04923:Ninjurin	-
ENSBTAG00000050169	6.04812	8.09134	8.86447	3.4578	5.72116	9.75241	16.9411	10.423	32.9541	6.43658	17.5176	-1.42578	0.0183809	0.671003	ENSBTAG00000050169	15	28504200	28510464	+	414	protein_coding	- && sp|Q5RCP8|H2B2E_PONAB Histone H2B type 2-E OS=Pongo abelii OX=9601 GN=H2BC21 PE=2 SV=3 && PF00125:Core histone H2A/H2B/H3/H4	-
ENSBTAG00000052825	2.01604	0	0.886447	0	0	2.1672	0	22.5833	7.95443	0.580497	8.17622	-3.80015	0.018701	0.671003	ENSBTAG00000052825	1	83227750	83237050	+	933	protein_coding	- && sp|O54749|CP2J5_MOUSE Cytochrome P450 2J5 OS=Mus musculus OX=10090 GN=Cyp2j5 PE=1 SV=1 && PF00067:Cytochrome P450	-
ENSBTAG00000052355	53.4251	69.7878	21.2747	44.9514	19.0705	256.813	4.45818	220.621	223.86	41.7019	176.438	-2.08146	0.0187161	0.671003	WC1-12	5	102220411	102267444	+	4335	protein_coding	- && sp|P30205|WC11_BOVIN Antigen WC1.1 OS=Bos taurus OX=9913 PE=2 SV=1 && PF00530:Scavenger receptor cysteine-rich domain	-
ENSBTAG00000018146	2.01604	0	0.886447	6.9156	48.6298	0	2.67491	0	0	11.6896	0.668727	4.07431	0.0189509	0.671003	VAT1L	18	5004868	5169828	+	2510	protein_coding	- && sp|Q9HCJ6|VAT1L_HUMAN Synaptic vesicle membrane protein VAT-1 homolog-like OS=Homo sapiens OX=9606 GN=VAT1L PE=1 SV=2 && PF08240:Alcohol dehydrogenase GroES-like domain|PF13602:Zinc-binding dehydrogenase	-
ENSBTAG00000048591	623.964	268.026	326.213	1262.1	2777.62	353.254	489.508	195.432	274.996	1051.58	328.297	1.67944	0.0190429	0.671003	THBD	13	41849505	41854998	-	2504	protein_coding	- && sp|Q5W7P8|TRBM_CANLF Thrombomodulin OS=Canis lupus familiaris OX=9615 GN=THBD PE=2 SV=1 && PF12662:Complement Clr-like EGF-like|PF00059:Lectin C-type domain|PF09064:Thrombomodulin like fifth domain, EGF-like	-
novel.990	76.6095	200.261	78.8938	47.2566	25.7452	310.993	57.9563	287.502	180.679	85.7531	209.283	-1.28679	0.0191346	0.671003	-	7	43190498	43201405	-	4538	-	- && sp|O00370|LORF2_HUMAN LINE-1 retrotransposable element ORF2 protein OS=Homo sapiens OX=9606 PE=1 SV=1 && -	-
ENSBTAG00000053356	6.04812	5.05709	5.31868	1.1526	10.4888	1.0836	1.78327	0	0	5.61306	0.716718	2.95183	0.0192878	0.671003	ENSBTAG00000053356	27	25121023	25123066	+	539	lncRNA	- && - && -	-
ENSBTAG00000053740	8.06416	28.3197	11.5238	23.052	39.0946	17.3376	3.56654	1.73717	4.54539	22.0108	6.79668	1.71535	0.0194294	0.671003	ENSBTAG00000053740	5	100386791	100406644	-	1867	protein_coding	- && sp|D3W0D1|KLRF2_HUMAN Killer cell lectin-like receptor subfamily F member 2 OS=Homo sapiens OX=9606 GN=KLRF2 PE=1 SV=1 && -	-
ENSBTAG00000046260	2.01604	2.02283	1.77289	0	1.90705	7.58521	8.91636	3.47435	7.95443	1.54376	6.98258	-2.14722	0.0195741	0.671003	ENSBTAG00000046260	19	46114000	46114377	+	378	protein_coding	- && sp|Q5RCP8|H2B2E_PONAB Histone H2B type 2-E OS=Pongo abelii OX=9601 GN=H2BC21 PE=2 SV=3 && PF00125:Core histone H2A/H2B/H3/H4	-
ENSBTAG00000037929	13.1043	24.274	16.8425	18.4416	15.2564	13.0032	6.24145	6.08011	5.68173	17.5838	7.75163	1.19114	0.019601	0.671003	ADAM28	8	71497023	71577460	+	3101	protein_coding	- && sp|Q9UKQ2|ADA28_HUMAN Disintegrin and metalloproteinase domain-containing protein 28 OS=Homo sapiens OX=9606 GN=ADAM28 PE=1 SV=3 && PF00200:Disintegrin|PF01562:Reprolysin family propeptide|PF08516:ADAM cysteine-rich|PF01421:Reprolysin (M12B) family zinc metalloprotease	-
ENSBTAG00000055123	15.1203	12.137	1.77289	16.1364	4.76763	2.1672	0	1.73717	4.54539	9.98685	2.11244	2.27634	0.0196392	0.671003	FAM180B	15	77384965	77387225	+	1265	protein_coding	- && sp|Q6P0A1|F180B_HUMAN Protein FAM180B OS=Homo sapiens OX=9606 GN=FAM180B PE=1 SV=3 && PF15173:FAM180 family	-
ENSBTAG00000037768	29.2326	4.04567	23.0476	19.5942	61.9792	0	17.8327	1.73717	0	27.5799	4.89247	2.47214	0.0198029	0.671003	MMP3	15	5779177	5785763	+	1793	protein_coding	- && sp|P28863|MMP3_RABIT Stromelysin-1 OS=Oryctolagus cuniculus OX=9986 GN=MMP3 PE=2 SV=1 && PF00045:Hemopexin|PF01471:Putative peptidoglycan binding domain|PF00413:Matrixin	-
ENSBTAG00000025340	52.417	171.941	88.6447	55.3248	56.258	160.373	70.4392	298.794	172.725	84.9171	175.583	-1.04786	0.0198224	0.671003	CDHR2	7	38024335	38070254	+	5294	protein_coding	- && sp|Q9BYE9|CDHR2_HUMAN Cadherin-related family member 2 OS=Homo sapiens OX=9606 GN=CDHR2 PE=1 SV=2 && PF00028:Cadherin domain	-
ENSBTAG00000053166	2.01604	6.0685	0	2.3052	0.953526	10.836	8.91636	5.21152	13.6362	2.26865	9.65001	-2.10205	0.0199426	0.671003	ENSBTAG00000053166	6	36050590	36050704	-	115	misc_RNA	- && - && -	-
ENSBTAG00000001021	566.507	600.782	1032.71	192.484	88.6779	927.562	328.122	6282.49	1512.48	496.232	2262.66	-2.18887	0.0200701	0.671003	CYP1A1	21	33951654	33955241	+	2547	protein_coding	- && sp|P56591|CP1A1_SHEEP Cytochrome P450 1A1 OS=Ovis aries OX=9940 GN=CYP1A1 PE=2 SV=1 && PF00067:Cytochrome P450	-
ENSBTAG00000033803	51.409	12.137	7.09158	9.2208	1.90705	6.50161	3.56654	1.73717	3.40904	16.3531	3.80359	2.11515	0.020338	0.671003	FABP7	9	28476062	28479847	-	814	protein_coding	- && sp|Q09139|FABP7_BOVIN Fatty acid-binding protein, brain OS=Bos taurus OX=9913 GN=FABP7 PE=1 SV=2 && PF00061:Lipocalin / cytosolic fatty-acid binding protein family	-
ENSBTAG00000002138	221.764	217.455	349.26	104.887	23.8381	519.045	115.021	1725.88	552.265	183.441	728.053	-1.98857	0.0204246	0.671003	PADI1	2	135349139	135393383	-	3191	protein_coding	- && sp|Q9ULC6|PADI1_HUMAN Protein-arginine deiminase type-1 OS=Homo sapiens OX=9606 GN=PADI1 PE=1 SV=2 && PF08527:Protein-arginine deiminase (PAD) middle domain|PF03068:Protein-arginine deiminase (PAD)|PF08526:Protein-arginine deiminase (PAD) N-terminal domain	-
ENSBTAG00000038292	26.2085	37.4224	26.5934	9.2208	50.5369	8.66881	20.5076	5.21152	13.6362	29.9964	12.006	1.32409	0.0205294	0.671003	C3H1orf216	3	110065619	110066302	+	684	protein_coding	- && sp|Q8TAB5|CA216_HUMAN UPF0500 protein C1orf216 OS=Homo sapiens OX=9606 GN=C1orf216 PE=1 SV=1 && PF15546:Domain of unknown function (DUF4653)	-
ENSBTAG00000036993	8.06416	0	3.54579	3.4578	5.72116	1.0836	0	0	0	4.15778	0.2709	3.79536	0.0205598	0.671003	U2	2	48250188	48250365	-	178	snRNA	- && - && -	-
ENSBTAG00000052665	605.82	715.072	608.103	1731.21	2859.62	310.993	953.159	320.508	335.222	1303.96	479.971	1.44162	0.0206236	0.671003	CYP3A4	25	36584417	36633899	-	2023	protein_coding	- && sp|Q29496|CP3AO_SHEEP Cytochrome P450 3A24 OS=Ovis aries OX=9940 GN=CYP3A24 PE=2 SV=1 && PF00067:Cytochrome P450	-
ENSBTAG00000012139	25.2005	39.4453	26.5934	64.5456	123.958	18.4212	44.5818	11.2916	13.6362	55.9486	21.9827	1.34252	0.0206497	0.671003	SIX1	10	72817881	72821235	-	1342	protein_coding	- && sp|A2D5H2|SIX1_LAGLA Homeobox protein SIX1 OS=Lagothrix lagotricha OX=9519 GN=SIX1 PE=3 SV=1 && PF00046:Homeodomain|PF16878:Transcriptional regulator, SIX1, N-terminal SD domain	Homeobox
novel.939	18.1444	21.2398	9.75092	23.052	0	18.4212	30.3156	185.009	10.2271	14.4374	60.9932	-2.08558	0.020677	0.671003	-	6	111046472	111057401	-	3553	-	- && - && -	-
ENSBTAG00000045364	8.06416	3.03425	13.2967	9.2208	3.8141	4.3344	0	0	0	7.48601	1.0836	2.85459	0.0207948	0.671003	U1	23	50823136	50823244	-	109	snRNA	- && - && -	-
ENSBTAG00000048805	12.0962	30.3425	15.0696	14.9838	8.58173	16.254	42.7985	29.5319	56.8173	16.2148	36.3505	-1.16495	0.0208259	0.671003	ENSBTAG00000048805	15	56020063	56025709	-	1521	lncRNA	- && - && -	-
ENSBTAG00000010062	8.06416	6.0685	3.54579	40.341	242.196	4.3344	12.4829	0	0	60.043	4.20433	3.83018	0.0209344	0.671003	SLC26A4	4	48677577	48736265	+	2999	protein_coding	- && sp|O43511|S26A4_HUMAN Pendrin OS=Homo sapiens OX=9606 GN=SLC26A4 PE=1 SV=1 && PF00916:Sulfate permease family|PF01740:STAS domain	-
ENSBTAG00000015547	3790.16	10138.4	7965.62	3424.38	2416.23	11804.7	6105.03	25268.1	12361.2	5546.97	13884.8	-1.32373	0.0210603	0.671003	SLC26A3	4	48780316	48813887	-	3028	protein_coding	- && sp|Q924C9|S26A3_RAT Chloride anion exchanger OS=Rattus norvegicus OX=10116 GN=Slc26a3 PE=2 SV=1 && PF00916:Sulfate permease family|PF01740:STAS domain	-
ENSBTAG00000054899	41.3288	20.2283	37.2308	49.5618	8.58173	28.1736	90.9468	90.333	69.3172	31.3863	69.6927	-1.15655	0.0210615	0.671003	ENSBTAG00000054899	X	19616065	19664470	+	2016	protein_coding	- && sp|Q92581|SL9A6_HUMAN Sodium/hydrogen exchanger 6 OS=Homo sapiens OX=9606 GN=SLC9A6 PE=1 SV=2 && PF00999:Sodium/hydrogen exchanger family	-
ENSBTAG00000040111	0	2.02283	0	0	5.72116	13.0032	13.3745	7.81728	4.54539	1.5488	9.6851	-2.62947	0.0213858	0.671003	OTOP3	19	56476437	56483642	-	2311	protein_coding	- && sp|Q7RTS5|OTOP3_HUMAN Proton channel OTOP3 OS=Homo sapiens OX=9606 GN=OTOP3 PE=1 SV=1 && PF03189:Otopetrin	-
ENSBTAG00000049128	3.02406	2.02283	2.65934	2.3052	5.72116	9.75241	10.6996	8.68587	9.09077	3.14652	9.55717	-1.59434	0.0214593	0.671003	ENSBTAG00000049128	15	63330758	63331135	-	378	protein_coding	- && sp|Q9Y3B4|SF3B6_HUMAN Splicing factor 3B subunit 6 OS=Homo sapiens OX=9606 GN=SF3B6 PE=1 SV=1 && PF00076:RNA recognition motif. (a.k.a. RRM, RBD, or RNP domain)	-
novel.681	9.07218	71.8106	25.707	29.9676	23.8381	13.0032	15.1578	4.34293	15.9089	32.0791	12.1032	1.41292	0.0215108	0.671003	-	26	42373757	42379643	-	461	-	- && - && -	-
ENSBTAG00000020580	914.274	1193.47	675.473	1235.59	4250.82	238.392	534.09	191.958	1132.94	1653.93	524.344	1.65756	0.0215359	0.671003	TCN1	15	83058088	83073458	-	1520	protein_coding	- && sp|P20061|TCO1_HUMAN Transcobalamin-1 OS=Homo sapiens OX=9606 GN=TCN1 PE=1 SV=2 && PF14478:Domain of unknown function (DUF4430)|PF01122:Eukaryotic cobalamin-binding protein	-
ENSBTAG00000038903	17.1363	16.1827	56.7326	11.526	10.4888	19.5048	109.671	31.2691	84.0897	22.4133	61.1337	-1.44129	0.0215578	0.671003	ENSBTAG00000038903	18	58342620	58344707	-	1047	protein_coding	- && sp|Q9BXE9|VN1R3_HUMAN Vomeronasal type-1 receptor 3 OS=Homo sapiens OX=9606 GN=VN1R3 PE=2 SV=1 && PF03402:Vomeronasal organ pheromone receptor family, V1R	-
ENSBTAG00000010952	0	26.2968	0.886447	2.3052	9.53526	0	0	1.73717	0	7.80475	0.434293	4.02344	0.0217004	0.671003	ENSBTAG00000010952	10	48017835	48034891	-	2305	protein_coding	- && sp|Q2KJ18|C2C4A_BOVIN C2 calcium-dependent domain-containing protein 4A OS=Bos taurus OX=9913 GN=C2CD4A PE=2 SV=1 && -	-
ENSBTAG00000012052	10.0802	8.09134	9.75092	23.052	39.0946	0	10.6996	5.21152	3.40904	18.0138	4.83005	1.87333	0.0217442	0.671003	PADI4	2	135262232	135290548	-	2781	protein_coding	- && sp|Q9UM07|PADI4_HUMAN Protein-arginine deiminase type-4 OS=Homo sapiens OX=9606 GN=PADI4 PE=1 SV=2 && PF08526:Protein-arginine deiminase (PAD) N-terminal domain|PF03068:Protein-arginine deiminase (PAD)|PF08527:Protein-arginine deiminase (PAD) middle domain	-
ENSBTAG00000042986	39.3128	25.2854	45.2088	38.0358	44.8157	14.0868	36.5571	7.81728	14.7725	38.5317	18.3084	1.06849	0.0217543	0.671003	ENSBTAG00000042986	2	124852030	124852164	+	135	snoRNA	- && - && -	-
ENSBTAG00000017793	67.5373	56.6394	54.9597	16.1364	52.4439	13.0032	32.9905	33.0063	11.3635	49.5434	22.5909	1.123	0.021791	0.671003	KLRG2	4	102962181	102978225	-	1271	protein_coding	- && sp|A4D1S0|KLRG2_HUMAN Killer cell lectin-like receptor subfamily G member 2 OS=Homo sapiens OX=9606 GN=KLRG2 PE=1 SV=3 && PF00059:Lectin C-type domain	-
ENSBTAG00000050575	4.03208	2.02283	5.31868	29.9676	18.117	2.1672	4.45818	2.60576	0	11.8916	2.30779	2.32762	0.0219528	0.671003	ENSBTAG00000050575	27	6640557	6642230	+	189	protein_coding	- && sp|Q28880|LAP_BOVIN Lingual antimicrobial peptide OS=Bos taurus OX=9913 GN=LAP PE=1 SV=1 && -	-
ENSBTAG00000054159	6.04812	4.04567	7.09158	9.2208	6.67468	2.1672	1.78327	0	2.27269	6.61617	1.55579	2.13019	0.0219656	0.671003	ENSBTAG00000054159	4	117548325	117555704	+	1451	lncRNA	- && - && -	-
ENSBTAG00000023970	1.00802	2.02283	1.77289	0	7.62821	0	27.6407	48.6409	1.13635	2.48639	19.3545	-2.95305	0.0220112	0.671003	ENSBTAG00000023970	NKLS02000567.1	24629	36583	-	1374	protein_coding	- && sp|Q9BZM5|ULBP2_HUMAN UL16-binding protein 2 OS=Homo sapiens OX=9606 GN=ULBP2 PE=1 SV=1 && PF00129:Class I Histocompatibility antigen, domains alpha 1 and 2	-
ENSBTAG00000014319	17.1363	10.1142	10.6374	14.9838	11.4423	36.8424	33.8822	13.8974	21.5906	12.8628	26.5531	-1.04755	0.0220509	0.671003	DNM3	16	39259084	39909380	+	3094	protein_coding	- && sp|Q08877|DYN3_RAT Dynamin-3 OS=Rattus norvegicus OX=10116 GN=Dnm3 PE=1 SV=2 && PF00350:Dynamin family|PF02212:Dynamin GTPase effector domain|PF00169:PH domain|PF01031:Dynamin central region	-
ENSBTAG00000001187	3.02406	27.3083	9.75092	5.763	14.3029	61.7653	77.5723	5.21152	18.1815	12.0298	40.6827	-1.75598	0.0222638	0.67314	RASL10A	17	68588587	68591488	-	1545	protein_coding	- && sp|Q92737|RSLAA_HUMAN Ras-like protein family member 10A OS=Homo sapiens OX=9606 GN=RASL10A PE=1 SV=1 && PF00071:Ras family	-
ENSBTAG00000051993	3.02406	10.1142	14.1832	10.3734	12.3958	2.1672	1.78327	2.60576	5.68173	10.0181	3.05949	1.74041	0.0224034	0.67314	ENSBTAG00000051993	17	66308859	66309241	+	383	misc_RNA	- && - && -	-
novel.123	20.1604	55.6279	26.5934	21.8994	11.4423	33.5916	50.8232	77.3042	63.6354	27.1447	56.3386	-1.05552	0.0224251	0.67314	-	11	1820973	1821793	-	498	-	- && - && -	-
ENSBTAG00000010828	5.0401	6.0685	25.707	0	40.0481	2.1672	3.56654	1.73717	4.54539	15.3727	3.00408	2.36894	0.0225636	0.67314	ENSBTAG00000010828	21	34811403	34814493	-	1339	protein_coding	- && sp|P20718|GRAH_HUMAN Granzyme H OS=Homo sapiens OX=9606 GN=GZMH PE=1 SV=1 && PF00089:Trypsin	-
ENSBTAG00000008892	6.04812	3.03425	0	2.3052	5.72116	0	0	0	0	3.42175	0	4.23332	0.0226304	0.67314	OR52W1	15	46837272	46838657	-	972	protein_coding	- && sp|Q6IF63|O52W1_HUMAN Olfactory receptor 52W1 OS=Homo sapiens OX=9606 GN=OR52W1 PE=2 SV=2 && PF13853:Olfactory receptor	-
novel.376	25.2005	112.267	54.9597	61.0878	40.0481	81.2701	70.4392	210.198	114.771	58.7127	119.17	-1.02329	0.02275	0.673824	-	18	21542971	21553039	-	2394	-	- && sp|A0A1B0GV96|CHD9N_HUMAN CHD9 neighbor protein OS=Homo sapiens OX=9606 GN=CHD9NB PE=4 SV=1 && -	-
ENSBTAG00000044119	9.07218	17.1941	3.54579	6.9156	6.67468	34.6752	3.56654	59.0639	14.7725	8.68047	28.0195	-1.69598	0.0227733	0.673824	KSR2	17	57231745	57664911	+	2853	protein_coding	- && sp|Q6VAB6|KSR2_HUMAN Kinase suppressor of Ras 2 OS=Homo sapiens OX=9606 GN=KSR2 PE=1 SV=2 && PF13543:SAM like domain present in kinase suppressor RAS 1|PF07714:Protein tyrosine kinase	-
novel.1005	120.962	130.473	226.044	34.578	75.3285	2.1672	25.8574	46.0351	87.4987	117.477	40.3896	1.5431	0.0229316	0.67495	-	8	62947156	62951377	+	3112	-	- && - && -	-
ENSBTAG00000054505	4.03208	2.02283	8.86447	2.3052	3.8141	13.0032	16.0494	6.08011	15.9089	4.20774	12.7604	-1.57343	0.0229749	0.67495	ENSBTAG00000054505	7	17975734	17982568	+	690	protein_coding	- && sp|Q9DAX2|PLPP2_MOUSE Phospholipid phosphatase 2 OS=Mus musculus OX=10090 GN=Plpp2 PE=1 SV=1 && PF01569:PAP2 superfamily	-
ENSBTAG00000005106	4.03208	2.02283	0.886447	0	1.90705	6.50161	1.78327	10.423	15.9089	1.76968	8.65419	-2.27333	0.0230216	0.67495	LGI1	26	15237569	15277896	+	3546	protein_coding	- && sp|Q5E9T6|LGI1_BOVIN Leucine-rich glioma-inactivated protein 1 OS=Bos taurus OX=9913 GN=LGI1 PE=2 SV=1 && PF13855:Leucine rich repeat|PF03736:EPTP domain	-
ENSBTAG00000015576	0	1.01142	0	0	1.90705	0	9.80799	5.21152	11.3635	0.583694	6.59574	-3.48001	0.0231498	0.675624	NPAS1	18	54078441	54094359	+	1870	protein_coding	- && sp|Q99742|NPAS1_HUMAN Neuronal PAS domain-containing protein 1 OS=Homo sapiens OX=9606 GN=NPAS1 PE=2 SV=2 && PF08447:PAS fold|PF00989:PAS fold	-
ENSBTAG00000031348	0	1.01142	10.6374	0	15.2564	0	0	0	0	5.38104	0	4.8926	0.0234391	0.676745	CCR9	22	53413330	53431445	-	4364	protein_coding	- && sp|Q1WLP9|CCR9_SHEEP C-C chemokine receptor type 9 OS=Ovis aries OX=9940 GN=CCR9 PE=2 SV=1 && PF00001:7 transmembrane receptor (rhodopsin family)	-
ENSBTAG00000016662	6.04812	6.0685	31.0257	14.9838	16.2099	2.1672	9.80799	0	2.27269	14.8672	3.56197	2.05066	0.0234564	0.676745	CPS1	2	98327892	98467680	+	5633	protein_coding	- && sp|P31327|CPSM_HUMAN Carbamoyl-phosphate synthase [ammonia], mitochondrial OS=Homo sapiens OX=9606 GN=CPS1 PE=1 SV=2 && PF02142:MGS-like domain|PF02786:Carbamoyl-phosphate synthase L chain, ATP binding domain|PF00988:Carbamoyl-phosphate synthase small chain, CPSase domain|PF00117:Glutamine amidotransferase class-I|PF02787:Carbamoyl-phosphate synthetase large chain, oligomerisation domain	-
ENSBTAG00000018297	10.0802	16.1827	18.6154	28.815	75.3285	11.9196	14.2662	12.1602	2.27269	29.8044	10.1547	1.54362	0.0237706	0.680588	PLEKHH1	10	79408026	79463976	+	4414	protein_coding	- && sp|Q9ULM0|PKHH1_HUMAN Pleckstrin homology domain-containing family H member 1 OS=Homo sapiens OX=9606 GN=PLEKHH1 PE=2 SV=2 && PF00373:FERM central domain|PF00784:MyTH4 domain|PF00169:PH domain	-
ENSBTAG00000049408	6.04812	9.10275	12.4103	6.9156	8.58173	15.1704	19.616	13.8974	26.136	8.61169	18.7049	-1.10408	0.0244042	0.682869	ENSBTAG00000049408	29	43678568	43678624	+	57	sRNA	- && - && -	-
ENSBTAG00000012590	111.89	490.537	126.762	167.127	109.655	75.8521	119.479	10.423	115.907	201.194	80.4154	1.32426	0.0246047	0.683421	ACP7	18	48823380	48838282	+	1860	protein_coding	- && sp|Q6ZNF0|ACP7_HUMAN Acid phosphatase type 7 OS=Homo sapiens OX=9606 GN=ACP7 PE=2 SV=2 && PF00149:Calcineurin-like phosphoesterase|PF16656:Purple acid Phosphatase, N-terminal domain|PF14008:Iron/zinc purple acid phosphatase-like protein C	-
ENSBTAG00000044872	0	0	0	0	0	2.1672	0.891636	0.868587	11.3635	0	3.82272	-4.36703	0.0246262	0.683421	7SK	3	26211532	26211817	+	286	misc_RNA	- && - && -	-
ENSBTAG00000047713	5.0401	5.05709	4.43224	1.1526	1.90705	4.3344	8.91636	21.7147	11.3635	3.51781	11.5822	-1.71675	0.0247518	0.685012	LMNTD2	29	50739784	50744603	+	2195	protein_coding	- && sp|Q0VET5|LMTD2_MOUSE Lamin tail domain-containing protein 2 OS=Mus musculus OX=10090 GN=Lmntd2 PE=2 SV=1 && -	-
ENSBTAG00000004256	2392.03	987.143	2031.74	5612.01	8953.61	1453.11	2332.52	760.882	1079.53	3995.31	1406.51	1.50615	0.0249442	0.685369	ODC1	11	87197374	87204771	+	2236	protein_coding	- && sp|P27117|DCOR_BOVIN Ornithine decarboxylase OS=Bos taurus OX=9913 GN=ODC1 PE=2 SV=1 && -	-
ENSBTAG00000002340	226.805	67.765	104.601	235.13	449.111	39.0096	197.943	24.3204	84.0897	216.682	86.3407	1.32637	0.0252214	0.688122	STEAP4	4	72378038	72407341	-	2231	protein_coding	- && sp|Q687X5|STEA4_HUMAN Metalloreductase STEAP4 OS=Homo sapiens OX=9606 GN=STEAP4 PE=1 SV=1 && PF03807:NADP oxidoreductase coenzyme F420-dependent|PF01794:Ferric reductase like transmembrane component	-
ENSBTAG00000048445	10.0802	6.0685	7.97803	9.2208	5.72116	2.1672	1.78327	0	4.54539	7.81374	2.12397	1.93401	0.0252727	0.688547	ENSBTAG00000048445	25	13661308	13663371	+	2064	protein_coding	- && sp|C9JI98|TM238_HUMAN Transmembrane protein 238 OS=Homo sapiens OX=9606 GN=TMEM238 PE=1 SV=1 && PF15125:TMEM238 protein family	-
ENSBTAG00000003531	24.1925	1.01142	8.86447	65.6982	87.7244	15.1704	4.45818	3.47435	14.7725	37.4982	9.46886	1.99588	0.0261816	0.696769	ABCA13	4	7205760	7598351	-	15133	protein_coding	- && sp|Q86UQ4|ABCAD_HUMAN ATP-binding cassette sub-family A member 13 OS=Homo sapiens OX=9606 GN=ABCA13 PE=2 SV=3 && PF00005:ABC transporter|PF12698:ABC-2 family transporter protein	-
ENSBTAG00000044719	2.01604	0	0	1.1526	1.90705	2.1672	9.80799	11.2916	2.27269	1.01514	6.38488	-2.68066	0.0262293	0.696769	ENSBTAG00000044719	3	106035267	106035413	-	147	snoRNA	- && - && -	-
ENSBTAG00000035147	3.02406	5.05709	0.886447	1.1526	2.86058	0	18.7243	11.2916	18.1815	2.59615	12.0494	-2.217	0.0263631	0.697305	C19H17orf67	19	7612667	7637250	-	273	protein_coding	- && sp|Q3V3I5|CQ067_MOUSE Uncharacterized protein C17orf67 homolog OS=Mus musculus OX=10090 GN=Gm525 PE=3 SV=1 && -	-
ENSBTAG00000003593	0	0	0	0	0	6.50161	1.78327	3.47435	1.13635	0	3.22389	-4.13207	0.0263906	0.697305	ANKMY1	3	119936790	119944346	-	690	protein_coding	- && sp|Q9P2S6|ANKY1_HUMAN Ankyrin repeat and MYND domain-containing protein 1 OS=Homo sapiens OX=9606 GN=ANKMY1 PE=2 SV=2 && PF02493:MORN repeat	-
ENSBTAG00000034159	8.06416	8.09134	15.0696	2.3052	7.62821	2.1672	3.56654	0	2.27269	8.2317	2.00161	2.06214	0.0265676	0.69882	FCRLA	3	7901534	7907964	-	1205	protein_coding	- && sp|Q7L513|FCRLA_HUMAN Fc receptor-like A OS=Homo sapiens OX=9606 GN=FCRLA PE=1 SV=2 && PF13895:Immunoglobulin domain	-
ENSBTAG00000009587	11.0882	21.2398	15.9561	16.1364	1.90705	23.8392	19.616	27.7948	61.3627	13.2655	33.1532	-1.3196	0.0266001	0.69882	NRG3	28	36896430	38132186	+	2106	protein_coding	- && sp|P56975|NRG3_HUMAN Pro-neuregulin-3, membrane-bound isoform OS=Homo sapiens OX=9606 GN=NRG3 PE=1 SV=1 && -	-
ENSBTAG00000043602	3.02406	7.07992	4.43224	0	10.4888	8.66881	13.3745	26.9262	14.7725	5.005	15.9355	-1.66053	0.0267199	0.69882	7SK	4	43562420	43562734	+	315	misc_RNA	- && - && -	-
novel.284	26.2085	28.3197	20.3883	10.3734	5.72116	52.0128	16.9411	58.1953	38.6358	18.2022	41.4463	-1.18468	0.0267453	0.69882	-	16	42302753	42307683	-	781	-	- && - && -	-
ENSBTAG00000031160	14.1123	15.1713	10.6374	10.3734	20.024	61.7653	15.1578	0	149.998	14.0637	56.7302	-2.00815	0.026847	0.69882	ENSBTAG00000031160	17	70949587	70953164	+	422	protein_coding	- && sp|P01709|LV208_HUMAN Immunoglobulin lambda variable 2-8 OS=Homo sapiens OX=9606 GN=IGLV2-8 PE=1 SV=2 && PF07686:Immunoglobulin V-set domain	-
ENSBTAG00000048666	8.06416	4.04567	5.31868	4.6104	3.8141	16.254	5.34981	16.5031	15.9089	5.1706	13.504	-1.37874	0.0271142	0.700326	ENSBTAG00000048666	23	31713797	31714207	+	411	protein_coding	- && sp|P68432|H31_BOVIN Histone H3.1 OS=Bos taurus OX=9913 PE=1 SV=2 && PF00125:Core histone H2A/H2B/H3/H4	-
ENSBTAG00000030543	35.2807	6.0685	145.377	323.881	180.216	506.042	457.409	396.944	753.398	138.165	528.448	-1.93571	0.0273733	0.700379	SLC6A16	18	55770345	55813187	-	2904	protein_coding	- && sp|Q9GZN6|S6A16_HUMAN Orphan sodium- and chloride-dependent neurotransmitter transporter NTT5 OS=Homo sapiens OX=9606 GN=SLC6A16 PE=2 SV=1 && PF00209:Sodium:neurotransmitter symporter family	-
ENSBTAG00000050209	23.1845	49.5594	31.0257	41.4936	19.0705	8.66881	21.3993	12.1602	22.7269	32.8667	16.2388	1.01551	0.0273873	0.700379	ENSBTAG00000050209	23	31892672	31893082	+	411	protein_coding	- && sp|P68432|H31_BOVIN Histone H3.1 OS=Bos taurus OX=9913 PE=1 SV=2 && PF00125:Core histone H2A/H2B/H3/H4	-
novel.296	58.4652	111.256	39.0037	118.718	696.074	47.6784	70.4392	37.3492	71.5898	204.703	56.7642	1.851	0.02752	0.700379	-	16	73640793	73641721	-	783	-	- && sp|Q61585|G0S2_MOUSE G0/G1 switch protein 2 OS=Mus musculus OX=10090 GN=G0s2 PE=1 SV=1 && -	-
novel.658	6.04812	6.0685	8.86447	5.763	2.86058	9.75241	15.1578	26.0576	9.09077	5.92094	15.0146	-1.35054	0.0275608	0.700379	-	25	33533457	33534401	-	322	-	- && sp|A0JNT9|BICL1_MOUSE BICD family-like cargo adapter 1 OS=Mus musculus OX=10090 GN=Bicdl1 PE=1 SV=1 && -	-
ENSBTAG00000048497	2.01604	3.03425	1.77289	8.0682	9.53526	0	0	0	2.27269	4.88533	0.568173	3.26288	0.0276704	0.700379	ENSBTAG00000048497	1	73253996	73257620	+	1240	lncRNA	- && - && -	-
ENSBTAG00000047904	404.216	205.318	538.96	869.061	1708.72	148.453	564.405	148.528	180.679	745.255	260.517	1.51597	0.0278924	0.702128	ENSBTAG00000047904	17	52808443	52809534	+	1092	protein_coding	- && sp|Q8TDS4|HCAR2_HUMAN Hydroxycarboxylic acid receptor 2 OS=Homo sapiens OX=9606 GN=HCAR2 PE=1 SV=1 && PF00001:7 transmembrane receptor (rhodopsin family)	-
ENSBTAG00000053311	14.1123	23.2626	9.75092	5.763	12.3958	5.418	6.24145	1.73717	5.68173	13.0569	4.76959	1.46778	0.0279667	0.702341	ENSBTAG00000053311	7	38846276	38846512	+	192	pseudogene	- && sp|Q99569|PKP4_HUMAN Plakophilin-4 OS=Homo sapiens OX=9606 GN=PKP4 PE=1 SV=2 && -	-
ENSBTAG00000006221	4.03208	1.01142	1.77289	36.8832	97.2596	0	12.4829	1.73717	0	28.1918	3.55502	2.96674	0.028067	0.702766	ADGRG3	18	25644891	25674917	+	4668	protein_coding	- && sp|Q86Y34|AGRG3_HUMAN Adhesion G protein-coupled receptor G3 OS=Homo sapiens OX=9606 GN=ADGRG3 PE=1 SV=1 && PF01825:GPCR proteolysis site, GPS, motif|PF00002:7 transmembrane receptor (Secretin family)	-
ENSBTAG00000038042	197.572	47.5366	111.692	361.917	1154.72	10.836	207.751	14.766	49.9993	374.687	70.8381	2.40225	0.028156	0.702766	CXCR2	2	106185020	106192570	+	1436	protein_coding	- && sp|Q28003|CXCR2_BOVIN C-X-C chemokine receptor type 2 OS=Bos taurus OX=9913 GN=CXCR2 PE=2 SV=1 && PF00001:7 transmembrane receptor (rhodopsin family)	-
ENSBTAG00000049042	0	0	3.54579	0	0	32.508	0.891636	1.73717	2.27269	0.709158	9.35238	-3.65464	0.0284488	0.704145	ENSBTAG00000049042	13	11211980	11212960	-	981	protein_coding	- && sp|Q9UPS8|ANR26_HUMAN Ankyrin repeat domain-containing protein 26 OS=Homo sapiens OX=9606 GN=ANKRD26 PE=1 SV=4 && PF14915:CCDC144C protein coiled-coil region	-
ENSBTAG00000047621	39.3128	45.5138	101.055	77.2242	58.1651	32.508	41.0152	6.94869	43.1812	64.2542	30.9133	1.06193	0.0284589	0.704145	ENSBTAG00000047621	16	5146970	5149550	+	579	protein_coding	- && sp|P04003|C4BPA_HUMAN C4b-binding protein alpha chain OS=Homo sapiens OX=9606 GN=C4BPA PE=1 SV=2 && PF18453:Oligomerization domain of C4b-binding protein alpha|PF00084:Sushi repeat (SCR repeat)	-
novel.35	132.051	46.5252	179.062	116.413	306.082	43.344	160.494	21.7147	21.5906	156.027	61.7859	1.33403	0.028497	0.704145	-	1	130228670	130275788	-	1447	-	- && - && -	-
ENSBTAG00000053782	6.04812	65.7421	39.8901	11.526	5.72116	4.3344	8.91636	10.423	7.95443	25.7855	7.90706	1.70101	0.0287093	0.704145	ENSBTAG00000053782	27	39956973	40002500	-	3336	lncRNA	- && - && -	-
ENSBTAG00000001321	158.259	139.576	168.425	464.498	3223.87	53.0964	375.379	145.054	61.3627	830.926	158.723	2.38775	0.0289915	0.704204	IL1B	11	46543394	46552101	-	1930	protein_coding	- && sp|P09428|IL1B_BOVIN Interleukin-1 beta OS=Bos taurus OX=9913 GN=IL1B PE=2 SV=2 && PF00340:Interleukin-1 / 18|PF02394:Interleukin-1 propeptide	-
ENSBTAG00000011525	4701.41	905.218	1660.32	3380.58	5722.11	974.157	2269.21	190.22	818.17	3273.93	1062.94	1.62292	0.0292002	0.704829	SLC5A8	5	65045132	65111413	-	2493	protein_coding	- && sp|Q8N695|SC5A8_HUMAN Sodium-coupled monocarboxylate transporter 1 OS=Homo sapiens OX=9606 GN=SLC5A8 PE=1 SV=2 && PF00474:Sodium:solute symporter family	-
ENSBTAG00000052822	91.7298	72.822	46.0953	125.633	409.063	100.775	61.5229	54.721	43.1812	149.069	65.05	1.19703	0.0292774	0.705808	ENSBTAG00000052822	3	31834096	31836548	-	817	protein_coding	- && sp|Q8NEQ5|CA162_HUMAN Transmembrane protein C1orf162 OS=Homo sapiens OX=9606 GN=C1orf162 PE=2 SV=1 && -	-
ENSBTAG00000002414	25.2005	16.1827	11.5238	21.8994	7.62821	11.9196	4.45818	2.60576	6.81808	16.4869	6.45041	1.37209	0.0294065	0.707282	KCNJ10	3	9603030	9638172	+	5221	protein_coding	- && sp|P78508|KCJ10_HUMAN ATP-sensitive inward rectifier potassium channel 10 OS=Homo sapiens OX=9606 GN=KCNJ10 PE=1 SV=1 && PF17655:Inward rectifier potassium channel C-terminal domain|PF01007:Inward rectifier potassium channel transmembrane domain	-
ENSBTAG00000016223	193.54	342.87	183.495	100.276	75.3285	152.788	275.515	680.103	327.268	179.102	358.919	-1.00333	0.0295271	0.707792	SCRN1	4	66355254	66421169	+	5310	protein_coding	- && sp|P83939|SCRN1_BOVIN Secernin-1 OS=Bos taurus OX=9913 GN=SCRN1 PE=1 SV=2 && -	-
ENSBTAG00000016042	10.0802	4.04567	2.65934	2.3052	10.4888	23.8392	13.3745	17.3717	9.09077	5.91584	15.9191	-1.42324	0.0299359	0.710208	TM6SF2	7	4000994	4007880	+	1530	protein_coding	- && sp|Q9BZW4|TM6S2_HUMAN Transmembrane 6 superfamily member 2 OS=Homo sapiens OX=9606 GN=TM6SF2 PE=1 SV=3 && PF10914:Protein of unknown function (DUF2781)	-
novel.449	2.01604	18.2055	9.75092	0	0	1.0836	10.6996	21.7147	119.316	5.99449	38.2036	-2.66544	0.0301314	0.71021	-	19	60207891	60228220	-	2044	-	- && - && -	-
novel.691	0	0	16.8425	17.289	0	0	0	0	0	6.8263	0	5.23013	0.0302908	0.711874	-	27	21687564	21783529	-	241	-	- && - && -	-
ENSBTAG00000020880	88.7058	57.6508	51.4139	157.906	43.8622	26.0064	67.7643	22.5833	42.0448	79.9078	39.5997	1.00794	0.0304275	0.713097	ARMH4	10	70333003	70474703	-	2772	protein_coding	- && sp|Q2TA21|ARMD4_BOVIN Armadillo-like helical domain-containing protein 4 OS=Bos taurus OX=9913 GN=ARMH4 PE=2 SV=1 && PF15767:Domain of unknown function (DUF4696)	-
ENSBTAG00000049579	2.01604	12.137	5.31868	3.4578	2.86058	17.3376	12.4829	17.3717	9.09077	5.15802	14.0708	-1.44861	0.0307981	0.716159	ENSBTAG00000049579	19	35814659	35837997	-	2553	protein_coding	- && sp|Q9EPR2|PG12A_MOUSE Group XIIA secretory phospholipase A2 OS=Mus musculus OX=10090 GN=Pla2g12a PE=1 SV=2 && -	-
ENSBTAG00000047155	1.00802	0	0	1.1526	0.953526	2.1672	3.56654	6.94869	4.54539	0.622829	4.30696	-2.83461	0.0308933	0.716159	C28H10orf71	28	43547662	43551966	+	4305	protein_coding	- && sp|Q711Q0|CEFIP_HUMAN Cardiac-enriched FHL2-interacting protein OS=Homo sapiens OX=9606 GN=CEFIP PE=1 SV=2 && PF15232:Domain of unknown function (DUF4585)	-
ENSBTAG00000026340	1.00802	18.2055	13.2967	2.3052	9.53526	1.0836	4.45818	0.868587	0	8.87014	1.60259	2.43362	0.0311249	0.716379	ENSBTAG00000026340	14	1763961	1785316	+	2904	protein_coding	- && sp|Q6ZUA9|MROH5_HUMAN Maestro heat-like repeat family member 5 OS=Homo sapiens OX=9606 GN=MROH5 PE=2 SV=2 && -	-
ENSBTAG00000027513	666.301	584.599	1539.76	1777.31	5587.66	698.923	989.716	152.871	706.808	2031.13	637.079	1.67281	0.0311684	0.716379	CXCL2	6	88946402	88948465	+	1113	protein_coding	- && sp|O46676|GROA_BOVIN Growth-regulated protein homolog alpha OS=Bos taurus OX=9913 PE=3 SV=1 && PF00048:Small cytokines (intecrine/chemokine), interleukin-8 like	-
ENSBTAG00000054870	6.04812	6.0685	7.09158	11.526	30.5128	0	8.02472	0	0	12.2494	2.00618	2.5693	0.0312101	0.716379	ENSBTAG00000054870	5	99970279	99994406	+	1473	protein_coding	- && - && -	-
ENSBTAG00000033316	31.2486	37.4224	47.8682	32.2728	71.5144	8.66881	47.2567	7.81728	10.2271	44.0653	18.4925	1.24403	0.0312837	0.716379	PDCD1LG2	8	39092704	39211677	-	2399	protein_coding	- && sp|Q9BQ51|PD1L2_HUMAN Programmed cell death 1 ligand 2 OS=Homo sapiens OX=9606 GN=PDCD1LG2 PE=1 SV=2 && -	-
ENSBTAG00000050373	48.385	123.393	319.121	118.718	626.467	92.1061	98.0799	8.68587	76.1352	247.217	68.7518	1.84734	0.0312909	0.716379	ENSBTAG00000050373	17	70693898	70701513	-	611	protein_coding	- && sp|P01703|LV140_HUMAN Immunoglobulin lambda variable 1-40 OS=Homo sapiens OX=9606 GN=IGLV1-40 PE=1 SV=2 && PF07686:Immunoglobulin V-set domain	-
ENSBTAG00000054381	1.00802	0	2.65934	6.9156	0	11.9196	6.24145	3.47435	20.4542	2.11659	10.5224	-2.33664	0.0313309	0.716379	ENSBTAG00000054381	21	69068338	69069429	-	1092	lncRNA	- && - && -	-
ENSBTAG00000019716	224.788	293.311	392.696	950.895	4599.81	100.775	705.284	61.6697	185.225	1292.3	263.238	2.29531	0.0314086	0.716379	CXCL8	6	88810418	88814572	+	1870	protein_coding	- && sp|P79255|IL8_BOVIN Interleukin-8 OS=Bos taurus OX=9913 GN=CXCL8 PE=3 SV=1 && PF00048:Small cytokines (intecrine/chemokine), interleukin-8 like	-
ENSBTAG00000055302	21.1684	33.3768	28.3663	11.526	73.4215	9.75241	20.5076	0.868587	15.9089	33.5718	11.7594	1.51996	0.0316743	0.716379	ENSBTAG00000055302	19	48234945	48261678	-	2335	protein_coding	- && sp|P13598|ICAM2_HUMAN Intercellular adhesion molecule 2 OS=Homo sapiens OX=9606 GN=ICAM2 PE=1 SV=2 && -	-
ENSBTAG00000053556	8.06416	8.09134	0.886447	0	5.72116	10.836	25.8574	6.08011	21.5906	4.55262	16.091	-1.81667	0.0318358	0.716379	ENSBTAG00000053556	25	3465598	3467894	-	1244	lncRNA	- && - && -	-
novel.316	163.299	75.8563	43.4359	84.1398	33.3734	202.633	99.8632	257.97	84.0897	80.0209	161.139	-1.01205	0.0320291	0.717652	-	17	71453671	71455546	+	1296	-	- && - && -	-
ENSBTAG00000004769	42.3368	56.6394	23.0476	55.3248	117.284	242.727	90.9468	114.653	48.8629	58.9265	124.297	-1.07662	0.0320911	0.717932	NEIL2	8	7625912	7636935	-	1843	protein_coding	- && sp|Q6IE77|NEIL2_BOVIN Endonuclease 8-like 2 OS=Bos taurus OX=9913 GN=NEIL2 PE=2 SV=3 && PF06831:Formamidopyrimidine-DNA glycosylase H2TH domain	-
ENSBTAG00000003435	10.0802	2.02283	3.54579	1.1526	0	0	0	0	0	3.36028	0	4.20965	0.0321654	0.718323	FAM189A1	21	28098966	28336655	-	1607	protein_coding	- && sp|O60320|F1891_HUMAN Protein FAM189A1 OS=Homo sapiens OX=9606 GN=FAM189A1 PE=2 SV=4 && PF04103:CD20-like family	-
ENSBTAG00000021481	22.1764	5.05709	6.20513	2.3052	9.53526	2.1672	3.56654	1.73717	2.27269	9.05582	2.4359	1.89313	0.0321832	0.718323	CA14	3	20375866	20383625	-	2838	protein_coding	- && sp|Q9ULX7|CAH14_HUMAN Carbonic anhydrase 14 OS=Homo sapiens OX=9606 GN=CA14 PE=1 SV=1 && -	-
ENSBTAG00000013736	32.2566	13.1484	31.9121	81.8346	103.934	26.0064	32.9905	15.6346	15.9089	52.6172	22.6351	1.21415	0.0325383	0.722066	PROM1	6	111165322	111279541	-	2595	protein_coding	- && sp|O43490|PROM1_HUMAN Prominin-1 OS=Homo sapiens OX=9606 GN=PROM1 PE=1 SV=1 && PF05478:Prominin	-
ENSBTAG00000050340	5.0401	0	7.09158	2.3052	0	15.1704	2.67491	7.81728	30.6814	2.88738	14.086	-2.26742	0.0326407	0.722066	ENSBTAG00000050340	3	19975312	19975644	-	333	protein_coding	- && sp|Q28055|ARP19_BOVIN cAMP-regulated phosphoprotein 19 OS=Bos taurus OX=9913 GN=ARPP19 PE=1 SV=2 && -	-
ENSBTAG00000048114	4167.15	1197.52	719.795	1672.42	1784.05	1200.63	1127.03	381.31	605.673	1908.19	828.66	1.20336	0.0327032	0.722066	ENSBTAG00000048114	9	87531057	87535158	+	1387	protein_coding	- && sp|Q8TD07|RAE1E_HUMAN Retinoic acid early transcript 1E OS=Homo sapiens OX=9606 GN=RAET1E PE=1 SV=1 && PF00129:Class I Histocompatibility antigen, domains alpha 1 and 2	-
ENSBTAG00000013492	4.03208	4.04567	3.54579	18.4416	5.72116	28.1736	27.6407	15.6346	6.81808	7.15726	19.5667	-1.47506	0.0329318	0.722066	PRKAG3	2	106786779	106794751	-	2584	protein_coding	- && sp|Q2LL38|AAKG3_BOVIN 5'-AMP-activated protein kinase subunit gamma-3 OS=Bos taurus OX=9913 GN=PRKAG3 PE=2 SV=2 && PF00571:CBS domain	-
novel.274	6.04812	14.1598	25.707	3.4578	3.8141	40.0932	26.7491	27.7948	15.9089	10.6374	27.6365	-1.36462	0.0329951	0.722066	-	16	42831436	42833277	+	840	-	- && - && -	-
ENSBTAG00000051730	1542.27	634.159	234.022	204.01	348.99	182.045	286.215	282.291	186.361	592.69	234.228	1.33901	0.0330066	0.722066	ENSBTAG00000051730	NKLS02002005.1	67957	69416	-	1460	lncRNA	- && - && -	-
ENSBTAG00000051929	4.03208	13.1484	5.31868	3.4578	1.90705	0	1.78327	1.73717	0	5.57281	0.880111	2.57553	0.0333428	0.722066	ENSBTAG00000051929	X	76529551	76530558	-	1008	protein_coding	- && - && PF00078:Reverse transcriptase (RNA-dependent DNA polymerase)	-
ENSBTAG00000042741	27.2165	18.2055	34.5714	32.2728	48.6298	13.0032	28.5323	13.8974	5.68173	32.1792	15.2787	1.06119	0.0334547	0.722066	SNORD104	19	48366314	48366383	+	70	snoRNA	- && - && -	-
ENSBTAG00000018724	75.6015	126.427	82.4396	55.3248	23.8381	328.331	70.4392	84.2529	132.953	72.7262	153.994	-1.08049	0.0335183	0.722066	TMEM82	16	51815209	51819141	-	1395	protein_coding	- && sp|A0PJX8|TMM82_HUMAN Transmembrane protein 82 OS=Homo sapiens OX=9606 GN=TMEM82 PE=2 SV=2 && PF15816:Transmembrane protein 82	-
ENSBTAG00000054825	0	0	0	0	0	8.66881	0	5.21152	2.27269	0	4.03826	-4.45591	0.0336501	0.722066	ENSBTAG00000054825	4	81171526	81177099	-	594	protein_coding	- && sp|Q3ZBG0|PSA7_BOVIN Proteasome subunit alpha type-7 OS=Bos taurus OX=9913 GN=PSMA7 PE=1 SV=1 && PF00227:Proteasome subunit	-
ENSBTAG00000053043	0	4.04567	3.54579	5.763	13.3494	0	1.78327	0	0	5.34076	0.445818	3.45942	0.0337411	0.722066	ENSBTAG00000053043	11	25361967	25363727	+	1349	lncRNA	- && - && -	-
ENSBTAG00000055228	6.04812	15.1713	11.5238	1.1526	17.1635	4.3344	3.56654	1.73717	2.27269	10.2119	2.9777	1.7916	0.0340519	0.72476	ENSBTAG00000055228	4	93964466	93966040	+	1575	protein_coding	- && - && PF00078:Reverse transcriptase (RNA-dependent DNA polymerase)	-
ENSBTAG00000050524	105.842	26.2968	52.3004	152.143	102.027	32.508	79.3556	20.8461	30.6814	87.722	40.8478	1.09833	0.034143	0.725097	ENSBTAG00000050524	21	63927109	63950331	-	2635	lncRNA	- && - && -	-
ENSBTAG00000038893	44.3529	50.5709	48.7546	12.6786	21.9311	21.672	8.02472	13.8974	23.8633	35.6576	16.8644	1.0952	0.0343234	0.72636	ENSBTAG00000038893	5	29010266	29011828	-	1563	protein_coding	- && sp|Q2TBH8|ZWINT_BOVIN ZW10 interactor OS=Bos taurus OX=9913 GN=ZWINT PE=2 SV=1 && PF15556:ZW10 interactor	-
ENSBTAG00000009812	1021.12	603.816	725.114	2414.7	5760.25	313.161	1457.82	88.5958	276.132	2105	533.928	1.97897	0.0343851	0.72636	CXCL5	6	88897012	88899124	+	1482	protein_coding	- && sp|P80221|CXCL6_BOVIN C-X-C motif chemokine 6 OS=Bos taurus OX=9913 GN=CXCL6 PE=1 SV=2 && PF00048:Small cytokines (intecrine/chemokine), interleukin-8 like	-
ENSBTAG00000054063	20.1604	6.0685	46.9817	31.1202	12.3958	4.3344	2.67491	10.423	15.9089	23.3453	8.3353	1.49651	0.0347375	0.729222	CD1A	3	11858601	11863244	-	2780	protein_coding	- && sp|Q9XS72|CD1A_PIG T-cell surface glycoprotein CD1a OS=Sus scrofa OX=9823 GN=CD1A PE=2 SV=1 && PF07654:Immunoglobulin C1-set domain|PF16497:MHC-I family domain	-
ENSBTAG00000042662	12.0962	14.1598	25.707	9.2208	16.2099	13.0032	3.56654	1.73717	5.68173	15.4788	5.99717	1.40179	0.0347858	0.729222	SNORD17	13	38233811	38234046	-	236	snoRNA	- && - && -	-
novel.624	26.2085	37.4224	18.6154	4.6104	7.62821	49.8456	54.3898	38.2178	27.2723	18.897	42.4314	-1.1653	0.0348246	0.729222	-	24	61975274	61976491	-	1218	-	- && - && -	-
ENSBTAG00000006589	41.3288	36.411	71.8022	74.919	107.748	15.1704	65.981	13.8974	30.6814	66.4419	31.4326	1.07658	0.0349622	0.729222	CFTR	4	50743789	50957593	-	6063	protein_coding	- && sp|P35071|CFTR_BOVIN Cystic fibrosis transmembrane conductance regulator OS=Bos taurus OX=9913 GN=CFTR PE=2 SV=2 && PF00005:ABC transporter|PF00664:ABC transporter transmembrane region|PF14396:Cystic fibrosis TM conductance regulator (CFTR), regulator domain	-
ENSBTAG00000010382	9.07218	2.02283	2.65934	20.7468	25.7452	1.0836	7.13309	1.73717	1.13635	12.0493	2.77255	2.08891	0.0349716	0.729222	MUC13	1	69332534	69349823	-	948	protein_coding	- && sp|Q9H3R2|MUC13_HUMAN Mucin-13 OS=Homo sapiens OX=9606 GN=MUC13 PE=1 SV=3 && PF01390:SEA domain	-
ENSBTAG00000023648	0	0	0.886447	25.3572	16.2099	0	1.78327	0	0	8.49072	0.445818	4.12836	0.035042	0.729222	ENSBTAG00000023648	15	51386896	51443955	+	3393	protein_coding	- && sp|Q0VC22|NAR5_BOVIN Ecto-ADP-ribosyltransferase 5 OS=Bos taurus OX=9913 GN=ART5 PE=2 SV=1 && PF01129:NAD:arginine ADP-ribosyltransferase	-
ENSBTAG00000039337	2.01604	0	0	1.1526	21.9311	0	0	0	0	5.01995	0	4.78969	0.0353422	0.730579	ENSBTAG00000039337	7	7483683	7515358	+	3165	protein_coding	- && sp|P78329|CP4F2_HUMAN Cytochrome P450 4F2 OS=Homo sapiens OX=9606 GN=CYP4F2 PE=1 SV=1 && -	-
ENSBTAG00000052620	7.05614	12.137	17.7289	27.6624	36.234	5.418	10.6996	6.08011	11.3635	20.1637	8.3903	1.26655	0.0353975	0.730579	ENSBTAG00000052620	16	75614111	75615244	+	1134	protein_coding	- && - && PF00078:Reverse transcriptase (RNA-dependent DNA polymerase)	-
ENSBTAG00000019584	0	0	0	0	0	3.2508	9.80799	2.60576	0	0	3.91614	-4.42029	0.0355039	0.730579	ENSBTAG00000019584	6	113057646	113097777	+	2985	protein_coding	- && sp|Q28949|MA2B2_PIG Epididymis-specific alpha-mannosidase OS=Sus scrofa OX=9823 GN=MAN2B2 PE=1 SV=2 && PF17677:Glycosyl hydrolases family 38 C-terminal beta sandwich domain|PF09261:Alpha mannosidase middle domain|PF01074:Glycosyl hydrolases family 38 N-terminal domain|PF07748:Glycosyl hydrolases family 38 C-terminal domain	-
ENSBTAG00000003479	0	0	0	2.3052	0	4.3344	4.45818	4.34293	2.27269	0.46104	3.85205	-3.24027	0.0355697	0.730579	MATN1	2	122848955	122858265	+	1542	protein_coding	- && sp|P21941|MATN1_HUMAN Cartilage matrix protein OS=Homo sapiens OX=9606 GN=MATN1 PE=1 SV=1 && PF14670:Coagulation Factor Xa inhibitory site|PF00092:von Willebrand factor type A domain|PF10393:Trimeric coiled-coil oligomerisation domain of matrilin	-
ENSBTAG00000022837	0	0	0	0	0.953526	0	0	2.60576	22.7269	0.190705	6.33317	-4.52423	0.0363298	0.736615	ENSBTAG00000022837	NKLS02002206.1	87021	95745	-	1041	protein_coding	- && sp|P51815|ZN75D_HUMAN Zinc finger protein 75D OS=Homo sapiens OX=9606 GN=ZNF75D PE=2 SV=2 && PF01352:KRAB box|PF02023:SCAN domain	-
ENSBTAG00000009418	3.02406	1.01142	1.77289	0	0.953526	10.836	5.34981	3.47435	4.54539	1.35238	6.05139	-2.13161	0.0368007	0.742257	FAM131B	4	106740881	106749085	-	2083	protein_coding	- && sp|Q86XD5|F131B_HUMAN Protein FAM131B OS=Homo sapiens OX=9606 GN=FAM131B PE=1 SV=3 && PF15010:Putative cell signalling	-
novel.263	4.03208	9.10275	0.886447	1.1526	1.90705	5.418	7.13309	16.5031	17.0452	3.41619	11.5249	-1.75723	0.0369275	0.743257	-	15	5376811	5379034	-	329	-	- && sp|Q8NCM8|DYHC2_HUMAN Cytoplasmic dynein 2 heavy chain 1 OS=Homo sapiens OX=9606 GN=DYNC2H1 PE=1 SV=4 && PF12774:Hydrolytic ATP binding site of dynein motor region	-
ENSBTAG00000047022	7.05614	23.2626	2.65934	5.763	2.86058	18.4212	29.424	14.766	26.136	8.32033	22.1868	-1.41979	0.0369773	0.743482	PSCA	14	1703032	1704595	-	372	protein_coding	- && sp|O43653|PSCA_HUMAN Prostate stem cell antigen OS=Homo sapiens OX=9606 GN=PSCA PE=1 SV=2 && -	-
ENSBTAG00000008932	3.02406	0	2.65934	1.1526	4.76763	9.75241	8.91636	4.34293	10.2271	2.32073	8.3097	-1.8152	0.037094	0.743515	SHISA7	18	62066756	62073582	+	1674	protein_coding	- && sp|Q8C3Q5|SHSA7_MOUSE Protein shisa-7 OS=Mus musculus OX=10090 GN=Shisa7 PE=1 SV=3 && PF13908:Wnt and FGF inhibitory regulator	-
ENSBTAG00000024999	33.2647	3.03425	0	0	3.8141	0	0	1.73717	0	8.0226	0.434293	4.06736	0.0371333	0.743515	ENSBTAG00000024999	26	25773638	25774852	-	1029	protein_coding	- && sp|Q6J1H4|UTF1_MOUSE Undifferentiated embryonic cell transcription factor 1 OS=Mus musculus OX=10090 GN=Utf1 PE=1 SV=2 && PF13837:Myb/SANT-like DNA-binding domain	-
ENSBTAG00000016012	0	24.274	2.65934	18.4416	11.4423	4.3344	2.67491	0	0	11.3635	1.75233	2.70079	0.0373241	0.743627	WNT3	19	45384549	45434296	+	1329	protein_coding	- && sp|P56703|WNT3_HUMAN Proto-oncogene Wnt-3 OS=Homo sapiens OX=9606 GN=WNT3 PE=1 SV=2 && PF00110:wnt family	-
ENSBTAG00000012084	13.1043	17.1941	9.75092	9.2208	14.3029	10.836	0	2.60576	0	12.7146	3.36044	1.94074	0.037357	0.743627	ENSBTAG00000012084	8	112982692	113000760	-	1926	protein_coding	- && sp|Q9NQV7|PRDM9_HUMAN Histone-lysine N-methyltransferase PRDM9 OS=Homo sapiens OX=9606 GN=PRDM9 PE=1 SV=2 && PF00096:Zinc finger, C2H2 type|PF09514:SSXRD motif	zf-C2H2
novel.858	6.04812	2.02283	0.886447	6.9156	5.72116	0	1.78327	0	0	4.31883	0.445818	3.1423	0.0373658	0.743627	-	5	96168	141559	+	294	-	- && - && -	-
ENSBTAG00000008343	20.1604	70.7992	14.1832	20.7468	70.5609	211.302	3.56654	113.785	135.225	39.2901	115.97	-1.5601	0.0375136	0.743741	ENSBTAG00000008343	1	82703621	82705452	+	1832	protein_coding	- && - && PF04819:Family of unknown function (DUF716)	-
ENSBTAG00000002757	3.02406	0	12.4103	10.3734	41.0016	0	2.67491	5.21152	0	13.3619	1.97161	2.72142	0.038147	0.75156	IL20	16	4653645	4656675	+	531	protein_coding	- && sp|Q9NYY1|IL20_HUMAN Interleukin-20 OS=Homo sapiens OX=9606 GN=IL20 PE=1 SV=2 && PF00726:Interleukin 10	-
ENSBTAG00000053045	2.01604	8.09134	5.31868	2.3052	0	15.1704	7.13309	14.766	9.09077	3.54625	11.5401	-1.69715	0.0387252	0.75156	ENSBTAG00000053045	12	23675610	23676617	-	1008	protein_coding	- && - && PF00078:Reverse transcriptase (RNA-dependent DNA polymerase)	-
ENSBTAG00000042678	7.05614	11.1256	8.86447	5.763	2.86058	18.4212	14.2662	8.68587	24.9996	7.13396	16.5932	-1.2053	0.0394606	0.756085	SNORA71	13	67340775	67340909	+	135	snoRNA	- && - && -	-
ENSBTAG00000020636	20.1604	3.03425	5.31868	19.5942	18.117	63.9325	19.616	17.3717	29.545	13.2449	32.6163	-1.3012	0.0399647	0.759938	SYN3	5	71116001	71201217	-	2853	protein_coding	- && sp|Q8JZP2|SYN3_MOUSE Synapsin-3 OS=Mus musculus OX=10090 GN=Syn3 PE=1 SV=2 && PF02750:Synapsin, ATP binding domain	-
ENSBTAG00000015670	6.04812	3.03425	7.09158	2.3052	9.53526	2.1672	1.78327	0	1.13635	5.60288	1.2717	2.17562	0.0400894	0.761045	PAK3	X	59266325	59390168	+	3170	protein_coding	- && sp|O75914|PAK3_HUMAN Serine/threonine-protein kinase PAK 3 OS=Homo sapiens OX=9606 GN=PAK3 PE=1 SV=2 && PF00786:P21-Rho-binding domain|PF00069:Protein kinase domain	-
ENSBTAG00000004462	0	2.02283	4.43224	1.1526	5.72116	23.8392	8.91636	11.2916	1.13635	2.66577	11.2959	-2.06406	0.0403388	0.761215	NPAS3	21	44020190	44285742	+	2384	protein_coding	- && sp|Q8IXF0|NPAS3_HUMAN Neuronal PAS domain-containing protein 3 OS=Homo sapiens OX=9606 GN=NPAS3 PE=2 SV=1 && PF08447:PAS fold	-
ENSBTAG00000043839	12.0962	4.04567	3.54579	11.526	10.4888	3.2508	4.45818	0	1.13635	8.3405	2.21133	1.90997	0.0403617	0.761215	ENSBTAG00000043839	13	33160328	33160410	+	83	miRNA	- && - && -	-
ENSBTAG00000020257	2.01604	8.09134	4.43224	18.4416	12.3958	2.1672	5.34981	0	0	9.07541	1.87925	2.24231	0.0411805	0.763593	PTPN5	29	25991833	26050347	+	3185	protein_coding	- && sp|P54829|PTN5_HUMAN Tyrosine-protein phosphatase non-receptor type 5 OS=Homo sapiens OX=9606 GN=PTPN5 PE=1 SV=4 && PF00102:Protein-tyrosine phosphatase	-
ENSBTAG00000052488	65.5213	67.765	22.1612	17.289	83.9103	24.9228	36.5571	11.2916	23.8633	51.3293	24.1587	1.08912	0.0412141	0.763593	SPINK9	7	59739538	59753439	+	646	protein_coding	- && sp|Q5DT21|ISK9_HUMAN Serine protease inhibitor Kazal-type 9 OS=Homo sapiens OX=9606 GN=SPINK9 PE=1 SV=1 && -	-
ENSBTAG00000045649	5.0401	16.1827	12.4103	12.6786	5.72116	2.1672	2.67491	1.73717	7.95443	10.4066	3.63343	1.54891	0.0414543	0.764969	DEFB	27	6956381	6964235	+	368	protein_coding	- && sp|Q95M67|DEFB1_CERER Beta-defensin 1 OS=Cercopithecus erythrogaster OX=161496 GN=DEFB1 PE=3 SV=1 && -	-
ENSBTAG00000054058	6.04812	6.0685	3.54579	14.9838	7.62821	2.1672	0	1.73717	4.54539	7.65488	2.11244	1.89447	0.0415774	0.766124	RNF182	23	42786869	42868903	-	2425	protein_coding	- && sp|Q8N6D2|RN182_HUMAN E3 ubiquitin-protein ligase RNF182 OS=Homo sapiens OX=9606 GN=RNF182 PE=1 SV=1 && -	-
ENSBTAG00000054197	8.06416	35.3996	5.31868	10.3734	9.53526	2.1672	1.78327	6.08011	7.95443	13.7382	4.49625	1.61763	0.0416643	0.766174	PCDHGC4	7	52573280	52576242	+	2595	protein_coding	- && sp|Q9Y5F7|PCDGL_HUMAN Protocadherin gamma-C4 OS=Homo sapiens OX=9606 GN=PCDHGC4 PE=2 SV=1 && PF08266:Cadherin-like|PF00028:Cadherin domain	-
ENSBTAG00000052878	24.1925	12.137	77.1209	40.341	86.7709	26.0064	31.2072	18.2403	7.95443	48.1125	20.8521	1.20413	0.0418189	0.766174	ENSBTAG00000052878	15	46361442	46362506	+	1065	protein_coding	- && sp|Q7Z2Y8|GVIN1_HUMAN Interferon-induced very large GTPase 1 OS=Homo sapiens OX=9606 GN=GVINP1 PE=2 SV=2 && -	-
ENSBTAG00000002135	39.3128	50.5709	73.5751	56.4774	319.431	60.6817	29.424	71.2241	19.3179	107.873	45.1619	1.2554	0.0419528	0.766174	CD69	5	100297983	100305080	+	1702	protein_coding	- && sp|Q07108|CD69_HUMAN Early activation antigen CD69 OS=Homo sapiens OX=9606 GN=CD69 PE=1 SV=1 && PF00059:Lectin C-type domain	-
ENSBTAG00000018165	44.3529	59.6736	85.0989	134.854	406.202	31.4244	131.962	33.0063	45.4539	146.036	60.4617	1.27051	0.0419935	0.766174	RIPOR2	23	32786389	32996550	+	4649	protein_coding	- && sp|Q3B7M3|RIPR2_BOVIN Rho family-interacting cell polarization regulator 2 OS=Bos taurus OX=9913 GN=RIPOR2 PE=2 SV=1 && PF15903:Filopodia upregulated, FAM65	-
ENSBTAG00000020893	2.01604	2.02283	3.54579	0	0	8.66881	5.34981	2.60576	11.3635	1.51693	6.99696	-2.16351	0.0420517	0.766174	MATN3	11	78828218	78841622	+	1266	protein_coding	- && sp|O15232|MATN3_HUMAN Matrilin-3 OS=Homo sapiens OX=9606 GN=MATN3 PE=1 SV=2 && PF14670:Coagulation Factor Xa inhibitory site|PF10393:Trimeric coiled-coil oligomerisation domain of matrilin|PF00092:von Willebrand factor type A domain	-
ENSBTAG00000003121	0	0	0	0	0	9.75241	3.56654	1.73717	0	0	3.76403	-4.35518	0.0421934	0.766174	FRMPD3	X	56135102	56220570	+	6205	protein_coding	- && sp|Q5JV73|FRPD3_HUMAN FERM and PDZ domain-containing protein 3 OS=Homo sapiens OX=9606 GN=FRMPD3 PE=2 SV=2 && PF00595:PDZ domain|PF00373:FERM central domain	-
ENSBTAG00000038532	9.07218	33.3768	10.6374	11.526	12.3958	60.6817	8.02472	12.1602	85.226	15.4016	41.5231	-1.42519	0.0425898	0.767897	FOLR3	15	51782270	51788157	+	1962	protein_coding	- && sp|P02702|FOLR1_BOVIN Folate receptor alpha OS=Bos taurus OX=9913 GN=FOLR1 PE=1 SV=3 && PF03024:Folate receptor family	-
ENSBTAG00000012953	0	0	0	0	0	13.0032	0	8.68587	0	0	5.42227	-4.88338	0.0428032	0.768621	ASTN1	16	58058897	58410271	-	4015	protein_coding	- && sp|O14525|ASTN1_HUMAN Astrotactin-1 OS=Homo sapiens OX=9606 GN=ASTN1 PE=1 SV=3 && PF18411:Annexin-like domain|PF14670:Coagulation Factor Xa inhibitory site	-
ENSBTAG00000043634	3.02406	9.10275	10.6374	10.3734	21.9311	1.0836	7.13309	2.60576	3.40904	11.0137	3.55787	1.61494	0.0429286	0.768621	ENSBTAG00000043634	X	37013220	37013335	+	116	snoRNA	- && - && -	-
novel.925	47.3769	26.2968	25.707	13.8312	11.4423	31.4244	23.1825	78.1728	74.9989	24.9309	51.9447	-1.05712	0.0431435	0.768621	-	6	116885173	116892836	+	1180	-	- && sp|Q6NSI3|FA53A_HUMAN Protein FAM53A OS=Homo sapiens OX=9606 GN=FAM53A PE=1 SV=1 && -	-
ENSBTAG00000054965	46.3689	33.3768	63.8242	43.7988	18.117	20.5884	5.34981	22.5833	31.8177	41.0971	20.0848	1.0425	0.0433162	0.768621	ENSBTAG00000054965	10	35842418	35853157	-	2209	lncRNA	- && - && -	-
ENSBTAG00000054331	0	0	0	0	0	7.58521	1.78327	5.21152	0	0	3.645	-4.31166	0.0433666	0.768621	COLEC10	14	45107921	45157923	-	1974	protein_coding	- && sp|Q9Y6Z7|COL10_HUMAN Collectin-10 OS=Homo sapiens OX=9606 GN=COLEC10 PE=1 SV=2 && PF01391:Collagen triple helix repeat (20 copies)|PF00059:Lectin C-type domain	-
ENSBTAG00000038426	0	3.03425	22.1612	12.6786	4.76763	0	1.78327	0	3.40904	8.52833	1.29808	2.74634	0.0436783	0.77045	CD1B	3	11698349	11717375	-	1908	protein_coding	- && sp|Q29422|CD1B2_SHEEP T-cell surface glycoprotein CD1b-2 OS=Ovis aries OX=9940 PE=1 SV=1 && PF07654:Immunoglobulin C1-set domain|PF16497:MHC-I family domain	-
ENSBTAG00000050650	2.01604	7.07992	14.1832	43.7988	90.585	0	21.3993	4.34293	1.13635	31.5326	6.71963	2.21507	0.0442039	0.77458	ENSBTAG00000050650	25	10058673	10077487	-	3068	lncRNA	- && - && -	-
novel.930	10.0802	18.2055	2.65934	8.0682	2.86058	23.8392	32.0989	15.6346	11.3635	8.37477	20.734	-1.31932	0.0442342	0.77458	-	6	85174248	85178450	-	446	-	- && - && -	-
ENSBTAG00000038063	5.0401	7.07992	22.1612	9.2208	10.4888	14.0868	37.4487	27.7948	15.9089	10.7982	23.8098	-1.13765	0.0447377	0.779502	LIPJ	26	10177187	10214647	+	3191	protein_coding	- && sp|Q5W064|LIPJ_HUMAN Lipase member J OS=Homo sapiens OX=9606 GN=LIPJ PE=2 SV=3 && PF00561:alpha/beta hydrolase fold	-
ENSBTAG00000015818	4.03208	0	15.9561	61.0878	45.7692	0	11.5913	5.21152	0	25.369	4.2007	2.57286	0.0450402	0.779502	ENSBTAG00000015818	15	5868388	5877633	-	2024	protein_coding	- && sp|P28053|MMP1_BOVIN Interstitial collagenase OS=Bos taurus OX=9913 GN=MMP1 PE=1 SV=1 && PF01471:Putative peptidoglycan binding domain|PF00413:Matrixin|PF00045:Hemopexin	-
ENSBTAG00000050215	3.02406	8.09134	2.65934	8.0682	2.86058	0	1.78327	1.73717	0	4.9407	0.880111	2.38938	0.0450424	0.779502	ENSBTAG00000050215	11	5593704	5595074	+	1371	lncRNA	- && - && -	-
ENSBTAG00000014833	2.01604	12.137	13.2967	0	1.90705	15.1704	15.1578	10.423	38.6358	5.87136	19.8468	-1.73808	0.0452533	0.779638	NEU4	3	120822794	120828287	+	1569	protein_coding	- && sp|Q8WWR8|NEUR4_HUMAN Sialidase-4 OS=Homo sapiens OX=9606 GN=NEU4 PE=1 SV=3 && PF13088:BNR repeat-like domain	-
novel.999	3.02406	4.04567	4.43224	3.4578	3.8141	7.58521	5.34981	15.6346	10.2271	3.75477	9.69918	-1.36848	0.0455072	0.779857	-	7	62906935	62907151	-	217	-	- && - && -	-
ENSBTAG00000038080	1.00802	0	1.77289	2.3052	14.3029	0	0	0.868587	0	3.8778	0.217147	3.6976	0.0455812	0.779892	ENSBTAG00000038080	21	34835231	34837188	-	768	protein_coding	- && sp|P80219|DDN1_BOVIN Duodenase-1 OS=Bos taurus OX=9913 GN=BDMD1 PE=1 SV=2 && PF00089:Trypsin	-
ENSBTAG00000004257	184.468	55.6279	173.744	418.394	530.16	157.122	217.559	77.3042	71.5898	272.479	130.894	1.05693	0.046257	0.781919	TAF4B	24	30501605	30607271	-	2760	protein_coding	- && sp|Q92750|TAF4B_HUMAN Transcription initiation factor TFIID subunit 4B OS=Homo sapiens OX=9606 GN=TAF4B PE=1 SV=2 && PF05236:Transcription initiation factor TFIID component TAF4 family|PF07531:NHR1 homology to TAF	-
ENSBTAG00000009059	92.7378	18.2055	115.238	28.815	38.141	8.66881	36.5571	17.3717	39.7721	58.6275	25.5924	1.1987	0.0462686	0.781919	PITX2	6	14831302	14851254	+	2512	protein_coding	- && sp|Q9R0W1|PITX2_RAT Pituitary homeobox 2 OS=Rattus norvegicus OX=10116 GN=Pitx2 PE=2 SV=1 && PF00046:Homeodomain|PF03826:OAR domain	Homeobox
ENSBTAG00000051099	23.1845	28.3197	11.5238	11.526	27.6523	0	16.9411	0	0	20.4412	4.23527	2.24752	0.0464488	0.781919	ENSBTAG00000051099	13	73514033	73520005	-	324	protein_coding	- && - && -	-
ENSBTAG00000044123	53.4251	0	1.77289	6.9156	0	2.1672	0	2.60576	0	12.4227	1.19324	3.36921	0.0473304	0.781919	HAND2	8	5898320	5901264	-	1613	protein_coding	- && sp|P61296|HAND2_HUMAN Heart- and neural crest derivatives-expressed protein 2 OS=Homo sapiens OX=9606 GN=HAND2 PE=1 SV=1 && PF00010:Helix-loop-helix DNA-binding domain	bHLH
novel.381	5.0401	0	0	3.4578	0.953526	10.836	16.9411	3.47435	3.40904	1.89029	8.66512	-2.22581	0.047521	0.781919	-	18	47153332	47157796	-	355	-	- && - && -	-
ENSBTAG00000022715	53.4251	116.313	12.4103	29.9676	101.074	17.3376	24.0742	21.7147	48.8629	62.6379	27.9973	1.16573	0.0475251	0.781919	ENSBTAG00000022715	26	42474359	42491825	+	2847	pseudogene	- && sp|Q4A3R3|DMBT1_PIG Deleted in malignant brain tumors 1 protein OS=Sus scrofa OX=9823 GN=DMBT1 PE=2 SV=1 && PF00431:CUB domain|PF00100:Zona pellucida-like domain|PF00530:Scavenger receptor cysteine-rich domain	-
ENSBTAG00000028457	0	0	0	2.3052	0	4.3344	0.891636	2.60576	7.95443	0.46104	3.94656	-3.25906	0.0475322	0.781919	5S_rRNA	4	88219942	88220045	-	104	rRNA	- && - && -	-
ENSBTAG00000016698	33.2647	27.3083	26.5934	61.0878	82.9568	20.5884	43.6901	13.8974	12.4998	46.2422	22.6689	1.02095	0.0477906	0.781919	SLAMF8	3	9850404	9860647	-	1569	protein_coding	- && sp|Q9P0V8|SLAF8_HUMAN SLAM family member 8 OS=Homo sapiens OX=9606 GN=SLAMF8 PE=1 SV=1 && -	-
novel.618	41.3288	18.2055	24.8205	80.682	23.8381	2.1672	5.34981	0	36.3631	37.775	10.97	1.79776	0.0478492	0.781919	-	24	45892592	45902598	-	3327	-	- && - && -	-
ENSBTAG00000000731	93.7459	121.37	44.3224	46.104	9.53526	98.6077	81.1388	125.076	229.542	63.0155	133.591	-1.08363	0.0485384	0.781919	WFIKKN2	19	35907559	35913414	-	3343	protein_coding	- && sp|Q08E66|WFKN2_BOVIN WAP, Kazal, immunoglobulin, Kunitz and NTR domain-containing protein 2 OS=Bos taurus OX=9913 GN=WFIKKN2 PE=2 SV=1 && PF00014:Kunitz/Bovine pancreatic trypsin inhibitor domain|PF00095:WAP-type (Whey Acidic Protein) 'four-disulfide core'|PF01759:UNC-6/NTR/C345C module|PF07679:Immunoglobulin I-set domain	-
ENSBTAG00000048787	0	0	0	0	0	1.0836	7.13309	0.868587	2.27269	0	2.83949	-3.95561	0.0487329	1	U6	9	39317989	39318095	-	107	snRNA	- && - && -	-
ENSBTAG00000043641	7.05614	17.1941	7.09158	24.2046	27.6523	2.1672	8.91636	9.55445	5.68173	16.6397	6.57994	1.31641	0.0488919	0.781919	ENSBTAG00000043641	26	39259345	39259474	-	130	snoRNA	- && - && -	-
ENSBTAG00000052655	8.06416	28.3197	15.0696	18.4416	24.7917	1.0836	14.2662	7.81728	7.95443	18.9373	7.78037	1.26768	0.0489297	0.781919	IL26	5	45548436	45562759	+	516	protein_coding	- && sp|Q9NPH9|IL26_HUMAN Interleukin-26 OS=Homo sapiens OX=9606 GN=IL26 PE=1 SV=1 && PF00726:Interleukin 10	-
ENSBTAG00000048838	18.1444	14.1598	8.86447	11.526	52.4439	2.1672	14.2662	0	9.09077	21.0277	6.38104	1.72182	0.0494453	0.781919	ENSBTAG00000048838	23	10963673	11011176	-	1454	lncRNA	- && - && -	-
ENSBTAG00000015439	1.00802	3.03425	3.54579	0	5.72116	0	0	0	0	2.66184	0	3.88029	0.0497553	0.781919	ENSBTAG00000015439	7	51920612	51933005	+	2418	protein_coding	- && sp|Q9UN73|PCDA6_HUMAN Protocadherin alpha-6 OS=Homo sapiens OX=9606 GN=PCDHA6 PE=2 SV=1 && PF08266:Cadherin-like|PF00028:Cadherin domain	-
