# Supplementary material for: Multi-Omics Analysis Reveals That Alkaline Mineral Complex Reshapes Rumen Mucosal Microbiota and Metabolites and Enhances Rumen Epithelial Barrier Function in Fattening Cattle
Source: Animals (Basel). 2026 Mar 22;16(6):992. doi: 10.3390/ani16060992 (PMC13024318; doi:10.3390/ani16060992)
Supplement: Supplementary file 1 [file animals-16-00992-s001.zip › Supplementary Table S5.xlsx]

## Sheet: Sheet1
ONTOLOGY	ID	Description	GeneRatio	BgRatio	RichFactor	FoldEnrichment	zScore	pvalue	p.adjust	qvalue	geneID	Count	GeneRatioDecimal	GeneListSymbols
BP	GO:0071222	cellular response to lipopolysaccharide	8/135	40/15476	0.2	22.9274	13.0258	1.65426e-09	5.74168e-07	5.0688e-07	281214/613667/281735/280828/281212/281251/100297786/539392	8	0.0592593	CXCL2/CXCL3/CXCL5/CXCL8/GRO1/IL1B/IL36B/PDCD1LG2
BP	GO:0071219	cellular response to molecule of bacterial origin	8/135	43/15476	0.186047	21.3278	12.5215	3.0515e-09	5.74168e-07	5.0688e-07	281214/613667/281735/280828/281212/281251/100297786/539392	8	0.0592593	CXCL2/CXCL3/CXCL5/CXCL8/GRO1/IL1B/IL36B/PDCD1LG2
BP	GO:0032496	response to lipopolysaccharide	8/135	44/15476	0.181818	20.8431	12.3646	3.70242e-09	5.74168e-07	5.0688e-07	281214/613667/281735/280828/281212/281251/100297786/539392	8	0.0592593	CXCL2/CXCL3/CXCL5/CXCL8/GRO1/IL1B/IL36B/PDCD1LG2
BP	GO:0050900	leukocyte migration	10/135	89/15476	0.11236	12.8806	10.5441	5.16473e-09	5.74168e-07	5.0688e-07	281666/616996/281214/613667/281735/280828/782719/497018/281212/514609	10	0.0740741	CCL20/CCL22/CXCL2/CXCL3/CXCL5/CXCL8/CXCR2/CXCR3/GRO1/SLAMF8
BP	GO:0030593	neutrophil chemotaxis	8/135	46/15476	0.173913	19.9369	12.0659	5.37177e-09	5.74168e-07	5.0688e-07	281666/616996/281214/613667/281735/280828/782719/281212	8	0.0592593	CCL20/CCL22/CXCL2/CXCL3/CXCL5/CXCL8/CXCR2/GRO1
BP	GO:0006935	chemotaxis	12/135	146/15476	0.0821918	9.42222	9.59152	5.39869e-09	5.74168e-07	5.0688e-07	281666/616996/530951/281214/613667/281735/280828/782719/497018/100141457/281212/514609	12	0.0888889	CCL20/CCL22/CCR9/CXCL2/CXCL3/CXCL5/CXCL8/CXCR2/CXCR3/DEFB10/GRO1/SLAMF8
BP	GO:0042330	taxis	12/135	146/15476	0.0821918	9.42222	9.59152	5.39869e-09	5.74168e-07	5.0688e-07	281666/616996/530951/281214/613667/281735/280828/782719/497018/100141457/281212/514609	12	0.0888889	CCL20/CCL22/CCR9/CXCL2/CXCL3/CXCL5/CXCL8/CXCR2/CXCR3/DEFB10/GRO1/SLAMF8
BP	GO:0002237	response to molecule of bacterial origin	8/135	47/15476	0.170213	19.5127	11.9235	6.42648e-09	5.74168e-07	5.0688e-07	281214/613667/281735/280828/281212/281251/100297786/539392	8	0.0592593	CXCL2/CXCL3/CXCL5/CXCL8/GRO1/IL1B/IL36B/PDCD1LG2
BP	GO:0030595	leukocyte chemotaxis	9/135	68/15476	0.132353	15.1725	10.9871	7.12815e-09	5.74168e-07	5.0688e-07	281666/616996/281214/613667/281735/280828/782719/281212/514609	9	0.0666667	CCL20/CCL22/CXCL2/CXCL3/CXCL5/CXCL8/CXCR2/GRO1/SLAMF8
BP	GO:0071216	cellular response to biotic stimulus	8/135	48/15476	0.166667	19.1062	11.7855	7.65558e-09	5.74168e-07	5.0688e-07	281214/613667/281735/280828/281212/281251/100297786/539392	8	0.0592593	CXCL2/CXCL3/CXCL5/CXCL8/GRO1/IL1B/IL36B/PDCD1LG2
BP	GO:0060326	cell chemotaxis	10/135	95/15476	0.105263	12.0671	10.1498	9.81931e-09	6.69498e-07	5.91038e-07	281666/616996/281214/613667/281735/280828/782719/100141457/281212/514609	10	0.0740741	CCL20/CCL22/CXCL2/CXCL3/CXCL5/CXCL8/CXCR2/DEFB10/GRO1/SLAMF8
BP	GO:1990266	neutrophil migration	8/135	50/15476	0.16	18.3419	11.5216	1.07339e-08	6.70869e-07	5.92248e-07	281666/616996/281214/613667/281735/280828/782719/281212	8	0.0592593	CCL20/CCL22/CXCL2/CXCL3/CXCL5/CXCL8/CXCR2/GRO1
BP	GO:0071621	granulocyte chemotaxis	8/135	53/15476	0.150943	17.3037	11.1531	1.73359e-08	1.00015e-06	8.82935e-07	281666/616996/281214/613667/281735/280828/782719/281212	8	0.0592593	CCL20/CCL22/CXCL2/CXCL3/CXCL5/CXCL8/CXCR2/GRO1
BP	GO:0097530	granulocyte migration	8/135	57/15476	0.140351	16.0894	10.7062	3.13884e-08	1.68152e-06	1.48446e-06	281666/616996/281214/613667/281735/280828/782719/281212	8	0.0592593	CCL20/CCL22/CXCL2/CXCL3/CXCL5/CXCL8/CXCR2/GRO1
BP	GO:0006954	inflammatory response	12/135	175/15476	0.0685714	7.86083	8.56231	4.14688e-08	2.00873e-06	1.77332e-06	281666/616996/281214/613667/281735/280828/497018/281212/281251/100297786/514609/444870	12	0.0888889	CCL20/CCL22/CXCL2/CXCL3/CXCL5/CXCL8/CXCR3/GRO1/IL1B/IL36B/SLAMF8/TLR5
BP	GO:0070098	chemokine-mediated signaling pathway	7/135	40/15476	0.175	20.0615	11.3233	4.82096e-08	2.00873e-06	1.77332e-06	281666/616996/281214/613667/281735/280828/281212	7	0.0518519	CCL20/CCL22/CXCL2/CXCL3/CXCL5/CXCL8/GRO1
BP	GO:1990868	response to chemokine	7/135	40/15476	0.175	20.0615	11.3233	4.82096e-08	2.00873e-06	1.77332e-06	281666/616996/281214/613667/281735/280828/281212	7	0.0518519	CCL20/CCL22/CXCL2/CXCL3/CXCL5/CXCL8/GRO1
BP	GO:1990869	cellular response to chemokine	7/135	40/15476	0.175	20.0615	11.3233	4.82096e-08	2.00873e-06	1.77332e-06	281666/616996/281214/613667/281735/280828/281212	7	0.0518519	CCL20/CCL22/CXCL2/CXCL3/CXCL5/CXCL8/GRO1
BP	GO:0071396	cellular response to lipid	8/135	67/15476	0.119403	13.688	9.76335	1.15161e-07	4.31855e-06	3.81245e-06	281214/613667/281735/280828/281212/281251/100297786/539392	8	0.0592593	CXCL2/CXCL3/CXCL5/CXCL8/GRO1/IL1B/IL36B/PDCD1LG2
BP	GO:0097529	myeloid leukocyte migration	8/135	67/15476	0.119403	13.688	9.76335	1.15161e-07	4.31855e-06	3.81245e-06	281666/616996/281214/613667/281735/280828/782719/281212	8	0.0592593	CCL20/CCL22/CXCL2/CXCL3/CXCL5/CXCL8/CXCR2/GRO1
BP	GO:0040011	locomotion	13/135	249/15476	0.0522088	5.98507	7.43907	2.71945e-07	9.7123e-06	8.57409e-06	281666/616996/530951/281214/613667/281735/280828/782719/497018/100141457/615823/281212/514609	13	0.0962963	CCL20/CCL22/CCR9/CXCL2/CXCL3/CXCL5/CXCL8/CXCR2/CXCR3/DEFB10/FGF12/GRO1/SLAMF8
BP	GO:0033993	response to lipid	8/135	80/15476	0.1	11.4637	8.80201	4.65437e-07	1.58672e-05	1.40076e-05	281214/613667/281735/280828/281212/281251/100297786/539392	8	0.0592593	CXCL2/CXCL3/CXCL5/CXCL8/GRO1/IL1B/IL36B/PDCD1LG2
BP	GO:0009617	response to bacterium	10/135	162/15476	0.0617284	7.07636	7.2931	1.53274e-06	4.99808e-05	4.41234e-05	281214/613667/281735/280828/100141457/281212/281251/100297786/539392/510803	10	0.0740741	CXCL2/CXCL3/CXCL5/CXCL8/DEFB10/GRO1/IL1B/IL36B/PDCD1LG2/PGLYRP2
BP	GO:0019221	cytokine-mediated signaling pathway	11/135	222/15476	0.0495495	5.68021	6.58879	3.89413e-06	0.000121692	0.00010743	281666/616996/281214/613667/281735/280828/514933/281212/281857/281251/100297786	11	0.0814815	CCL20/CCL22/CXCL2/CXCL3/CXCL5/CXCL8/EBI3/GRO1/IL12B/IL1B/IL36B
BP	GO:0071345	cellular response to cytokine stimulus	11/135	229/15476	0.0480349	5.50658	6.44508	5.24424e-06	0.000157327	0.00013889	281666/616996/281214/613667/281735/280828/514933/281212/281857/281251/100297786	11	0.0814815	CCL20/CCL22/CXCL2/CXCL3/CXCL5/CXCL8/EBI3/GRO1/IL12B/IL1B/IL36B
BP	GO:0016477	cell migration	13/135	329/15476	0.0395137	4.52973	6.0706	6.09376e-06	0.000175782	0.000155181	536162/281666/616996/281214/613667/281735/280828/782719/497018/100141457/615823/281212/514609	13	0.0962963	ASTN1/CCL20/CCL22/CXCL2/CXCL3/CXCL5/CXCL8/CXCR2/CXCR3/DEFB10/FGF12/GRO1/SLAMF8
BP	GO:0034097	response to cytokine	11/135	248/15476	0.0443548	5.08471	6.08304	1.1164e-05	0.000299035	0.00026399	281666/616996/281214/613667/281735/280828/514933/281212/281857/281251/100297786	11	0.0814815	CCL20/CCL22/CXCL2/CXCL3/CXCL5/CXCL8/EBI3/GRO1/IL12B/IL1B/IL36B
BP	GO:1901652	response to peptide	11/135	248/15476	0.0443548	5.08471	6.08304	1.1164e-05	0.000299035	0.00026399	281666/616996/281214/613667/281735/280828/514933/281212/281857/281251/100297786	11	0.0814815	CCL20/CCL22/CXCL2/CXCL3/CXCL5/CXCL8/EBI3/GRO1/IL12B/IL1B/IL36B
BP	GO:0043207	response to external biotic stimulus	13/135	361/15476	0.0360111	4.1282	5.64157	1.6428e-05	0.0004107	0.000362569	281666/616996/281214/613667/281735/280828/100141457/281212/281251/100297786/539392/510803/444870	13	0.0962963	CCL20/CCL22/CXCL2/CXCL3/CXCL5/CXCL8/DEFB10/GRO1/IL1B/IL36B/PDCD1LG2/PGLYRP2/TLR5
BP	GO:0051707	response to other organism	13/135	361/15476	0.0360111	4.1282	5.64157	1.6428e-05	0.0004107	0.000362569	281666/616996/281214/613667/281735/280828/100141457/281212/281251/100297786/539392/510803/444870	13	0.0962963	CCL20/CCL22/CXCL2/CXCL3/CXCL5/CXCL8/DEFB10/GRO1/IL1B/IL36B/PDCD1LG2/PGLYRP2/TLR5
BP	GO:0009607	response to biotic stimulus	13/135	363/15476	0.0358127	4.10546	5.61641	1.74135e-05	0.000421295	0.000371923	281666/616996/281214/613667/281735/280828/100141457/281212/281251/100297786/539392/510803/444870	13	0.0962963	CCL20/CCL22/CXCL2/CXCL3/CXCL5/CXCL8/DEFB10/GRO1/IL1B/IL36B/PDCD1LG2/PGLYRP2/TLR5
BP	GO:0044419	biological process involved in interspecies interaction between organisms	13/135	365/15476	0.0356164	4.08296	5.59144	1.84507e-05	0.000432438	0.000381759	281666/616996/281214/613667/281735/280828/100141457/281212/281251/100297786/539392/510803/444870	13	0.0962963	CCL20/CCL22/CXCL2/CXCL3/CXCL5/CXCL8/DEFB10/GRO1/IL1B/IL36B/PDCD1LG2/PGLYRP2/TLR5
BP	GO:0061844	antimicrobial humoral immune response mediated by antimicrobial peptide	5/135	39/15476	0.128205	14.6971	8.03403	2.12745e-05	0.00048351	0.000426846	281214/613667/281735/280828/281212	5	0.037037	CXCL2/CXCL3/CXCL5/CXCL8/GRO1
BP	GO:0070887	cellular response to chemical stimulus	13/135	379/15476	0.0343008	3.93214	5.42144	2.73579e-05	0.000603484	0.00053276	281666/616996/281214/613667/281735/280828/782719/100141457/281212/281251/100297786/539392/514609	13	0.0962963	CCL20/CCL22/CXCL2/CXCL3/CXCL5/CXCL8/CXCR2/DEFB10/GRO1/IL1B/IL36B/PDCD1LG2/SLAMF8
BP	GO:0048870	cell motility	13/135	389/15476	0.033419	3.83106	5.3049	3.58399e-05	0.000767998	0.000677994	536162/281666/616996/281214/613667/281735/280828/782719/497018/100141457/615823/281212/514609	13	0.0962963	ASTN1/CCL20/CCL22/CXCL2/CXCL3/CXCL5/CXCL8/CXCR2/CXCR3/DEFB10/FGF12/GRO1/SLAMF8
BP	GO:1901701	cellular response to oxygen-containing compound	8/135	157/15476	0.0509554	5.84138	5.71951	6.9949e-05	0.00145727	0.00128649	281214/613667/281735/280828/281212/281251/100297786/539392	8	0.0592593	CXCL2/CXCL3/CXCL5/CXCL8/GRO1/IL1B/IL36B/PDCD1LG2
BP	GO:0019730	antimicrobial humoral response	5/135	56/15476	0.0892857	10.2354	6.49479	0.000125348	0.00254083	0.00224307	281214/613667/281735/280828/281212	5	0.037037	CXCL2/CXCL3/CXCL5/CXCL8/GRO1
BP	GO:0030001	metal ion transport	12/135	421/15476	0.0285036	3.26756	4.42502	0.000318018	0.00619994	0.00547335	530703/533343/539803/521231/535956/508989/282361/615734/785362/538861/527638/107131508	12	0.0888889	ATP12A/KCNJ10/MELTF/PKD2L1/SCN11A/SLC39A2/SLC5A1/SLC5A8/SLC6A16/STEAP4/TRPM1/TRPV1
BP	GO:1901700	response to oxygen-containing compound	8/135	196/15476	0.0408163	4.67906	4.86249	0.000322397	0.00619994	0.00547335	281214/613667/281735/280828/281212/281251/100297786/539392	8	0.0592593	CXCL2/CXCL3/CXCL5/CXCL8/GRO1/IL1B/IL36B/PDCD1LG2
BP	GO:0006812	monoatomic cation transport	13/135	491/15476	0.0264766	3.0352	4.29907	0.000363146	0.00680898	0.00601102	530703/533343/539803/100337117/521231/535956/508989/282361/615734/785362/538861/527638/107131508	13	0.0962963	ATP12A/KCNJ10/MELTF/OTOP3/PKD2L1/SCN11A/SLC39A2/SLC5A1/SLC5A8/SLC6A16/STEAP4/TRPM1/TRPV1
BP	GO:0098660	inorganic ion transmembrane transport	11/135	381/15476	0.0288714	3.30973	4.28216	0.000510192	0.00933277	0.00823904	100139986/530703/281067/533343/100337117/521231/535956/508989/785362/527638/107131508	11	0.0814815	ANO3/ATP12A/CFTR/KCNJ10/OTOP3/PKD2L1/SCN11A/SLC39A2/SLC6A16/TRPM1/TRPV1
BP	GO:0098542	defense response to other organism	10/135	332/15476	0.0301205	3.45292	4.23826	0.000664623	0.0118683	0.0104774	281666/616996/281214/613667/281735/280828/100141457/281212/510803/444870	10	0.0740741	CCL20/CCL22/CXCL2/CXCL3/CXCL5/CXCL8/DEFB10/GRO1/PGLYRP2/TLR5
BP	GO:0034220	monoatomic ion transmembrane transport	11/135	438/15476	0.0251142	2.87901	3.7422	0.00158476	0.0276411	0.0244018	100139986/530703/281067/533343/100337117/521231/535956/508989/785362/527638/107131508	11	0.0814815	ANO3/ATP12A/CFTR/KCNJ10/OTOP3/PKD2L1/SCN11A/SLC39A2/SLC6A16/TRPM1/TRPV1
BP	GO:0140546	defense response to symbiont	8/135	269/15476	0.0297398	3.40928	3.73936	0.00248872	0.0424214	0.0374499	281666/616996/281214/613667/281735/280828/281212/444870	8	0.0592593	CCL20/CCL22/CXCL2/CXCL3/CXCL5/CXCL8/GRO1/TLR5
BP	GO:0006814	sodium ion transport	5/135	110/15476	0.0454545	5.21077	4.15751	0.00276109	0.0460182	0.0406252	530703/535956/282361/615734/785362	5	0.037037	ATP12A/SCN11A/SLC5A1/SLC5A8/SLC6A16
BP	GO:0007155	cell adhesion	11/135	488/15476	0.022541	2.58403	3.33547	0.00365202	0.0595438	0.0525657	536162/505727/511921/282184/513034/516067/281251/100297786/512796/509556/539392	11	0.0814815	ASTN1/CCN3/CDHR2/CLDN16/CLDN19/FOLR3/IL1B/IL36B/NFASC/NINJ2/PDCD1LG2
BP	GO:0098662	inorganic cation transmembrane transport	9/135	354/15476	0.0254237	2.9145	3.41828	0.00387644	0.0618582	0.0546088	530703/533343/100337117/521231/535956/508989/785362/527638/107131508	9	0.0666667	ATP12A/KCNJ10/OTOP3/PKD2L1/SCN11A/SLC39A2/SLC6A16/TRPM1/TRPV1
BP	GO:0048003	antigen processing and presentation of lipid antigen via MHC class Ib	2/135	12/15476	0.166667	19.1062	5.88588	0.00470774	0.0706161	0.0623404	781011/509004	2	0.0148148	CD1A/CD1B
BP	GO:0048006	antigen processing and presentation, endogenous lipid antigen via MHC class Ib	2/135	12/15476	0.166667	19.1062	5.88588	0.00470774	0.0706161	0.0623404	781011/509004	2	0.0148148	CD1A/CD1B
BP	GO:0048007	antigen processing and presentation, exogenous lipid antigen via MHC class Ib	2/135	12/15476	0.166667	19.1062	5.88588	0.00470774	0.0706161	0.0623404	781011/509004	2	0.0148148	CD1A/CD1B
BP	GO:0098655	monoatomic cation transmembrane transport	9/135	367/15476	0.0245232	2.81126	3.29422	0.00489758	0.0720232	0.0635826	530703/533343/100337117/521231/535956/508989/785362/527638/107131508	9	0.0666667	ATP12A/KCNJ10/OTOP3/PKD2L1/SCN11A/SLC39A2/SLC6A16/TRPM1/TRPV1
BP	GO:0002682	regulation of immune system process	9/135	389/15476	0.0231362	2.65227	3.09606	0.00709025	0.102263	0.0902787	781011/509004/497018/281251/100297786/539392/514609/507126/444870	9	0.0666667	CD1A/CD1B/CXCR3/IL1B/IL36B/PDCD1LG2/SLAMF8/THEMIS2/TLR5
BP	GO:0045619	regulation of lymphocyte differentiation	2/135	15/15476	0.133333	15.2849	5.19231	0.00736252	0.104187	0.0919767	100297786/514609	2	0.0148148	IL36B/SLAMF8
BP	GO:0045109	intermediate filament organization	3/135	48/15476	0.0625	7.16481	4.01274	0.00843284	0.117123	0.103397	532236/535697/540204	3	0.0222222	INA/KRT7/KRT81
BP	GO:0015908	fatty acid transport	3/135	49/15476	0.0612245	7.01859	3.95829	0.00892635	0.121723	0.107458	493998/777787/615734	3	0.0222222	CRABP2/FABP7/SLC5A8
BP	GO:0006959	humoral immune response	5/135	147/15476	0.0340136	3.89922	3.31313	0.00933924	0.125079	0.110421	281214/613667/281735/280828/281212	5	0.037037	CXCL2/CXCL3/CXCL5/CXCL8/GRO1
BP	GO:0006821	chloride transport	3/135	52/15476	0.0576923	6.61368	3.8037	0.0105069	0.136379	0.120396	100139986/281067/505569	3	0.0222222	ANO3/CFTR/CLCN2
BP	GO:0042102	positive regulation of T cell proliferation	2/135	18/15476	0.111111	12.7374	4.674	0.0105466	0.136379	0.120396	281251/539392	2	0.0148148	IL1B/PDCD1LG2
BP	GO:0051249	regulation of lymphocyte activation	4/135	100/15476	0.04	4.58548	3.37428	0.0113967	0.144873	0.127895	281251/100297786/539392/514609	4	0.0296296	IL1B/IL36B/PDCD1LG2/SLAMF8
BP	GO:0050870	positive regulation of T cell activation	3/135	55/15476	0.0545455	6.25293	3.66085	0.0122396	0.150487	0.132851	281251/100297786/539392	3	0.0222222	IL1B/IL36B/PDCD1LG2
BP	GO:1903039	positive regulation of leukocyte cell-cell adhesion	3/135	55/15476	0.0545455	6.25293	3.66085	0.0122396	0.150487	0.132851	281251/100297786/539392	3	0.0222222	IL1B/IL36B/PDCD1LG2
BP	GO:0045104	intermediate filament cytoskeleton organization	3/135	56/15476	0.0535714	6.14127	3.61558	0.0128514	0.15546	0.137241	532236/535697/540204	3	0.0222222	INA/KRT7/KRT81
BP	GO:0045103	intermediate filament-based process	3/135	57/15476	0.0526316	6.03353	3.57139	0.0134803	0.16048	0.141673	532236/535697/540204	3	0.0222222	INA/KRT7/KRT81
BP	GO:0002684	positive regulation of immune system process	7/135	291/15476	0.024055	2.75759	2.83931	0.013912	0.163031	0.143925	781011/509004/281251/100297786/539392/507126/444870	7	0.0518519	CD1A/CD1B/IL1B/IL36B/PDCD1LG2/THEMIS2/TLR5
BP	GO:0022409	positive regulation of cell-cell adhesion	3/135	60/15476	0.05	5.73185	3.4449	0.0154713	0.174243	0.153823	281251/100297786/539392	3	0.0222222	IL1B/IL36B/PDCD1LG2
BP	GO:0006026	aminoglycan catabolic process	2/135	22/15476	0.0909091	10.4215	4.14828	0.0155657	0.174243	0.153823	286869/510803	2	0.0148148	CHI3L1/PGLYRP2
BP	GO:0009112	nucleobase metabolic process	2/135	22/15476	0.0909091	10.4215	4.14828	0.0155657	0.174243	0.153823	510506/514113	2	0.0148148	CPS1/UOX
BP	GO:0032946	positive regulation of mononuclear cell proliferation	2/135	23/15476	0.0869565	9.96844	4.03766	0.0169518	0.181623	0.160338	281251/539392	2	0.0148148	IL1B/PDCD1LG2
BP	GO:0050671	positive regulation of lymphocyte proliferation	2/135	23/15476	0.0869565	9.96844	4.03766	0.0169518	0.181623	0.160338	281251/539392	2	0.0148148	IL1B/PDCD1LG2
BP	GO:0070665	positive regulation of leukocyte proliferation	2/135	23/15476	0.0869565	9.96844	4.03766	0.0169518	0.181623	0.160338	281251/539392	2	0.0148148	IL1B/PDCD1LG2
BP	GO:0098659	inorganic cation import across plasma membrane	3/135	63/15476	0.047619	5.45891	3.32668	0.0176193	0.181623	0.160338	530703/533343/107131508	3	0.0222222	ATP12A/KCNJ10/TRPV1
BP	GO:0099587	inorganic ion import across plasma membrane	3/135	63/15476	0.047619	5.45891	3.32668	0.0176193	0.181623	0.160338	530703/533343/107131508	3	0.0222222	ATP12A/KCNJ10/TRPV1
BP	GO:1901136	carbohydrate derivative catabolic process	4/135	114/15476	0.0350877	4.02235	3.03829	0.017678	0.181623	0.160338	286869/614824/528030/510803	4	0.0296296	CHI3L1/HKDC1/NEU4/PGLYRP2
BP	GO:0030217	T cell differentiation	2/135	24/15476	0.0833333	9.55309	3.93361	0.0183885	0.183885	0.162335	281251/100297786	2	0.0148148	IL1B/IL36B
BP	GO:1902105	regulation of leukocyte differentiation	2/135	24/15476	0.0833333	9.55309	3.93361	0.0183885	0.183885	0.162335	100297786/514609	2	0.0148148	IL36B/SLAMF8
BP	GO:0002694	regulation of leukocyte activation	4/135	116/15476	0.0344828	3.953	2.99469	0.0187203	0.18474	0.16309	281251/100297786/539392/514609	4	0.0296296	IL1B/IL36B/PDCD1LG2/SLAMF8
BP	GO:1902476	chloride transmembrane transport	2/135	26/15476	0.0769231	8.81823	3.74271	0.0214094	0.206641	0.182424	100139986/281067	2	0.0148148	ANO3/CFTR
BP	GO:0050865	regulation of cell activation	4/135	121/15476	0.0330579	3.78965	2.88984	0.0214906	0.206641	0.182424	281251/100297786/539392/514609	4	0.0296296	IL1B/IL36B/PDCD1LG2/SLAMF8
BP	GO:0015698	inorganic anion transport	3/135	69/15476	0.0434783	4.98422	3.11146	0.0223899	0.20756	0.183236	100139986/281067/505569	3	0.0222222	ANO3/CFTR/CLCN2
BP	GO:0098739	import across plasma membrane	3/135	69/15476	0.0434783	4.98422	3.11146	0.0223899	0.20756	0.183236	530703/533343/107131508	3	0.0222222	ATP12A/KCNJ10/TRPV1
BP	GO:0019722	calcium-mediated signaling	2/135	27/15476	0.0740741	8.49163	3.6548	0.0229919	0.20756	0.183236	540418/613505	2	0.0148148	C28H10orf71/GPR143
BP	GO:0048247	lymphocyte chemotaxis	2/135	27/15476	0.0740741	8.49163	3.6548	0.0229919	0.20756	0.183236	281666/616996	2	0.0148148	CCL20/CCL22
BP	GO:0071346	cellular response to type II interferon	2/135	27/15476	0.0740741	8.49163	3.6548	0.0229919	0.20756	0.183236	281666/616996	2	0.0148148	CCL20/CCL22
BP	GO:0045785	positive regulation of cell adhesion	3/135	70/15476	0.0428571	4.91302	3.07802	0.0232468	0.20756	0.183236	281251/100297786/539392	3	0.0222222	IL1B/IL36B/PDCD1LG2
BP	GO:1903706	regulation of hemopoiesis	2/135	28/15476	0.0714286	8.18836	3.57131	0.024621	0.217244	0.191785	100297786/514609	2	0.0148148	IL36B/SLAMF8
BP	GO:0051251	positive regulation of lymphocyte activation	3/135	72/15476	0.0416667	4.77654	3.013	0.0250134	0.21814	0.192575	281251/100297786/539392	3	0.0222222	IL1B/IL36B/PDCD1LG2
BP	GO:1903037	regulation of leukocyte cell-cell adhesion	3/135	73/15476	0.0410959	4.71111	2.98139	0.0259231	0.223475	0.197285	281251/100297786/539392	3	0.0222222	IL1B/IL36B/PDCD1LG2
BP	GO:0048167	regulation of synaptic plasticity	2/135	29/15476	0.0689655	7.906	3.49188	0.026296	0.224113	0.197849	539592/789726	2	0.0148148	RIMS4/SHISA7
BP	GO:0006040	amino sugar metabolic process	2/135	30/15476	0.0666667	7.64247	3.41615	0.0280158	0.2309	0.20384	508108/286869	2	0.0148148	B4GALNT2/CHI3L1
BP	GO:0043297	apical junction assembly	2/135	30/15476	0.0666667	7.64247	3.41615	0.0280158	0.2309	0.20384	282184/513034	2	0.0148148	CLDN16/CLDN19
BP	GO:0070830	bicellular tight junction assembly	2/135	30/15476	0.0666667	7.64247	3.41615	0.0280158	0.2309	0.20384	282184/513034	2	0.0148148	CLDN16/CLDN19
BP	GO:0097553	calcium ion transmembrane import into cytosol	2/135	31/15476	0.0645161	7.39594	3.34385	0.0297796	0.237603	0.209758	527638/107131508	2	0.0148148	TRPM1/TRPV1
BP	GO:0120192	tight junction assembly	2/135	31/15476	0.0645161	7.39594	3.34385	0.0297796	0.237603	0.209758	282184/513034	2	0.0148148	CLDN16/CLDN19
BP	GO:0120193	tight junction organization	2/135	31/15476	0.0645161	7.39594	3.34385	0.0297796	0.237603	0.209758	282184/513034	2	0.0148148	CLDN16/CLDN19
BP	GO:0000041	transition metal ion transport	3/135	78/15476	0.0384615	4.40912	2.83147	0.0307355	0.240121	0.21198	539803/508989/538861	3	0.0222222	MELTF/SLC39A2/STEAP4
BP	GO:0050863	regulation of T cell activation	3/135	78/15476	0.0384615	4.40912	2.83147	0.0307355	0.240121	0.21198	281251/100297786/539392	3	0.0222222	IL1B/IL36B/PDCD1LG2
BP	GO:0002548	monocyte chemotaxis	2/135	32/15476	0.0625	7.16481	3.27469	0.0315865	0.240534	0.212345	281666/616996	2	0.0148148	CCL20/CCL22
BP	GO:0071347	cellular response to interleukin-1	2/135	32/15476	0.0625	7.16481	3.27469	0.0315865	0.240534	0.212345	281666/616996	2	0.0148148	CCL20/CCL22
BP	GO:0015718	monocarboxylic acid transport	3/135	79/15476	0.0379747	4.35331	2.80301	0.0317505	0.240534	0.212345	493998/777787/615734	3	0.0222222	CRABP2/FABP7/SLC5A8
BP	GO:0006820	monoatomic anion transport	3/135	81/15476	0.037037	4.24582	2.74746	0.0338328	0.251234	0.221791	100139986/281067/505569	3	0.0222222	ANO3/CFTR/CLCN2
BP	GO:0035725	sodium ion transmembrane transport	3/135	81/15476	0.037037	4.24582	2.74746	0.0338328	0.251234	0.221791	530703/535956/785362	3	0.0222222	ATP12A/SCN11A/SLC6A16
BP	GO:0048513	animal organ development	8/135	430/15476	0.0186047	2.13278	2.23473	0.0347872	0.254026	0.224256	282173/615823/535053/781874/535697/540204/512796/539977	8	0.0592593	CDK5R1/FGF12/GREB1L/HAND2/KRT7/KRT81/NFASC/NRG3
BP	GO:0042129	regulation of T cell proliferation	2/135	34/15476	0.0588235	6.74336	3.14491	0.0353262	0.254026	0.224256	281251/539392	2	0.0148148	IL1B/PDCD1LG2
BP	GO:0043408	regulation of MAPK cascade	4/135	142/15476	0.028169	3.22921	2.50336	0.035776	0.254026	0.224256	281666/616996/533896/534526	4	0.0296296	CCL20/CCL22/DUSP26/PAK3
BP	GO:0022407	regulation of cell-cell adhesion	3/135	83/15476	0.0361446	4.14351	2.69369	0.0359845	0.254026	0.224256	281251/100297786/539392	3	0.0222222	IL1B/IL36B/PDCD1LG2
BP	GO:0002696	positive regulation of leukocyte activation	3/135	84/15476	0.0357143	4.09418	2.66743	0.0370863	0.254026	0.224256	281251/100297786/539392	3	0.0222222	IL1B/IL36B/PDCD1LG2
BP	GO:0007159	leukocyte cell-cell adhesion	3/135	84/15476	0.0357143	4.09418	2.66743	0.0370863	0.254026	0.224256	281251/100297786/539392	3	0.0222222	IL1B/IL36B/PDCD1LG2
BP	GO:0050867	positive regulation of cell activation	3/135	84/15476	0.0357143	4.09418	2.66743	0.0370863	0.254026	0.224256	281251/100297786/539392	3	0.0222222	IL1B/IL36B/PDCD1LG2
BP	GO:0042098	T cell proliferation	2/135	35/15476	0.0571429	6.55069	3.08389	0.0372572	0.254026	0.224256	281251/539392	2	0.0148148	IL1B/PDCD1LG2
BP	GO:0070555	response to interleukin-1	2/135	35/15476	0.0571429	6.55069	3.08389	0.0372572	0.254026	0.224256	281666/616996	2	0.0148148	CCL20/CCL22
BP	GO:0072676	lymphocyte migration	2/135	36/15476	0.0555556	6.36872	3.0252	0.0392279	0.265053	0.233991	281666/616996	2	0.0148148	CCL20/CCL22
BP	GO:0031424	keratinization	2/135	37/15476	0.0540541	6.1966	2.9687	0.0412374	0.271299	0.239504	535697/540204	2	0.0148148	KRT7/KRT81
BP	GO:0098656	monoatomic anion transmembrane transport	2/135	37/15476	0.0540541	6.1966	2.9687	0.0412374	0.271299	0.239504	100139986/281067	2	0.0148148	ANO3/CFTR
BP	GO:0098661	inorganic anion transmembrane transport	2/135	37/15476	0.0540541	6.1966	2.9687	0.0412374	0.271299	0.239504	100139986/281067	2	0.0148148	ANO3/CFTR
BP	GO:1990573	potassium ion import across plasma membrane	2/135	38/15476	0.0526316	6.03353	2.91423	0.043285	0.282293	0.24921	530703/533343	2	0.0148148	ATP12A/KCNJ10
BP	GO:0019884	antigen processing and presentation of exogenous antigen	2/135	39/15476	0.0512821	5.87882	2.86168	0.0453697	0.293339	0.258962	781011/509004	2	0.0148148	CD1A/CD1B
BP	GO:0000165	MAPK cascade	4/135	158/15476	0.0253165	2.9022	2.25445	0.0496102	0.307734	0.27167	281666/616996/533896/534526	4	0.0296296	CCL20/CCL22/DUSP26/PAK3
BP	GO:0032944	regulation of mononuclear cell proliferation	2/135	41/15476	0.0487805	5.59205	2.76185	0.0496478	0.307734	0.27167	281251/539392	2	0.0148148	IL1B/PDCD1LG2
BP	GO:0034341	response to type II interferon	2/135	41/15476	0.0487805	5.59205	2.76185	0.0496478	0.307734	0.27167	281666/616996	2	0.0148148	CCL20/CCL22
BP	GO:0050670	regulation of lymphocyte proliferation	2/135	41/15476	0.0487805	5.59205	2.76185	0.0496478	0.307734	0.27167	281251/539392	2	0.0148148	IL1B/PDCD1LG2
BP	GO:0070663	regulation of leukocyte proliferation	2/135	41/15476	0.0487805	5.59205	2.76185	0.0496478	0.307734	0.27167	281251/539392	2	0.0148148	IL1B/PDCD1LG2
CC	GO:0009986	cell surface	9/125	338/14711	0.0266272	3.1337	3.67377	0.00237553	0.175266	0.172191	781011/509004/281058/514933/516067/281857/617436/539392/618054	9	0.072	CD1A/CD1B/CD69/EBI3/FOLR3/IL12B/ISLR2/PDCD1LG2/PROM1
CC	GO:0009897	external side of plasma membrane	7/125	218/14711	0.0321101	3.77897	3.82672	0.00259653	0.175266	0.172191	781011/509004/281058/514933/516067/281857/539392	7	0.056	CD1A/CD1B/CD69/EBI3/FOLR3/IL12B/PDCD1LG2
CC	GO:0098552	side of membrane	7/125	299/14711	0.0234114	2.75524	2.83859	0.0139081	0.51765	0.508568	781011/509004/281058/514933/516067/281857/539392	7	0.056	CD1A/CD1B/CD69/EBI3/FOLR3/IL12B/PDCD1LG2
CC	GO:0005882	intermediate filament	4/125	119/14711	0.0336134	3.9559	2.99708	0.0186524	0.51765	0.508568	532236/535697/540204/100851924	4	0.032	INA/KRT7/KRT81/LMNTD2
CC	GO:0045111	intermediate filament cytoskeleton	4/125	120/14711	0.0333333	3.92293	2.97619	0.0191722	0.51765	0.508568	532236/535697/540204/100851924	4	0.032	INA/KRT7/KRT81/LMNTD2
CC	GO:0099081	supramolecular polymer	7/125	362/14711	0.019337	2.27573	2.27508	0.0348604	0.598681	0.588178	528048/540418/506315/532236/535697/540204/100851924	7	0.056	ACTL8/C28H10orf71/DNM3/INA/KRT7/KRT81/LMNTD2
CC	GO:0099512	supramolecular fiber	7/125	362/14711	0.019337	2.27573	2.27508	0.0348604	0.598681	0.588178	528048/540418/506315/532236/535697/540204/100851924	7	0.056	ACTL8/C28H10orf71/DNM3/INA/KRT7/KRT81/LMNTD2
CC	GO:0099513	polymeric cytoskeletal fiber	6/125	303/14711	0.019802	2.33046	2.16627	0.0446522	0.598681	0.588178	528048/506315/532236/535697/540204/100851924	6	0.048	ACTL8/DNM3/INA/KRT7/KRT81/LMNTD2
CC	GO:0005923	bicellular tight junction	2/125	41/14711	0.0487805	5.74088	2.81403	0.0473583	0.598681	0.588178	282184/513034	2	0.016	CLDN16/CLDN19
MF	GO:0045236	CXCR chemokine receptor binding	5/150	13/15924	0.384615	40.8308	14.0097	8.40122e-08	1.20426e-05	1.00894e-05	281214/613667/281735/280828/281212	5	0.0333333	CXCL2/CXCL3/CXCL5/CXCL8/GRO1
MF	GO:0008009	chemokine activity	7/150	41/15924	0.170732	18.1249	10.7063	9.83071e-08	1.20426e-05	1.00894e-05	281666/616996/281214/613667/281735/280828/281212	7	0.0466667	CCL20/CCL22/CXCL2/CXCL3/CXCL5/CXCL8/GRO1
MF	GO:0042379	chemokine receptor binding	8/150	65/15924	0.123077	13.0658	9.50525	1.64757e-07	1.34552e-05	1.12728e-05	281666/616996/281214/613667/281735/280828/100141457/281212	8	0.0533333	CCL20/CCL22/CXCL2/CXCL3/CXCL5/CXCL8/DEFB10/GRO1
MF	GO:0001664	G protein-coupled receptor binding	10/150	182/15924	0.0549451	5.83297	6.3945	8.73196e-06	0.000534832	0.000448087	281666/616996/281214/613667/281735/280828/100141457/281212/281387/540753	10	0.0666667	CCL20/CCL22/CXCL2/CXCL3/CXCL5/CXCL8/DEFB10/GRO1/PENK/WNT3
MF	GO:0005125	cytokine activity	10/150	197/15924	0.0507614	5.38883	6.0443	1.74335e-05	0.000854244	0.000715693	281666/616996/281214/613667/281735/280828/281212/281251/100297786/540753	10	0.0666667	CCL20/CCL22/CXCL2/CXCL3/CXCL5/CXCL8/GRO1/IL1B/IL36B/WNT3
MF	GO:0005126	cytokine receptor binding	10/150	216/15924	0.0462963	4.91481	5.64891	3.83937e-05	0.00156774	0.00131347	281666/616996/281214/613667/281735/280828/100141457/281212/281251/100297786	10	0.0666667	CCL20/CCL22/CXCL2/CXCL3/CXCL5/CXCL8/DEFB10/GRO1/IL1B/IL36B
MF	GO:0030545	signaling receptor regulator activity	14/150	422/15924	0.0331754	3.5219	5.12008	4.59477e-05	0.00160817	0.00134734	281666/616996/281214/613667/281735/280828/100141457/615823/281212/281251/100297786/539977/531979/540753	14	0.0933333	CCL20/CCL22/CXCL2/CXCL3/CXCL5/CXCL8/DEFB10/FGF12/GRO1/IL1B/IL36B/NRG3/WFIKKN2/WNT3
MF	GO:0048018	receptor ligand activity	13/150	396/15924	0.0328283	3.48505	4.88329	9.62938e-05	0.00275685	0.00230971	281666/616996/281214/613667/281735/280828/100141457/615823/281212/281251/100297786/539977/540753	13	0.0866667	CCL20/CCL22/CXCL2/CXCL3/CXCL5/CXCL8/DEFB10/FGF12/GRO1/IL1B/IL36B/NRG3/WNT3
MF	GO:0030546	signaling receptor activator activity	13/150	398/15924	0.0326633	3.46754	4.86142	0.000101272	0.00275685	0.00230971	281666/616996/281214/613667/281735/280828/100141457/615823/281212/281251/100297786/539977/540753	13	0.0866667	CCL20/CCL22/CXCL2/CXCL3/CXCL5/CXCL8/DEFB10/FGF12/GRO1/IL1B/IL36B/NRG3/WNT3
MF	GO:0015108	chloride transmembrane transporter activity	5/150	78/15924	0.0641026	6.80513	5.01172	0.000842732	0.0206469	0.0172982	100139986/281067/505569/512856/530241	5	0.0333333	ANO3/CFTR/CLCN2/SLC26A3/SLC26A4
MF	GO:0004896	cytokine receptor activity	5/150	83/15924	0.060241	6.39518	4.80553	0.00111627	0.0248624	0.0208299	530951/782719/497018/514933/281857	5	0.0333333	CCR9/CXCR2/CXCR3/EBI3/IL12B
MF	GO:0001637	G protein-coupled chemoattractant receptor activity	3/150	24/15924	0.125	13.27	5.86596	0.00143406	0.0270265	0.022643	530951/782719/497018	3	0.02	CCR9/CXCR2/CXCR3
MF	GO:0004950	chemokine receptor activity	3/150	24/15924	0.125	13.27	5.86596	0.00143406	0.0270265	0.022643	530951/782719/497018	3	0.02	CCR9/CXCR2/CXCR3
MF	GO:0008509	monoatomic anion transmembrane transporter activity	5/150	94/15924	0.0531915	5.64681	4.40621	0.00194316	0.0340053	0.0284899	100139986/281067/505569/512856/530241	5	0.0333333	ANO3/CFTR/CLCN2/SLC26A3/SLC26A4
MF	GO:0015103	inorganic anion transmembrane transporter activity	5/150	106/15924	0.0471698	5.00755	4.03685	0.00327926	0.0535612	0.0448741	100139986/281067/505569/512856/530241	5	0.0333333	ANO3/CFTR/CLCN2/SLC26A3/SLC26A4
MF	GO:0140375	immune receptor activity	5/150	109/15924	0.0458716	4.86972	3.95317	0.00369658	0.0543987	0.0455757	530951/782719/497018/514933/281857	5	0.0333333	CCR9/CXCR2/CXCR3/EBI3/IL12B
MF	GO:0019531	oxalate transmembrane transporter activity	2/150	10/15924	0.2	21.232	6.24074	0.00377461	0.0543987	0.0455757	512856/530241	2	0.0133333	SLC26A3/SLC26A4
MF	GO:0016813	hydrolase activity, acting on carbon-nitrogen (but not peptide) bonds, in linear amidines	2/150	11/15924	0.181818	19.3018	5.92109	0.00458499	0.0582473	0.0488001	618224/508161	2	0.0133333	PADI1/PADI4
MF	GO:0015081	sodium ion transmembrane transporter activity	5/150	115/15924	0.0434783	4.61565	3.79464	0.00464338	0.0582473	0.0488001	530703/521231/535956/282361/615734	5	0.0333333	ATP12A/PKD2L1/SCN11A/SLC5A1/SLC5A8
MF	GO:0046873	metal ion transmembrane transporter activity	9/150	345/15924	0.026087	2.76939	3.24004	0.00543824	0.0582473	0.0488001	530703/533343/521231/535956/508989/282361/615734/527638/107131508	9	0.06	ATP12A/KCNJ10/PKD2L1/SCN11A/SLC39A2/SLC5A1/SLC5A8/TRPM1/TRPV1
MF	GO:0030882	lipid antigen binding	2/150	12/15924	0.166667	17.6933	5.64103	0.00546811	0.0582473	0.0488001	781011/509004	2	0.0133333	CD1A/CD1B
MF	GO:0030883	endogenous lipid antigen binding	2/150	12/15924	0.166667	17.6933	5.64103	0.00546811	0.0582473	0.0488001	781011/509004	2	0.0133333	CD1A/CD1B
MF	GO:0030884	exogenous lipid antigen binding	2/150	12/15924	0.166667	17.6933	5.64103	0.00546811	0.0582473	0.0488001	781011/509004	2	0.0133333	CD1A/CD1B
MF	GO:0004198	calcium-dependent cysteine-type endopeptidase activity	2/150	14/15924	0.142857	15.1657	5.17076	0.00744694	0.0706624	0.0592016	528523/515741	2	0.0133333	ADGB/CAPN14
MF	GO:0015116	sulfate transmembrane transporter activity	2/150	14/15924	0.142857	15.1657	5.17076	0.00744694	0.0706624	0.0592016	512856/530241	2	0.0133333	SLC26A3/SLC26A4
MF	GO:0005216	monoatomic ion channel activity	9/150	363/15924	0.0247934	2.63207	3.06732	0.00749887	0.0706624	0.0592016	100139986/281067/505569/533343/100337117/521231/535956/527638/107131508	9	0.06	ANO3/CFTR/CLCN2/KCNJ10/OTOP3/PKD2L1/SCN11A/TRPM1/TRPV1
MF	GO:0022890	inorganic cation transmembrane transporter activity	10/150	432/15924	0.0231481	2.45741	2.99472	0.00783538	0.0710988	0.0595672	530703/533343/100337117/521231/535956/508989/282361/615734/527638/107131508	10	0.0666667	ATP12A/KCNJ10/OTOP3/PKD2L1/SCN11A/SLC39A2/SLC5A1/SLC5A8/TRPM1/TRPV1
MF	GO:0071723	lipopeptide binding	2/150	15/15924	0.133333	14.1547	4.9704	0.00853985	0.0747236	0.0626041	781011/509004	2	0.0133333	CD1A/CD1B
MF	GO:0048020	CCR chemokine receptor binding	3/150	47/15924	0.0638298	6.77617	3.86716	0.00981334	0.0829058	0.0694592	281666/616996/100141457	3	0.02	CCL20/CCL22/DEFB10
MF	GO:0015106	bicarbonate transmembrane transporter activity	2/150	17/15924	0.117647	12.4894	4.62184	0.0109258	0.0878355	0.0735893	512856/530241	2	0.0133333	SLC26A3/SLC26A4
MF	GO:0005254	chloride channel activity	3/150	50/15924	0.06	6.3696	3.70827	0.011622	0.0878355	0.0735893	100139986/281067/505569	3	0.02	ANO3/CFTR/CLCN2
MF	GO:0015267	channel activity	9/150	391/15924	0.0230179	2.44358	2.81831	0.0118309	0.0878355	0.0735893	100139986/281067/505569/533343/100337117/521231/535956/527638/107131508	9	0.06	ANO3/CFTR/CLCN2/KCNJ10/OTOP3/PKD2L1/SCN11A/TRPM1/TRPV1
MF	GO:0022803	passive transmembrane transporter activity	9/150	391/15924	0.0230179	2.44358	2.81831	0.0118309	0.0878355	0.0735893	100139986/281067/505569/533343/100337117/521231/535956/527638/107131508	9	0.06	ANO3/CFTR/CLCN2/KCNJ10/OTOP3/PKD2L1/SCN11A/TRPM1/TRPV1
MF	GO:0008324	monoatomic cation transmembrane transporter activity	10/150	467/15924	0.0214133	2.27323	2.72327	0.0130515	0.0940477	0.078794	530703/533343/100337117/521231/535956/508989/282361/615734/527638/107131508	10	0.0666667	ATP12A/KCNJ10/OTOP3/PKD2L1/SCN11A/SLC39A2/SLC5A1/SLC5A8/TRPM1/TRPV1
MF	GO:0005253	monoatomic anion channel activity	3/150	55/15924	0.0545455	5.79055	3.47039	0.0150362	0.105253	0.0881821	100139986/281067/505569	3	0.02	ANO3/CFTR/CLCN2
MF	GO:0005310	dicarboxylic acid transmembrane transporter activity	2/150	21/15924	0.0952381	10.1105	4.07379	0.0164615	0.112029	0.0938593	512856/530241	2	0.0133333	SLC26A3/SLC26A4
MF	GO:0070851	growth factor receptor binding	3/150	58/15924	0.0517241	5.49103	3.34129	0.0173282	0.114741	0.0961306	615823/281251/100297786	3	0.02	FGF12/IL1B/IL36B
MF	GO:0005539	glycosaminoglycan binding	3/150	59/15924	0.0508475	5.39797	3.30024	0.0181331	0.116911	0.0979488	505727/516536/510803	3	0.02	CCN3/EVA1C/PGLYRP2
MF	GO:1901681	sulfur compound binding	3/150	64/15924	0.046875	4.97625	3.10813	0.0224659	0.140554	0.117757	505727/516536/507517	3	0.02	CCN3/EVA1C/TKTL1
MF	GO:0043539	protein serine/threonine kinase activator activity	2/150	25/15924	0.08	8.4928	3.65609	0.0229476	0.140554	0.117757	282173/521099	2	0.0133333	CDK5R1/FAM20A
MF	GO:0005504	fatty acid binding	2/150	26/15924	0.0769231	8.16615	3.56606	0.0247085	0.147648	0.123701	493998/777787	2	0.0133333	CRABP2/FABP7
MF	GO:0003823	antigen binding	2/150	27/15924	0.0740741	7.8637	3.48073	0.0265228	0.147684	0.123731	781011/509004	2	0.0133333	CD1A/CD1B
MF	GO:0005272	sodium channel activity	2/150	27/15924	0.0740741	7.8637	3.48073	0.0265228	0.147684	0.123731	521231/535956	2	0.0133333	PKD2L1/SCN11A
MF	GO:1901682	sulfur compound transmembrane transporter activity	2/150	27/15924	0.0740741	7.8637	3.48073	0.0265228	0.147684	0.123731	512856/530241	2	0.0133333	SLC26A3/SLC26A4
MF	GO:0022804	active transmembrane transporter activity	7/150	309/15924	0.0226537	2.40492	2.43191	0.027173	0.147942	0.123947	107131279/530703/281067/512856/530241/282361/615734	7	0.0466667	ABCA13/ATP12A/CFTR/SLC26A3/SLC26A4/SLC5A1/SLC5A8
MF	GO:0005262	calcium channel activity	3/150	78/15924	0.0384615	4.08308	2.6617	0.0373274	0.198809	0.166564	521231/527638/107131508	3	0.02	PKD2L1/TRPM1/TRPV1
MF	GO:0005261	monoatomic cation channel activity	6/150	264/15924	0.0227273	2.41273	2.2571	0.0389943	0.203268	0.1703	533343/100337117/521231/535956/527638/107131508	6	0.04	KCNJ10/OTOP3/PKD2L1/SCN11A/TRPM1/TRPV1
MF	GO:0008201	heparin binding	2/150	35/15924	0.0571429	6.06629	2.92592	0.0428246	0.214123	0.179394	505727/516536	2	0.0133333	CCN3/EVA1C
MF	GO:0030280	structural constituent of skin epidermis	2/150	35/15924	0.0571429	6.06629	2.92592	0.0428246	0.214123	0.179394	535697/540204	2	0.0133333	KRT7/KRT81
MF	GO:0008188	neuropeptide receptor activity	2/150	37/15924	0.0540541	5.73838	2.81382	0.0473573	0.232051	0.194414	613505/282431	2	0.0133333	GPR143/PROKR2
