# Supplementary material for: Multi-Omics Analysis Reveals That Alkaline Mineral Complex Reshapes Rumen Mucosal Microbiota and Metabolites and Enhances Rumen Epithelial Barrier Function in Fattening Cattle
Source: Animals (Basel). 2026 Mar 22;16(6):992. doi: 10.3390/ani16060992 (PMC13024318; doi:10.3390/ani16060992)
Supplement: Supplementary file 1 [file animals-16-00992-s001.zip › Supplementary Table S6.xlsx]

## Sheet: Sheet1
category	subcategory	ID	Description	GeneRatio	BgRatio	RichFactor	FoldEnrichment	zScore	pvalue	p.adjust	qvalue	geneID	Count	GeneRatioDecimal	GeneListSymbols
Environmental Information Processing	Signaling molecules and interaction	bta04061	Viral protein interaction with cytokine and cytokine receptor	13/88	95/9584	0.136842	14.9033	13.1097	2.50733e-12	4.26246e-10	3.80058e-10	281666/616996/530951/281214/613667/281735/280828/782719/497018/281212/527634/515533/526285	13	0.147727	CCL20/CCL22/CCR9/CXCL2/CXCL3/CXCL5/CXCL8/CXCR2/CXCR3/GRO1/IL19/IL20/IL24
Environmental Information Processing	Signaling molecules and interaction	bta04060	Cytokine-cytokine receptor interaction	19/88	340/9584	0.0558824	6.0861	9.19212	1.63144e-10	1.38672e-08	1.23646e-08	281666/616996/530951/281214/613667/281735/280828/782719/497018/514933/281212/281857/527634/281251/515533/507778/526285/782075/100297786	19	0.215909	CCL20/CCL22/CCR9/CXCL2/CXCL3/CXCL5/CXCL8/CXCR2/CXCR3/EBI3/GRO1/IL12B/IL19/IL1B/IL20/IL22/IL24/IL26/IL36B
Organismal Systems	Immune system	bta04657	IL-17 signaling pathway	9/88	95/9584	0.0947368	10.3177	8.78582	1.88731e-07	1.06947e-05	9.53587e-06	281666/281214/613667/281735/280828/531389/281212/281251/281309	9	0.102273	CCL20/CXCL2/CXCL3/CXCL5/CXCL8/FOSL1/GRO1/IL1B/MMP3
Human Diseases	Infectious disease: bacterial	bta05134	Legionellosis	7/88	58/9584	0.12069	13.1442	8.92996	8.89008e-07	3.77828e-05	3.36887e-05	281214/613667/280828/281212/281857/281251/444870	7	0.0795455	CXCL2/CXCL3/CXCL8/GRO1/IL12B/IL1B/TLR5
Human Diseases	Infectious disease: parasitic	bta05146	Amoebiasis	9/88	119/9584	0.0756303	8.23682	7.64685	1.29882e-06	4.41598e-05	3.93747e-05	781011/509004/281214/613667/280828/281212/281857/281251/618956	9	0.102273	CD1A/CD1B/CXCL2/CXCL3/CXCL8/GRO1/IL12B/IL1B/SERPINB4
Human Diseases	Immune disease	bta05323	Rheumatoid arthritis	8/88	104/9584	0.0769231	8.37762	7.282	4.59914e-06	0.000130309	0.000116189	281666/281214/613667/281735/280828/281212/281251/281309	8	0.0909091	CCL20/CXCL2/CXCL3/CXCL5/CXCL8/GRO1/IL1B/MMP3
Organismal Systems	Immune system	bta04062	Chemokine signaling pathway	10/88	191/9584	0.052356	5.70205	6.31863	9.15192e-06	0.000222261	0.000198177	281666/616996/530951/281214/613667/281735/280828/782719/497018/281212	10	0.113636	CCL20/CCL22/CCR9/CXCL2/CXCL3/CXCL5/CXCL8/CXCR2/CXCR3/GRO1
Environmental Information Processing	Signal transduction	bta04668	TNF signaling pathway	7/88	134/9584	0.0522388	5.68928	5.26217	0.000221063	0.00469759	0.00418856	281666/281214/613667/281735/281212/281251/281309	7	0.0795455	CCL20/CXCL2/CXCL3/CXCL5/GRO1/IL1B/MMP3
Human Diseases	Cardiovascular disease	bta05417	Lipid and atherosclerosis	9/88	242/9584	0.0371901	4.05034	4.62655	0.000361804	0.00683408	0.00609355	281214/613667/280828/282870/281212/281857/281251/281309/101907028	9	0.102273	CXCL2/CXCL3/CXCL8/CYP1A1/GRO1/IL12B/IL1B/MMP3/POU2F2
Human Diseases	Endocrine and metabolic disease	bta04936	Alcoholic liver disease	7/88	158/9584	0.0443038	4.82509	4.66689	0.000601242	0.0102211	0.00911356	281214/613667/280828/281212/281857/281251/511961	7	0.0795455	CXCL2/CXCL3/CXCL8/GRO1/IL12B/IL1B/PRKAG3
Metabolism	Glycan biosynthesis and metabolism	bta00601	Glycosphingolipid biosynthesis - lacto and neolacto series	3/88	29/9584	0.103448	11.2665	5.32999	0.00230002	0.0355457	0.031694	515340/767844/508108	3	0.0340909	ABO/B3GALNT1/B4GALNT2
Human Diseases	Immune disease	bta05321	Inflammatory bowel disease	4/88	69/9584	0.057971	6.31357	4.26411	0.00364297	0.0473577	0.042226	281857/281251/507778/444870	4	0.0454545	IL12B/IL1B/IL22/TLR5
Environmental Information Processing	Signal transduction	bta04630	JAK-STAT signaling pathway	7/88	218/9584	0.0321101	3.49708	3.59009	0.00381898	0.0473577	0.042226	281857/527634/515533/507778/526285/782075/518795	7	0.0795455	IL12B/IL19/IL20/IL22/IL24/IL26/SOCS1
Environmental Information Processing	Signal transduction	bta04064	NF-kappa B signaling pathway	5/88	114/9584	0.0438596	4.77671	3.90493	0.00390004	0.0473577	0.042226	281214/613667/280828/281212/281251	5	0.0568182	CXCL2/CXCL3/CXCL8/GRO1/IL1B
Human Diseases	Infectious disease: bacterial	bta05133	Pertussis	4/88	78/9584	0.0512821	5.58508	3.91397	0.00564752	0.0640053	0.0570697	281735/280828/281857/281251	4	0.0454545	CXCL5/CXCL8/IL12B/IL1B
Cellular Processes	Cellular community - eukaryotes	bta04530	Tight junction	6/88	180/9584	0.0333333	3.6303	3.42932	0.00613304	0.0651635	0.0581024	781011/509004/281067/282184/513034/511961	6	0.0681818	CD1A/CD1B/CFTR/CLDN16/CLDN19/PRKAG3
Metabolism	Glycan biosynthesis and metabolism	bta00603	Glycosphingolipid biosynthesis - globo and isoglobo series	2/88	18/9584	0.111111	12.101	4.5379	0.0115919	0.109479	0.0976164	515340/767844	2	0.0227273	ABO/B3GALNT1
Metabolism	Energy metabolism	bta00910	Nitrogen metabolism	2/88	18/9584	0.111111	12.101	4.5379	0.0115919	0.109479	0.0976164	509027/510506	2	0.0227273	CA14/CPS1
Human Diseases	Endocrine and metabolic disease	bta04940	Type I diabetes mellitus	3/88	54/9584	0.0555556	6.05051	3.58267	0.0132449	0.118507	0.105666	281857/281251/616515	3	0.0340909	IL12B/IL1B/PTPRN2
Human Diseases	Endocrine and metabolic disease	bta04933	AGE-RAGE signaling pathway in diabetic complications	4/88	102/9584	0.0392157	4.27094	3.19702	0.0142576	0.121189	0.108057	280828/407125/281251/281529	4	0.0454545	CXCL8/EGR1/IL1B/THBD
Organismal Systems	Immune system	bta04625	C-type lectin receptor signaling pathway	4/88	106/9584	0.0377358	4.10978	3.09917	0.0162149	0.131264	0.11704	616996/526233/281857/281251	4	0.0454545	CCL22/EGR3/IL12B/IL1B
Organismal Systems	Digestive system	bta04978	Mineral absorption	3/88	62/9584	0.0483871	5.26979	3.24684	0.0191665	0.148105	0.132056	505569/512856/282361	3	0.0340909	CLCN2/SLC26A3/SLC5A1
Organismal Systems	Immune system	bta04620	Toll-like receptor signaling pathway	4/88	123/9584	0.0325203	3.54176	2.73112	0.0263745	0.194942	0.173818	280828/281857/281251/444870	4	0.0454545	CXCL8/IL12B/IL1B/TLR5
Organismal Systems	Immune system	bta04621	NOD-like receptor signaling pathway	5/88	198/9584	0.0252525	2.75023	2.39557	0.0353195	0.244005	0.217565	281214/613667/280828/281212/281251	5	0.0568182	CXCL2/CXCL3/CXCL8/GRO1/IL1B
Human Diseases	Infectious disease: parasitic	bta05140	Leishmaniasis	3/88	79/9584	0.0379747	4.13579	2.69405	0.0358831	0.244005	0.217565	281857/281251/539555	3	0.0340909	IL12B/IL1B/MARCKSL1
Metabolism	Amino acid metabolism	bta00250	Alanine, aspartate and glutamate metabolism	2/88	37/9584	0.0540541	5.88698	2.86701	0.04511	0.29495	0.26299	510506/507323	2	0.0227273	CPS1/RIMKLA
