# Supplementary material for: Multi-Omics Analysis Reveals That Alkaline Mineral Complex Reshapes Rumen Mucosal Microbiota and Metabolites and Enhances Rumen Epithelial Barrier Function in Fattening Cattle
Source: Animals (Basel). 2026 Mar 22;16(6):992. doi: 10.3390/ani16060992 (PMC13024318; doi:10.3390/ani16060992)
Supplement: Supplementary file 1 [file animals-16-00992-s001.zip › Supplementary Table S8.xlsx]

## Sheet: Sheet1
MS2 name	MS2 score	level	MS1 name	MS1 ppm	mz	rt	type	Control-1	Control-2	Control-3	Control-4	Mean Control	AMC-1	AMC-2	AMC-3	AMC-4	AMC-5	Mean AMC	QC01	QC02	QC03	QC04	Mean QC
Valeric acid	3.99	level1			101.061	35	NEG	42.4598	26.9961	45.5552	49.1466	41.0394	38.9444	42.9767	34.9487	37.7242	30.587	37.0362	37.7015	37.2624	39.1549	38.2759	38.0987
3-Phenylbutyric acid	3.99	level1			163.077	29	NEG	0.0165543	0.0070866	0.0180298	0.0163694	0.01451	0.0119462	0.018604	0.0108039	0.0102664	0.00970759	0.0122656	0.0116689	0.0113417	0.0112775	0.0105555	0.0112109
Isovaleric acid	3.98	level1			101.061	35	NEG	42.4598	26.9961	45.5552	49.1466	41.0394	38.9444	42.9767	34.9487	37.7242	30.587	37.0362	37.7015	37.2624	39.1549	38.2759	38.0987
4-(dimethylamino)butanoate	3.98	level1			130.087	199.2	NEG	0.00288665	0.010401	0.00379903	0.0190917	0.0090446	0.00678156	0.0131673	0.0104498	0.00507046	0.00599215	0.00829225	0.0060838	0.00466945	0.00446117	0.00421771	0.00485803
Cytosine	3.98	level1			110.036	93.1	NEG	0.00259271	0.00374749	0.00224839	0.00319484	0.00294586	0.00176962	0.00232572	0.00182999	0.00190882	0.00160954	0.00188874	0.00144295	0.00198692	0.00205713	0.00176766	0.00181367
Isocaproic acid	3.98	level1			115.076	30	NEG	3.26525	1.50171	5.17962	7.44172	4.34707	3.63538	4.44875	1.57982	1.77249	0.618717	2.41103	2.12277	2.17669	2.24408	2.19435	2.18447
Thymine	3.98	level1			125.036	28.2	NEG	0.354591	0.0901736	0.402155	0.572902	0.354956	0.336315	0.193753	0.16145	0.0958151	0.0822021	0.173907	0.201767	0.21393	0.208216	0.200872	0.206196
5-Phenylisoxazol-3-ol	3.98	level1			160.04	26.2	NEG	0.151596	0.09883	0.177626	0.359278	0.196833	0.228723	0.290765	0.0938065	0.125555	0.0627601	0.160322	0.116484	0.146826	0.083239	0.153143	0.124923
3-(2-Hydroxyphenyl)propanoic acid	3.98	level1			165.056	25.4	NEG	0.2207	0.112745	0.243537	0.346655	0.230909	0.160219	0.283513	0.22599	0.234614	0.289282	0.238724	0.21487	0.217313	0.222697	0.217546	0.218107
Gentisic acid	3.98	level1			153.019	23.5	NEG	0.27735	0.130213	0.308938	0.36168	0.269545	0.241202	0.377093	0.191426	0.172801	0.154105	0.227325	0.175485	0.206307	0.205382	0.197556	0.196183
Pyrocatechol	3.98	level1			109.029	19.2	NEG	0.0509325	0.00511781	0.0981228	0.353278	0.126863	0.192515	0.287962	0.0539761	0.131993	0.0464133	0.142572	0.0444509	0.045286	0.0440868	0.0565205	0.0475861
Erucic acid	3.98	level1			337.311	19	NEG	0.178538	0.219292	0.506128	0.138429	0.260597	0.31575	0.110195	0.131037	0.185865	0.0746581	0.163501	0.265287	0.259381	0.246599	0.250131	0.255349
3-hydroxybenzaldehyde	3.98	level1			121.029	18.9	NEG	0.166164	0.162751	0.141294	0.111995	0.145551	0.132599	0.0709745	0.15432	0.117787	0.131153	0.121367	0.14698	0.135534	0.0830636	0.15174	0.12933
Phytanic acid	3.98	level1			311.296	18.8	NEG	1.73513	0.997997	1.67028	0.761247	1.29116	1.30225	1.1254	1.04097	1.53001	0.932409	1.18621	1.62456	1.57587	1.60114	1.6059	1.60187
Heptadecanoic acid	3.98	level1			269.248	18.6	NEG	2.02652	1.02822	2.27145	1.27847	1.65116	1.97585	1.43814	1.48311	1.95254	1.27444	1.62482	2.16662	2.01197	1.92273	2.04208	2.03585
Saccharin	3.98	level1			181.992	17	NEG	0.868302	0.0304406	0.192371	2.18241	0.818382	2.7029	3.89418	3.01973	2.91334	1.51548	2.80913	2.19269	2.02492	1.93117	1.95908	2.02697
4-Phenylbutanoic acid	3.97	level1			163.077	29	NEG	0.0165543	0.0070866	0.0180298	0.0163694	0.01451	0.0119462	0.018604	0.0108039	0.0102664	0.00970759	0.0122656	0.0116689	0.0113417	0.0112775	0.0105555	0.0112109
Caproic acid	3.97	level1			115.076	30	NEG	3.26525	1.50171	5.17962	7.44172	4.34707	3.63538	4.44875	1.57982	1.77249	0.618717	2.41103	2.12277	2.17669	2.24408	2.19435	2.18447
8-Hydroxycarbostyril	3.97	level1			160.04	26.2	NEG	0.151596	0.09883	0.177626	0.359278	0.196833	0.228723	0.290765	0.0938065	0.125555	0.0627601	0.160322	0.116484	0.146826	0.083239	0.153143	0.124923
1,5-Isoquinolinediol	3.97	level1			160.04	26.2	NEG	0.151596	0.09883	0.177626	0.359278	0.196833	0.228723	0.290765	0.0938065	0.125555	0.0627601	0.160322	0.116484	0.146826	0.083239	0.153143	0.124923
Hydroquinone	3.97	level1			109.029	19.2	NEG	0.0509325	0.00511781	0.0981228	0.353278	0.126863	0.192515	0.287962	0.0539761	0.131993	0.0464133	0.142572	0.0444509	0.045286	0.0440868	0.0565205	0.0475861
4-Hydroxybenzaldehyde	3.97	level1			121.029	18.9	NEG	0.166164	0.162751	0.141294	0.111995	0.145551	0.132599	0.0709745	0.15432	0.117787	0.131153	0.121367	0.14698	0.135534	0.0830636	0.15174	0.12933
3-Hydroxyisovaleric acid	3.97	level1			117.056	80.7	NEG	0.0253192	0.0266138	0.0319954	0.00984473	0.0234433	0.0488776	0.0434905	0.0289788	0.0300854	0.0311687	0.0365202	0.0249099	0.0256401	0.0329931	0.0238065	0.0268374
Butanoic acid	3.97	level1			87.0451	43.4	NEG	18.0373	18.3072	26.4519	40.8055	25.9005	25.9586	13.3364	24.0648	23.3118	11.3082	19.596	15.6191	16.5739	16.9068	16.881	16.4952
2-Methylbenzoic acid	3.97	level1			135.045	38.7	NEG	7.2703	5.9714	7.40002	5.55303	6.54869	6.48916	5.82627	5.92158	7.35713	5.95753	6.31034	7.84159	7.7873	7.91242	7.63138	7.79317
Uracil	3.97	level1			111.02	31.5	NEG	3.11351	1.12257	3.45858	4.86097	3.13891	2.78044	1.94272	1.82119	1.21086	1.0503	1.7611	2.00423	1.97646	1.98255	1.96625	1.98237
13(S)-HODE	3.97	level1			295.228	23.3	NEG	0.0433002	0.0269593	0.0485624	0.0609843	0.0449515	0.0518875	0.037396	0.0373121	0.0295161	0.029187	0.0370597	0.0518315	0.0422525	0.042779	0.0480692	0.046233
12-Methyltridecanoic acid	3.97	level1			227.202	22.2	NEG	1.26091	0.578574	1.48168	1.03707	1.08956	1.00827	0.947942	0.634437	1.50412	1.03863	1.02668	1.12322	1.0867	1.10963	1.17038	1.12248
Salicylic acid	3.97	level1			137.024	19.1	NEG	0.14354	0.131496	0.208782	0.354804	0.209656	0.247833	0.355679	0.233346	0.196848	0.134715	0.233684	0.158343	0.157711	0.155835	0.151702	0.155898
Palmitic acid	3.97	level1			255.233	18.9	NEG	20.3913	10.8084	21.5172	13.5172	16.5585	15.8846	12.5593	10.5016	13.7778	7.4463	12.0339	19.7144	16.3828	16.995	18.7304	17.9556
Indole-3-carboxaldehyde	3.97	level1			144.045	18.6	NEG	0.114333	0.128831	0.0734109	0.10029	0.104216	0.0636197	0.0400444	0.0894908	0.0496393	0.072213	0.0630015	0.0907448	0.092504	0.0855258	0.0873013	0.089019
5-PAHSA	3.97	level1			537.489	17.9	NEG	1.26303	0.792017	1.13146	0.601956	0.947116	1.109	1.24067	0.897846	0.954179	0.608927	0.962126	0.915375	0.819991	0.742565	0.901176	0.844777
9-PAHSA	3.97	level1			537.489	17.9	NEG	1.26303	0.792017	1.13146	0.601956	0.947116	1.109	1.24067	0.897846	0.954179	0.608927	0.962126	0.915375	0.819991	0.742565	0.901176	0.844777
Enterolactone	3.97	level1			297.113	16.8	NEG	1.00746	0.2269	0.859208	0.315711	0.60232	0.958372	0.282806	0.33077	0.348037	0.291842	0.442365	0.445781	0.45796	0.443276	0.434271	0.445322
Indoxyl sulfate	3.97	level1			212.002	15.1	NEG	4.74527e-06	0.00103033	0.00174514	0.00169122	0.00111786	0.00108515	0.0022109	0.000771892	4.53591e-06	4.56956e-06	0.000815409	0.0177349	0.0112244	0.015421	0.0157721	0.0150381
Cholesteryl sulfate	3.97	level1			465.304	14	NEG	1.28668	0.597062	0.615777	0.402192	0.725429	0.598181	0.426543	0.603551	0.737307	1.00336	0.673789	1.00421	0.99397	1.00006	0.967901	0.991536
Tetradecyl sulfate (sodium)	3.97	level1			293.179	13.6	NEG	0.0688977	0.0621591	0.0759022	0.0730069	0.0699915	0.0818355	0.0714006	0.0552437	0.0754268	0.0605966	0.0689006	0.289896	0.190678	0.190175	0.201986	0.218184
Proline	3.97	level1			114.056	183.5	NEG	0.000681392	0.00206337	0.00238077	0.0169492	0.00551868	0.00195855	0.0019594	0.00172011	0.00273503	0.00178702	0.00203202	0.00196755	0.00199239	0.00249349	0.00221836	0.00216795
Stearic acid	3.97	level1			283.264	18.6	NEG	71.2127	36.7228	92.3051	31.9789	58.0549	59.236	51.8817	37.1252	74.3077	31.5619	50.8225	72.249	66.2259	67.7722	69.4419	68.9223
2,3-Dihydroxybenzoic acid (Pyrocatechuic acid)	3.96	level1			153.019	23.5	NEG	0.27735	0.130213	0.308938	0.36168	0.269545	0.241202	0.377093	0.191426	0.172801	0.154105	0.227325	0.175485	0.206307	0.205382	0.197556	0.196183
Aspartate	3.96	level1			132.03	235	NEG	0.00806115	0.0046325	0.00840492	0.00897718	0.00751894	0.00906817	0.00514222	0.00342925	0.00374823	4.29636e-05	0.00428617	0.0067718	0.0057534	0.00510518	0.00455202	0.0055456
Orotic acid	3.96	level1			155.01	131.3	NEG	0.00950383	0.00739505	0.0103398	0.0097762	0.00925371	0.00871341	0.00855722	0.00677423	0.00740552	0.00913696	0.00811747	0.00841324	0.00649733	0.00788816	0.00823725	0.00775899
Prostaglandin B2 (PGB2)	3.96	level1			333.207	30.3	NEG	0.0829676	0.105532	0.0651447	0.452991	0.176659	0.107695	0.0845899	0.0928816	0.103472	0.0860837	0.0949444	0.0908101	0.0877199	0.0843687	0.0833234	0.0865555
alpha-Ketoisovaleric acid	3.96	level1			115.04	27	NEG	0.124634	0.199417	0.112115	0.0934961	0.132415	0.0958477	0.0760191	0.0991517	0.11432	0.0618321	0.0894341	0.127356	0.087028	0.119074	0.0897633	0.105805
Caprylic acid	3.96	level1			143.108	25.3	NEG	0.145383	0.0490132	0.150578	0.268606	0.153395	0.134247	0.148552	0.081971	0.0888426	0.0662823	0.103979	0.110239	0.107199	0.11406	0.111938	0.110859
Valproic acid	3.96	level1			143.108	25.3	NEG	0.145383	0.0490132	0.150578	0.268606	0.153395	0.134247	0.148552	0.081971	0.0888426	0.0662823	0.103979	0.110239	0.107199	0.11406	0.111938	0.110859
3-Pyridol	3.96	level1			94.0298	24.3	NEG	0.0279175	0.0135082	0.0270302	0.0687469	0.0343007	0.0349814	0.0314021	0.0133426	0.0143564	0.0137596	0.0215684	0.022348	0.0257797	0.0254383	0.0203245	0.0234726
Maleic acid	3.96	level1			115.004	24.1	NEG	0.0182179	0.0234529	0.0185954	0.00913922	0.0173513	0.00902849	0.0140438	0.0221653	0.0151419	0.0120115	0.0144782	0.0175018	0.0221317	0.0156256	0.0193852	0.0186611
Eicosapentaenoic acid	3.96	level1			301.217	19.1	NEG	0.237601	0.107638	0.122304	0.144759	0.153075	0.273905	0.120833	0.238834	0.154969	0.289073	0.215523	0.243485	0.236465	0.235749	0.260979	0.24417
cis-11-Eicosenoic acid	3.96	level1			309.28	18.9	NEG	0.104523	0.0564491	0.121191	0.0681813	0.087586	0.0986098	0.0679473	0.0563565	0.132095	0.0393592	0.0788736	0.0992735	0.0907536	0.0910937	0.081595	0.090679
Myristic acid	3.95	level1			227.202	22.2	NEG	1.26091	0.578574	1.48168	1.03707	1.08956	1.00827	0.947942	0.634437	1.50412	1.03863	1.02668	1.12322	1.0867	1.10963	1.17038	1.12248
Adenosine 3'-monophosphate	3.95	level1			346.056	236.1	NEG	0.0220119	0.0444437	0.0115781	0.0077638	0.0214494	0.00785293	0.00885221	0.00381115	0.00363471	5.72866e-05	0.00484166	0.00347138	0.00666639	0.00694524	0.00660062	0.00592091
2-Aminopurine	3.95	level1			134.047	54.1	NEG	0.103641	1.04356	0.152861	0.110556	0.352655	0.138614	0.430314	0.397797	0.382385	0.394734	0.348769	0.302124	0.324252	0.314961	0.303096	0.311108
all-trans-5,6-Epoxyretinoic acid	3.95	level1			315.197	25.5	NEG	0.0505508	0.0877809	0.0220715	0.0445907	0.0512485	0.051342	0.0514263	0.0389402	0.0500767	0.0437402	0.0471051	0.0459616	0.0437374	0.0468332	0.0452353	0.0454419
2-Ketocaproic acid	3.95	level1			129.056	24.7	NEG	0.426251	0.675609	0.394302	0.292421	0.447145	0.298132	0.25903	0.291495	0.209212	0.144382	0.24045	0.268687	0.296441	0.289989	0.26422	0.279834
3-Methyl-2-oxovaleric acid	3.95	level1			129.056	24.7	NEG	0.426251	0.675609	0.394302	0.292421	0.447145	0.298132	0.25903	0.291495	0.209212	0.144382	0.24045	0.268687	0.296441	0.289989	0.26422	0.279834
Ketoleucine	3.95	level1			129.056	24.7	NEG	0.426251	0.675609	0.394302	0.292421	0.447145	0.298132	0.25903	0.291495	0.209212	0.144382	0.24045	0.268687	0.296441	0.289989	0.26422	0.279834
Pentadecanoic acid	3.95	level1			241.217	22.1	NEG	2.10497	1.01477	2.63031	1.92415	1.91855	2.11222	1.73132	1.44804	1.9748	1.27168	1.70761	2.14889	2.13092	2.15534	2.12869	2.14096
Tetracosanoic acid	3.95	level1			367.358	18.9	NEG	0.678488	0.343797	0.465765	0.299681	0.446933	0.304539	0.404116	0.40685	0.661532	0.363096	0.428026	0.506346	0.561679	0.536094	0.509206	0.528331
4-Cresol sulfate	3.95	level1			187.007	14.1	NEG	0.0569268	0.0254024	0.0412589	0.0369128	0.0401252	0.10251	0.044303	0.0812674	0.169563	0.0706638	0.0936614	0.16339	0.120184	0.106987	0.104606	0.123792
5'-Deoxyadenosine	3.94	level1			252.108	49.4	POS	0.329093	0.437617	0.575393	0.386027	0.432033	0.684715	0.460797	5.50946	2.2669	5.61676	2.90772	2.44781	2.27137	2.32346	2.40511	2.36194
N1-Methyl-2-pyridone-5-carboxamide	3.94	level1			153.065	36.4	POS	0.0281381	0.0908654	0.087623	0.0146864	0.0553282	0.0150094	0.0186561	0.87018	0.522231	1.56934	0.599084	0.224155	0.189461	0.219081	0.247095	0.219948
Harmine	3.94	level1			213.102	19.9	POS	0.0625367	0.11328	0.0714259	0.0713622	0.0796512	0.0906516	0.110742	3.46211	0.896839	3.14596	1.54126	0.665893	0.592373	0.603161	0.619846	0.620318
DEHP	3.94	level1			391.283	17.1	POS	0.0248244	0.0944772	0.0223831	0.0186702	0.0400887	0.0165647	0.0209062	0.571517	0.21132	0.805573	0.325176	0.189714	0.146317	0.229277	0.136886	0.175548
Tris(2,4-di-tert-butylphenyl)phosphate	3.94	level1			663.452	16.1	POS	0.15625	0.942746	0.219291	0.151237	0.367381	0.155742	0.171017	5.98096	1.34677	8.02781	3.13646	2.55405	2.57786	2.57213	2.56032	2.56609
Taurocholic acid	3.94	level1			516.298	112.9	POS	0.00891964	0.018749	0.0115885	0.0144534	0.0134276	0.0108505	0.0167521	0.290904	0.0876015	0.256139	0.132449	0.0887064	0.0778129	0.0740284	0.0736478	0.0785489
Indole-3-propionic acid	3.94	level1			188.072	34.1	NEG	0.178542	0.147124	0.158654	0.241034	0.181338	0.560582	0.168116	0.202144	0.109617	0.0880762	0.225707	0.170826	0.177058	0.180135	0.176742	0.17619
3-Phenylpropanoic acid	3.94	level1			149.061	32.5	NEG	27.431	16.4709	32.8642	36.2709	28.2592	27.7792	43.0832	33.6334	34.3438	32.1389	34.1957	27.1191	25.527	25.6586	25.2769	25.8954
2-Aminobenzenesulfonic acid	3.94	level1			172.007	28.8	NEG	0.0150437	0.0025572	0.00493582	0.0210522	0.0108972	0.01271	0.0212963	0.0186898	0.0149236	0.0143665	0.0163973	0.0117413	0.0133563	0.0114552	0.0109779	0.0118827
2-Methylphenol	3.94	level1			107.05	23.3	NEG	0.0819595	0.0467453	0.114822	0.108049	0.0878939	0.0914904	0.0864982	0.0979144	0.0591625	0.0354009	0.0740933	0.0869096	0.0815269	0.0792102	0.0731975	0.0802111
Dodecanoic acid	3.94	level1			199.17	22.7	NEG	0.25959	0.156895	0.200479	0.15444	0.192851	0.250849	0.151744	0.216886	0.152667	0.170633	0.188556	0.215026	0.210986	0.202599	0.211066	0.209919
Nervonic acid	3.94	level1			365.342	19	NEG	0.363572	0.316105	0.376396	0.27872	0.333699	0.139825	0.331745	0.341054	0.377797	0.277296	0.293544	0.231099	0.405334	0.397604	0.407398	0.360359
Phloroglucinaldehyde	3.93	level1			153.019	23.5	NEG	0.27735	0.130213	0.308938	0.36168	0.269545	0.241202	0.377093	0.191426	0.172801	0.154105	0.227325	0.175485	0.206307	0.205382	0.197556	0.196183
Cordycepin	3.93	level1			252.108	49.4	POS	0.329093	0.437617	0.575393	0.386027	0.432033	0.684715	0.460797	5.50946	2.2669	5.61676	2.90772	2.44781	2.27137	2.32346	2.40511	2.36194
3-Cresol	3.93	level1			107.05	23.3	NEG	0.0819595	0.0467453	0.114822	0.108049	0.0878939	0.0914904	0.0864982	0.0979144	0.0591625	0.0354009	0.0740933	0.0869096	0.0815269	0.0792102	0.0731975	0.0802111
Pipecolic acid	3.93	level1			130.086	186.9	POS	0.0118244	0.110221	0.00251524	0.0044067	0.0322419	0.00241489	0.0367575	0.812912	0.213504	0.691594	0.351437	0.233531	0.129347	0.129398	0.134853	0.156782
Hexaethylene glycol	3.93	level1			283.174	29	POS	0.0880637	0.526367	0.139264	0.127953	0.220412	0.0629164	0.121359	4.17338	1.45844	2.96145	1.75551	0.874032	0.798813	0.810743	0.823054	0.826661
Guvacoline (hydrochloride)	3.93	level1			142.086	28.8	POS	0.0221915	0.0764148	0.043068	0.02784	0.0423786	0.0196395	0.0296165	0.66203	0.160817	0.71436	0.317293	0.285685	0.155147	0.165834	0.162819	0.192371
3-Pyridinemethanol	3.93	level1			110.06	24.3	POS	0.0239565	0.0681212	0.02692	0.0428306	0.0404571	0.0269211	0.0287827	0.665891	0.179095	0.71865	0.323868	0.177323	0.217382	0.214801	0.164707	0.193553
1,3-Dimethylpyrazole	3.93	level1			97.0757	19.7	POS	0.0391622	0.0626111	0.0392738	0.016692	0.0394348	0.0165968	0.0392492	0.00787382	0.151522	0.877877	0.218624	0.164659	0.183369	0.17935	0.186785	0.178541
2-oxindole-3-acetate	3.93	level1			190.051	118.9	NEG	0.00154237	0.000225341	0.001642	0.000516282	0.000981498	0.00129854	0.000601599	0.00121359	0.00140299	0.000446979	0.000992739	0.000723815	0.000781725	0.000384875	0.000654242	0.000636164
Hydroferulic acid	3.93	level1			195.066	73.2	NEG	0.0169474	0.00861518	0.0375996	0.0192887	0.0206127	0.00815566	0.01807	0.0119735	0.0381451	0.00982036	0.0172329	0.00964688	0.0111871	0.0149022	0.0112534	0.0117474
3-Methoxyphenylacetic acid	3.93	level1			165.056	49.1	NEG	0.276835	0.137023	0.381997	0.748075	0.385982	0.363892	0.652729	0.403993	0.293896	0.340707	0.411043	0.224691	0.242793	0.238891	0.245714	0.238022
Pelargonic acid	3.93	level1			157.123	24.5	NEG	0.122529	0.0557542	0.125109	0.207545	0.127735	0.14252	0.111687	0.0705011	0.0781058	0.0506228	0.0906873	0.102126	0.0958431	0.0943131	0.1044	0.0991704
Capric acid	3.93	level1			171.139	23.8	NEG	0.119057	0.0695782	0.115838	0.121065	0.106384	0.0871805	0.097543	0.0782282	0.0688796	0.0506139	0.0764891	0.102306	0.0876591	0.0853197	0.0926629	0.091987
Undecanoic acid	3.93	level1			185.155	23.8	NEG	0.0477941	0.0213751	0.0457992	0.0450242	0.0399982	0.0431198	0.0420454	0.0314192	0.0281899	0.0294334	0.0348415	0.0366048	0.0385139	0.0318205	0.0320828	0.0347555
cis-9-Palmitoleic acid	3.93	level1			253.218	22.1	NEG	0.039251	0.0238169	0.0401362	0.0383487	0.0353882	0.0366422	0.0232851	0.0211187	0.015096	0.0158306	0.0223945	0.0480967	0.0451146	0.0380564	0.0422737	0.0433853
4-Aminobutyric acid (GABA)	3.93	level1			102.056	207.9	NEG	0.00603554	0.00214896	0.00541973	0.0106971	0.00607533	0.0039711	0.00296948	0.00600402	0.00181599	0.00148351	0.00324882	0.00202923	0.00211332	0.00258818	0.00221037	0.00223528
3-Hydroxy-2-methylpyridine	3.92	level1			110.06	24.3	POS	0.0239565	0.0681212	0.02692	0.0428306	0.0404571	0.0269211	0.0287827	0.665891	0.179095	0.71865	0.323868	0.177323	0.217382	0.214801	0.164707	0.193553
Adenine	3.92	level1			136.061	72.1	POS	0.000443774	3.41735	0.0804095	0.000432657	0.874658	0.0726182	0.188771	9.59717	2.28853	11.2424	4.6779	1.81306	1.75271	1.61263	1.74973	1.73203
1-Methyladenosine	3.92	level1			282.119	58.1	POS	0.0234927	0.0515207	0.0191312	0.0188909	0.0282589	0.0122422	0.0136038	0.506985	0.0608251	0.460821	0.210895	0.0846556	0.065892	0.059511	0.0792642	0.0723307
N6-Methyladenosine	3.92	level1			282.119	58.1	POS	0.0234927	0.0515207	0.0191312	0.0188909	0.0282589	0.0122422	0.0136038	0.506985	0.0608251	0.460821	0.210895	0.0846556	0.065892	0.059511	0.0792642	0.0723307
2',4',6'-Trihydroxyacetophenone	3.92	level1			169.049	18.6	POS	0.0587621	0.272924	0.0682496	0.0450861	0.111255	0.050795	0.0889235	5.40559	1.38776	7.8024	2.94709	0.973787	0.912163	0.888062	0.880348	0.91359
Laurocapram	3.92	level1			282.278	17.4	POS	0.0737673	0.224753	0.0537339	0.0539311	0.101546	0.0595797	0.0407087	1.88162	0.362973	2.16175	0.901327	0.383232	0.358073	0.45227	0.386066	0.39491
Diglycolic acid	3.92	level1			133.014	224.8	NEG	0.0169256	0.0212945	0.0202139	0.0674146	0.0314621	0.0153955	0.0086596	0.0287607	0.00856029	0.00122253	0.0125197	0.0190995	0.0125574	0.0125921	0.0115519	0.0139502
Pyridoxine	3.92	level1			168.067	35.2	NEG	0.0412155	0.0238667	0.0370258	0.0357574	0.0344664	0.0306216	0.0328273	0.0206746	0.038383	0.0107172	0.0266447	0.0289082	0.0345817	0.0388728	0.0415113	0.0359685
Thymidine	3.92	level1			241.083	33.2	NEG	0.0955324	0.0318116	0.121484	0.122888	0.0929292	0.151254	0.104706	0.0780644	0.0779735	0.0702568	0.0964511	0.111623	0.112989	0.119102	0.114325	0.11451
Ethyl 3-hydroxybenzoate	3.91	level1			165.056	25.4	NEG	0.2207	0.112745	0.243537	0.346655	0.230909	0.160219	0.283513	0.22599	0.234614	0.289282	0.238724	0.21487	0.217313	0.222697	0.217546	0.218107
2,6-Dihydroxybenzoic acid	3.91	level1			153.019	23.5	NEG	0.27735	0.130213	0.308938	0.36168	0.269545	0.241202	0.377093	0.191426	0.172801	0.154105	0.227325	0.175485	0.206307	0.205382	0.197556	0.196183
2,4-Dihydroxybenzoic acid	3.91	level1			153.019	23.5	NEG	0.27735	0.130213	0.308938	0.36168	0.269545	0.241202	0.377093	0.191426	0.172801	0.154105	0.227325	0.175485	0.206307	0.205382	0.197556	0.196183
2,6-Dimethoxy-1,4-benzoquinone	3.91	level1			169.049	18.6	POS	0.0587621	0.272924	0.0682496	0.0450861	0.111255	0.050795	0.0889235	5.40559	1.38776	7.8024	2.94709	0.973787	0.912163	0.888062	0.880348	0.91359
Prolylalanine	3.91	level1			187.107	209.9	POS	0.009326	0.0160285	0.0115409	0.0234375	0.0150832	0.0106153	0.0111471	0.12507	0.0327327	0.145558	0.0650246	0.0311022	0.0351761	0.030337	0.0369739	0.0333973
Pehanorm	3.91	level1			122.081	166	POS	0.0363286	0.0934091	0.0435481	0.0438129	0.0542747	0.0386053	0.0385106	0.848465	0.355687	0.54174	0.364602	0.272857	0.290489	0.312679	0.191994	0.267005
L-​Leucyl-​L-​alanine	3.91	level1			185.128	148.1	POS	0.0122334	0.0161976	0.0125283	0.00554737	0.0116267	0.00401319	0.00788508	0.453551	0.0544456	0.19775	0.143529	0.0576678	0.0445704	0.0481955	0.0436021	0.048509
Betaxolol	3.91	level1			308.221	33.2	POS	0.018132	0.0665455	0.0254147	0.0278645	0.0344892	0.0246786	0.0283644	0.849504	0.179355	0.819379	0.380256	0.172346	0.16044	0.192477	0.171628	0.174223
Pentaethylene glycol	3.91	level1			239.148	28.2	POS	0.099278	0.492833	0.122774	0.129099	0.210996	0.0685034	0.142039	4.18716	1.47294	3.20306	1.81474	0.879631	0.864301	0.802403	0.909074	0.863852
gamma-Glutamylglutamic acid	3.91	level1			275.089	263.9	NEG	0.00141931	0.00119389	0.00189159	0.00176569	0.00156762	0.00131319	0.00134747	0.000907942	0.000770787	6.76977e-05	0.000881419	0.000678727	0.00102047	0.00119849	0.00119297	0.00102266
Benzoic acid	3.91	level1			121.029	35.1	NEG	0.820737	0.629935	0.859417	1.20611	0.87905	0.608837	0.861129	0.746506	0.710722	0.649495	0.715338	0.666685	0.672272	0.682566	0.65155	0.668268
Xanthoxylin	3.91	level1			195.066	23.3	NEG	0.0216287	0.0113492	0.0277505	0.0183242	0.0197631	0.0122608	0.0166736	0.0160199	0.0184657	0.0270133	0.0180867	0.0169248	0.0147169	0.0173179	0.0158983	0.0162145
Ethyl 4-hydroxybenzoate	3.9	level1			165.056	25.4	NEG	0.2207	0.112745	0.243537	0.346655	0.230909	0.160219	0.283513	0.22599	0.234614	0.289282	0.238724	0.21487	0.217313	0.222697	0.217546	0.218107
5-Hydroxyindole-3-acetic acid	3.9	level1			190.051	118.9	NEG	0.00154237	0.000225341	0.001642	0.000516282	0.000981498	0.00129854	0.000601599	0.00121359	0.00140299	0.000446979	0.000992739	0.000723815	0.000781725	0.000384875	0.000654242	0.000636164
Oleamide	3.9	level1			282.278	17.4	POS	0.0737673	0.224753	0.0537339	0.0539311	0.101546	0.0595797	0.0407087	1.88162	0.362973	2.16175	0.901327	0.383232	0.358073	0.45227	0.386066	0.39491
Lysine	3.9	level1			147.112	295.4	POS	0.668167	0.00871654	0.750641	1.07025	0.624444	0.624426	0.492723	0.0684999	0.0153175	0.076917	0.255577	0.0202316	0.0208321	0.0215005	0.0204683	0.0207581
Histidine	3.9	level1			156.076	227.3	POS	0.168923	0.787723	0.21614	0.241684	0.353618	0.142042	0.109188	4.95132	0.651099	5.1977	2.21027	1.0089	0.662278	0.866977	0.923476	0.865407
4-Guanidinobutyric acid	3.9	level1			146.092	215	POS	0.00472938	0.286805	0.00830682	0.00377605	0.0759043	0.431743	1.04214	2.23024	0.614941	2.98017	1.45984	0.660631	0.533858	0.537979	0.535879	0.567087
Fagomine	3.9	level1			148.096	187	POS	0.00270855	0.209938	0.00175608	0.00422268	0.0546564	0.00277339	0.00176795	2.5221	0.575687	2.18689	1.05784	0.698186	0.425158	0.4204	0.551435	0.523795
Isoleucine	3.9	level1			132.102	174.1	POS	0.0319634	1.33875	0.0316845	0.0301071	0.358126	0.0472525	0.0254395	10.8978	2.62336	13.102	5.33918	2.67061	2.46684	2.43684	3.10003	2.66858
N-Acetylhistamine	3.9	level1			154.097	49.3	POS	0.0170648	0.0313866	0.0396121	0.0679781	0.0390104	0.0294442	0.0222593	0.331979	0.0605418	0.27637	0.144119	0.137689	0.12805	0.128048	0.132553	0.131585
5'-Methylthioadenosine	3.9	level1			298.096	33.6	POS	0.0328169	0.0505667	0.0193798	0.0175331	0.0300741	0.0279973	0.0177018	0.471658	0.143316	0.532084	0.238552	0.122929	0.117345	0.117634	0.119744	0.119413
Tetraethylene glycol	3.9	level1			195.122	27.3	POS	0.0648136	0.307153	0.0710055	0.0896952	0.133167	0.0462608	0.0867671	2.81334	0.888759	1.87299	1.14162	0.583999	0.556954	0.555105	0.566456	0.565628
2-Piperidone	3.9	level1			100.075	25.9	POS	0.457092	6.95438	2.92755	1.04893	2.84699	4.09391	0.888138	91.3867	21.2044	15.5096	26.6166	12.9637	11.2276	11.7103	12.1879	12.0223
Aminopicoline	3.9	level1			109.076	24.9	POS	0.0225166	0.0462743	0.0223348	0.0216132	0.0281847	0.0158348	0.0170468	0.576922	0.0854815	0.527252	0.244507	0.161763	0.104238	0.0963436	0.12091	0.120814
2-Amino-4-methoxyphenol	3.9	level1			122.06	22.9	POS	0.0130531	0.0755149	0.0163911	0.0165077	0.0303667	0.0266871	0.0109267	0.398887	0.142676	0.891598	0.294155	0.142666	0.144265	0.148724	0.159447	0.148775
2,6-Dimethoxybenzoic acid	3.9	level1			181.051	69.5	NEG	0.0125852	0.0108886	0.0244052	0.105487	0.0383416	0.00761657	0.00682394	0.00498304	0.00438829	0.00521594	0.00580556	0.0119044	0.00632048	0.00852262	0.00700404	0.00843788
Isodeoxycholic acid	3.9	level1			391.285	46.4	NEG	0.0155571	0.00689164	0.0120392	0.0380918	0.0181449	0.0233899	0.0135842	0.044804	0.00900441	0.0119691	0.0205503	0.0259129	0.0259068	0.026083	0.0349983	0.0282253
10-Hydroxydecanoic acid	3.9	level1			187.134	40.8	NEG	0.232431	0.137075	0.285316	0.40966	0.26612	0.1936	0.370467	0.228706	0.24196	0.151617	0.23727	0.245283	0.238378	0.191229	0.241466	0.229089
3-Hydroxyvaleric acid	3.89	level1			117.056	80.7	NEG	0.0253192	0.0266138	0.0319954	0.00984473	0.0234433	0.0488776	0.0434905	0.0289788	0.0300854	0.0311687	0.0365202	0.0249099	0.0256401	0.0329931	0.0238065	0.0268374
Prostaglandin A2	3.89	level1			333.207	30.3	NEG	0.0829676	0.105532	0.0651447	0.452991	0.176659	0.107695	0.0845899	0.0928816	0.103472	0.0860837	0.0949444	0.0908101	0.0877199	0.0843687	0.0833234	0.0865555
p-Toluquinone	3.89	level1			121.029	35.1	NEG	0.820737	0.629935	0.859417	1.20611	0.87905	0.608837	0.861129	0.746506	0.710722	0.649495	0.715338	0.666685	0.672272	0.682566	0.65155	0.668268
2,6-Dimethylpyrazine	3.89	level1			109.076	24.9	POS	0.0225166	0.0462743	0.0223348	0.0216132	0.0281847	0.0158348	0.0170468	0.576922	0.0854815	0.527252	0.244507	0.161763	0.104238	0.0963436	0.12091	0.120814
2,5-Dimethylpyrazine	3.89	level1			109.076	24.9	POS	0.0225166	0.0462743	0.0223348	0.0216132	0.0281847	0.0158348	0.0170468	0.576922	0.0854815	0.527252	0.244507	0.161763	0.104238	0.0963436	0.12091	0.120814
Caplamin	3.89	level1			132.102	234.3	POS	0.249328	2.15145	0.246612	0.244156	0.722885	0.261759	0.225655	17.9484	4.65743	23.9633	9.4113	4.4877	3.95059	3.96472	3.96506	4.09201
Nicotinamide N-oxide	3.89	level1			139.05	70.2	POS	0.0198363	0.06329	0.0338034	0.100793	0.0544306	0.0643038	0.0393947	0.692417	0.176781	0.800843	0.354748	0.189895	0.184323	0.183202	0.185004	0.185606
(2R)-3-(((2-Aminoethoxy)(hydroxy)phosphoryl)oxy)propane-1,2-diyl ditetradecanoate	3.89	level1			636.458	40.5	POS	1.45153	3.46386	1.73734	0.736304	1.84726	0.648857	0.706391	16.9549	5.45846	35.5844	11.8706	5.43877	5.00507	5.19251	5.01011	5.16162
GlcCer(d18:1/16:0)	3.89	level1			700.57	27.1	POS	0.00374543	0.0148499	0.00472712	0.00322363	0.00663652	0.00364359	0.00205963	0.0931713	0.0377636	0.158719	0.0590715	0.0403034	0.0397418	0.0365303	0.0298504	0.0366065
Phosphate	3.89	level1			96.9696	271.8	NEG	0.205955	0.123951	0.236991	0.322618	0.222379	0.389093	0.222805	0.180882	0.242282	0.00222875	0.207458	0.207311	0.182842	0.179355	0.168188	0.184424
Pyruvate	3.89	level1			87.0089	40.8	NEG	0.100119	0.0934159	0.104898	0.0794473	0.0944701	0.123391	0.143053	0.0807497	0.0654144	0.0433132	0.0911842	0.15474	0.0734509	0.145996	0.129626	0.125953
4′-Hydroxy-2′-methylacetophenone	3.88	level1			149.061	32.5	NEG	27.431	16.4709	32.8642	36.2709	28.2592	27.7792	43.0832	33.6334	34.3438	32.1389	34.1957	27.1191	25.527	25.6586	25.2769	25.8954
Nicotinate mononucleotide (NaMN)	3.88	level1			336.048	259.9	POS	0.0143652	0.00125777	0.0136543	0.0170999	0.0115943	0.0130002	0.0154389	0.00434808	0.00295043	0.00968733	0.009085	0.00245526	0.00150972	0.00138388	0.00137457	0.00168086
Histamine	3.88	level1			112.087	225	POS	0.0217499	0.0306494	0.0427978	0.000265414	0.0238656	0.0372322	0.0458039	0.124935	0.0313519	0.1451	0.0768846	0.0230555	0.0321992	0.0306955	0.0301711	0.0290303
Betaine	3.88	level1			118.086	173.6	POS	0.079596	2.61696	0.0994849	0.080337	0.719094	0.0937965	0.0421299	27.2596	5.10558	20.5753	10.6153	5.49326	5.16721	5.2433	5.47372	5.34437
Kynurenic acid	3.88	level1			190.049	91.6	POS	0.0423867	0.143341	0.0519376	0.0411266	0.0696981	0.0336426	0.0511258	1.62889	0.390632	1.54735	0.730328	0.320392	0.310447	0.311667	0.333393	0.318975
Deoxyadenosine	3.88	level1			234.098	70.7	POS	0.154784	0.199445	0.079035	0.0571205	0.122596	0.0546724	0.0388221	2.01294	0.414641	2.0347	0.911155	0.548691	0.538371	0.515184	0.551286	0.538383
Sphingosine	3.88	level1			300.289	29.6	POS	0.0277189	0.11803	0.0231454	0.0136125	0.0456266	0.0194571	0.00746826	0.588476	0.232811	0.677045	0.305051	0.432717	0.412966	0.42071	0.415439	0.420458
2-Hydroxypyridine	3.88	level1			96.0441	25.1	POS	0.152086	0.357826	0.17615	0.391065	0.269282	0.209903	0.141986	3.00504	1.01222	5.32614	1.93906	1.08854	1.49098	1.38016	1.53845	1.37453
PC(16:0/18:1(9Z))	3.88	level1			760.582	19.2	POS	0.0626634	0.328397	0.0566822	0.0886362	0.134095	0.044114	0.0248398	0.812432	0.290454	1.20317	0.475002	0.90365	0.577503	0.615785	0.627308	0.681062
Eplerenone	3.88	level1			415.21	18.5	POS	0.733133	3.58854	0.790577	0.60241	1.42867	0.867769	0.786526	28.8444	5.98193	36.3182	14.5598	17.7736	16.4378	16.491	16.8332	16.8839
Erucamide	3.88	level1			338.341	17.4	POS	12.6482	38.0356	8.90902	10.1453	17.4345	7.67191	9.42136	383.286	107.69	662.877	234.189	67.242	78.0438	87.954	89.9239	80.7909
Methylsuccinic acid	3.88	level1			131.035	197.7	NEG	0.0256645	0.00168392	0.0332379	0.0422332	0.0257049	0.024612	0.00253019	0.0273841	0.0216721	0.00219832	0.0156793	0.021526	0.0216274	0.0210739	0.0231655	0.0218482
Methylmalonic acid	3.88	level1			117.019	194	NEG	0.456277	0.42053	0.574462	0.468658	0.479982	0.590283	0.322804	0.349859	0.221328	0.00899463	0.298654	0.35389	0.312078	0.324942	0.309755	0.325166
N-acetyldopamine	3.88	level1			194.082	27.1	NEG	0.0229607	0.0104312	0.0214433	0.0290596	0.0209737	0.0284513	0.015333	0.00919807	0.00993305	0.00817417	0.0142179	0.0179078	0.0190979	0.0196703	0.0178177	0.0186234
4-Allylcatechol	3.87	level1			149.061	32.5	NEG	27.431	16.4709	32.8642	36.2709	28.2592	27.7792	43.0832	33.6334	34.3438	32.1389	34.1957	27.1191	25.527	25.6586	25.2769	25.8954
4'-Hydroxy-3'-methylacetophenone	3.87	level1			149.061	32.5	NEG	27.431	16.4709	32.8642	36.2709	28.2592	27.7792	43.0832	33.6334	34.3438	32.1389	34.1957	27.1191	25.527	25.6586	25.2769	25.8954
2'-Hydroxy-4'-methylacetophenone	3.87	level1			149.061	32.5	NEG	27.431	16.4709	32.8642	36.2709	28.2592	27.7792	43.0832	33.6334	34.3438	32.1389	34.1957	27.1191	25.527	25.6586	25.2769	25.8954
N6-Methyllysine	3.87	level1			161.128	302.1	POS	0.0576731	0.00960355	0.0710801	0.0978345	0.0590478	0.0670395	0.036759	0.0596868	0.0183134	0.09359	0.0550778	0.0178125	0.0164564	0.0161858	0.0165577	0.0167531
Trimethylamine N-oxide	3.87	level1			76.0755	196.7	POS	0.00217337	0.00874276	0.00178947	0.00201924	0.00368121	0.0026318	0.00293866	0.0792287	0.0194232	0.0612155	0.0330876	0.0133729	0.0178502	0.0168879	0.0163754	0.0161216
1,3-Dimethyluracil	3.87	level1			123.055	27.9	POS	0.0170914	0.0759769	0.015073	0.013832	0.0304933	0.0164134	0.0176743	0.565738	0.121726	0.613122	0.266935	0.145744	0.114586	0.122578	0.110211	0.12328
Homocitric acid	3.87	level1			205.036	266	NEG	0.0162946	0.0184236	0.048493	0.0183783	0.0253974	0.0151735	0.0157475	0.0170875	0.0180489	0.00242146	0.0136958	0.0207855	0.0185036	0.0158606	0.0121867	0.0168341
Hypoxanthine	3.87	level1			135.031	60.7	NEG	3.27192	1.40916	4.81223	7.85493	4.33706	3.76648	2.80886	1.72566	1.0695	0.887863	2.05167	1.87961	1.92637	1.93857	1.87912	1.90592
Monomethyl phthalate	3.87	level1			179.035	37.4	NEG	0.0211908	0.0401218	0.0175012	0.0186861	0.024375	0.0208624	0.0677652	0.0125553	0.0206645	0.0284639	0.0300623	0.0145195	0.0159803	0.0162318	0.0192686	0.0165001
2'-Hydroxy-5'-methylacetophenone	3.86	level1			149.061	32.5	NEG	27.431	16.4709	32.8642	36.2709	28.2592	27.7792	43.0832	33.6334	34.3438	32.1389	34.1957	27.1191	25.527	25.6586	25.2769	25.8954
Leucine	3.86	level1			132.102	174.1	POS	0.0319634	1.33875	0.0316845	0.0301071	0.358126	0.0472525	0.0254395	10.8978	2.62336	13.102	5.33918	2.67061	2.46684	2.43684	3.10003	2.66858
2-Ethylpyrazine	3.86	level1			109.076	24.9	POS	0.0225166	0.0462743	0.0223348	0.0216132	0.0281847	0.0158348	0.0170468	0.576922	0.0854815	0.527252	0.244507	0.161763	0.104238	0.0963436	0.12091	0.120814
Bistris	3.86	level1			210.134	64.8	POS	0.0180293	0.0403809	0.0324707	0.0412593	0.033035	0.0227158	0.0226318	2.38223	0.0642942	0.263121	0.550999	1.13681	1.05759	1.08313	1.05261	1.08254
Sph(d18:0)	3.86	level1			302.305	55.5	POS	0.0555918	0.222292	0.0156368	0.0053764	0.0747242	0.00716075	0.0104958	1.43388	0.159066	0.423473	0.406815	0.111482	0.0939481	0.106216	0.105338	0.104246
2'-Deoxyuridine	3.86	level1			227.067	36.7	NEG	0.0505251	0.0138934	0.0720609	0.132909	0.067347	0.0464388	0.0268225	0.0145106	0.0310702	0.0150377	0.026776	0.0402742	0.0341099	0.0364516	0.0426113	0.0383617
3,3-Dimethylglutaric acid	3.86	level1			159.066	31.5	NEG	0.122723	0.0909512	0.171098	0.268744	0.163379	0.113921	0.15258	0.127177	0.103032	0.105649	0.120472	0.124312	0.125352	0.126477	0.125052	0.125298
Phenylacetic acid	3.85	level1			135.045	38.7	NEG	7.2703	5.9714	7.40002	5.55303	6.54869	6.48916	5.82627	5.92158	7.35713	5.95753	6.31034	7.84159	7.7873	7.91242	7.63138	7.79317
N1-Methyl-4-pyridone-3-carboxamide	3.85	level1			153.065	36.4	POS	0.0281381	0.0908654	0.087623	0.0146864	0.0553282	0.0150094	0.0186561	0.87018	0.522231	1.56934	0.599084	0.224155	0.189461	0.219081	0.247095	0.219948
2,6-Dimethyl-4-hydroxybenzaldehyde	3.85	level1			149.061	32.5	NEG	27.431	16.4709	32.8642	36.2709	28.2592	27.7792	43.0832	33.6334	34.3438	32.1389	34.1957	27.1191	25.527	25.6586	25.2769	25.8954
Valine	3.85	level1			118.086	173.6	POS	0.079596	2.61696	0.0994849	0.080337	0.719094	0.0937965	0.0421299	27.2596	5.10558	20.5753	10.6153	5.49326	5.16721	5.2433	5.47372	5.34437
N,N-Dimethylarginine (ADMA)	3.85	level1			203.15	280.4	POS	0.0795663	0.00740867	0.115951	0.192718	0.0989109	0.121622	0.103734	0.0656055	0.0160373	0.0748991	0.0763796	0.0179158	0.0158937	0.0142601	0.0157741	0.0159609
Glutamine	3.85	level1			147.076	229.7	POS	0.00168224	0.0356589	0.00621271	0.00311656	0.0116676	0.00612953	0.0033563	0.258239	0.0530006	0.645851	0.193315	0.0937894	0.0870847	0.0822143	0.0835744	0.0866657
Guanine	3.85	level1			152.056	121.5	POS	0.0227488	0.0118237	0.0230251	0.0124869	0.0175211	0.011943	0.00885865	0.689967	0.0750927	0.204109	0.197994	0.0351704	0.0264475	0.0270235	0.0318736	0.0301288
Isobutyrylglycine	3.85	level1			144.067	120.2	NEG	0.0032098	0.00129666	0.00400897	0.00402162	0.00313426	0.0028068	0.00202539	0.00267149	0.0029883	0.0069208	0.00348256	0.00342849	0.00311012	0.00283563	0.00293842	0.00307817
Homoveratric acid	3.85	level1			195.066	47.4	NEG	0.0741769	0.0498857	0.0850637	0.0784015	0.071882	0.0475549	0.0561465	0.07029	0.0525587	0.0702872	0.0593675	0.0530322	0.0665505	0.0710223	0.0690321	0.0649093
2-Hydroxy-2-methylbutyric acid	3.84	level1			117.056	80.7	NEG	0.0253192	0.0266138	0.0319954	0.00984473	0.0234433	0.0488776	0.0434905	0.0289788	0.0300854	0.0311687	0.0365202	0.0249099	0.0256401	0.0329931	0.0238065	0.0268374
3-Hydroxyacetophenone	3.84	level1			135.045	38.7	NEG	7.2703	5.9714	7.40002	5.55303	6.54869	6.48916	5.82627	5.92158	7.35713	5.95753	6.31034	7.84159	7.7873	7.91242	7.63138	7.79317
2'-Deoxyguanosine 5'-monophosphate (dGMP)	3.84	level1			346.056	236.1	NEG	0.0220119	0.0444437	0.0115781	0.0077638	0.0214494	0.00785293	0.00885221	0.00381115	0.00363471	5.72866e-05	0.00484166	0.00347138	0.00666639	0.00694524	0.00660062	0.00592091
3-(3-Hydroxyphenyl)propanoic acid	3.84	level1			165.056	49.1	NEG	0.276835	0.137023	0.381997	0.748075	0.385982	0.363892	0.652729	0.403993	0.293896	0.340707	0.411043	0.224691	0.242793	0.238891	0.245714	0.238022
Glu-Glu	3.84	level1			275.089	263.9	NEG	0.00141931	0.00119389	0.00189159	0.00176569	0.00156762	0.00131319	0.00134747	0.000907942	0.000770787	6.76977e-05	0.000881419	0.000678727	0.00102047	0.00119849	0.00119297	0.00102266
MeAIB	3.84	level1			118.086	173.6	POS	0.079596	2.61696	0.0994849	0.080337	0.719094	0.0937965	0.0421299	27.2596	5.10558	20.5753	10.6153	5.49326	5.16721	5.2433	5.47372	5.34437
Arginine	3.84	level1			175.118	294	POS	0.964578	0.0145973	0.430468	0.537688	0.486833	0.350701	0.282138	0.149509	0.0288506	0.174284	0.197097	0.0297308	0.0327242	0.0322628	0.0340783	0.032199
N-Acetylcadaverine	3.84	level1			145.133	192.9	POS	0.00188444	0.0100814	0.00766189	0.00151902	0.0052867	0.00230832	0.0023369	0.0717474	0.0214086	0.0823793	0.0360361	0.0187316	0.0167876	0.0167505	0.0159025	0.017043
Daltogen	3.84	level1			150.112	55.5	POS	0.12062	0.434293	0.50914	0.0561977	0.280063	0.0593805	0.0722282	2.76774	0.564374	3.98966	1.49068	0.937407	0.869262	0.891719	0.91004	0.902107
Moxisylyte (hydrochloride)	3.84	level1			280.19	24.5	POS	0.0164136	0.168493	0.0735868	0.0442742	0.0756919	0.0552563	0.0269914	0.374765	0.0991459	0.304436	0.172119	0.262139	0.24698	0.244446	0.246562	0.250032
Uridine	3.84	level1			243.062	57.1	NEG	0.379516	0.0957044	0.385096	0.0344697	0.223697	0.244885	0.0141118	0.268218	0.115813	0.162788	0.161163	0.22203	0.240585	0.222344	0.21419	0.224787
5-Oxooctanoic acid	3.84	level1			157.087	40.9	NEG	0.061936	0.0325903	0.0697919	0.0826107	0.0617322	0.0720914	0.0748946	0.0517538	0.0522345	0.0321511	0.0566251	0.0572512	0.0438751	0.0465059	0.057443	0.0512688
Taurohyodeoxycholic acid	3.84	level1			498.289	36.3	NEG	0.0036729	0.00584808	0.00309381	0.00290398	0.00387969	0.00145283	0.00202243	0.0230244	0.0214211	0.00255127	0.0100944	0.0488128	0.0466944	0.0469784	0.0510402	0.0483814
Hygric acid	3.83	level1			130.086	186.9	POS	0.0118244	0.110221	0.00251524	0.0044067	0.0322419	0.00241489	0.0367575	0.812912	0.213504	0.691594	0.351437	0.233531	0.129347	0.129398	0.134853	0.156782
Propionylcarnitine (Car(3:0))	3.83	level1			218.138	163	POS	0.00156511	0.0193564	0.000362836	0.00410554	0.00634747	0.00348462	0.00398685	0.265154	0.0679105	0.304519	0.129011	0.063401	0.0594491	0.0576979	0.0646799	0.061307
H-Val-Ala-OH	3.83	level1			189.123	145.2	POS	0.00800838	0.0423697	0.0179028	0.0143494	0.0206575	0.0115647	0.0133261	0.762292	0.412322	0.466253	0.333152	0.123972	0.117738	0.119538	0.104441	0.116422
gamma-Glutamyllysine	3.83	level1			274.141	265.8	NEG	0.00313123	0.00115852	0.0021978	0.00307693	0.00239112	0.00240721	0.00154271	0.00116828	0.000970234	4.56956e-06	0.0012186	0.00117717	0.00137437	0.00153164	0.00164576	0.00143223
Propionic acid	3.83	level1			73.0295	68	NEG	0.438507	0.101756	0.427587	1.25755	0.55635	0.481381	0.948403	0.271514	0.198147	0.80287	0.540463	0.183264	0.212327	0.206948	0.228741	0.20782
4-Ethoxybenzoic acid	3.82	level1			165.056	25.4	NEG	0.2207	0.112745	0.243537	0.346655	0.230909	0.160219	0.283513	0.22599	0.234614	0.289282	0.238724	0.21487	0.217313	0.222697	0.217546	0.218107
4'-Hydroxyacetophenone	3.82	level1			135.045	38.7	NEG	7.2703	5.9714	7.40002	5.55303	6.54869	6.48916	5.82627	5.92158	7.35713	5.95753	6.31034	7.84159	7.7873	7.91242	7.63138	7.79317
Ursodeoxycholic acid	3.82	level1			391.285	46.4	NEG	0.0155571	0.00689164	0.0120392	0.0380918	0.0181449	0.0233899	0.0135842	0.044804	0.00900441	0.0119691	0.0205503	0.0259129	0.0259068	0.026083	0.0349983	0.0282253
Tauroursodeoxycholic acid	3.82	level1			498.289	36.3	NEG	0.0036729	0.00584808	0.00309381	0.00290398	0.00387969	0.00145283	0.00202243	0.0230244	0.0214211	0.00255127	0.0100944	0.0488128	0.0466944	0.0469784	0.0510402	0.0483814
Diethanolamine	3.82	level1			106.086	175.2	POS	0.0081285	0.196599	0.00787464	0.0084299	0.055258	0.0119164	0.00878943	1.75832	0.151061	2.23422	0.832861	0.420487	0.405051	0.361444	0.401767	0.397187
Pro-Phe	3.82	level1			263.138	130.9	POS	0.0245499	0.0158851	0.00536984	0.017593	0.0158495	0.0275895	0.0310394	0.164459	0.0369149	0.178813	0.0877632	0.0457595	0.0403193	0.0384023	0.0393089	0.0409475
Actarit	3.82	level1			194.081	123.2	POS	0.00712997	0.0548072	0.00635153	0.00608598	0.0185937	0.00611766	0.00630569	0.327046	0.122874	0.444019	0.181273	0.214392	0.111923	0.169485	0.124808	0.155152
2-Amino-5-phenylpyridine	3.82	level1			171.091	24.5	POS	0.0637167	0.318163	0.0723417	0.0632025	0.129356	0.097598	0.0922727	3.37591	0.936982	3.40226	1.581	0.717164	0.872482	0.614557	0.622017	0.706555
Indole-3-methyl acetate	3.81	level1			188.072	34.1	NEG	0.178542	0.147124	0.158654	0.241034	0.181338	0.560582	0.168116	0.202144	0.109617	0.0880762	0.225707	0.170826	0.177058	0.180135	0.176742	0.17619
2-methylcitrate	3.81	level1			205.036	266	NEG	0.0162946	0.0184236	0.048493	0.0183783	0.0253974	0.0151735	0.0157475	0.0170875	0.0180489	0.00242146	0.0136958	0.0207855	0.0185036	0.0158606	0.0121867	0.0168341
Thr-Leu	3.81	level1			233.149	145.7	POS	0.000795744	0.00592537	0.000744496	0.0168548	0.0060801	0.0255483	0.032511	0.0617402	0.0155206	0.0637777	0.0398196	0.0179312	0.0163995	0.0157793	0.0169104	0.0167551
Allopurinol	3.81	level1			137.045	51	POS	0.00662035	0.160429	0.403578	0.498005	0.267158	0.281563	0.252587	4.88786	0.734081	1.84298	1.59981	1.55855	1.30505	0.995813	1.66685	1.38157
Mannose	3.81	level1			161.045	179.5	NEG	0.00289067	0.00888955	0.00438455	0.00796814	0.00603323	0.00214012	0.0109104	0.0128289	0.0057608	0.00903444	0.00813493	0.012312	0.00630582	0.00986824	0.00900122	0.00937183
Polyporenic acid C	3.81	level1			481.335	14.1	NEG	0.314981	0.151264	0.294283	0.174156	0.233671	0.141504	0.262696	0.10804	0.199499	0.191014	0.18055	0.197613	0.20023	0.205614	0.187879	0.197834
Acetoin	3.8	level1			87.0451	43.4	NEG	18.0373	18.3072	26.4519	40.8055	25.9005	25.9586	13.3364	24.0648	23.3118	11.3082	19.596	15.6191	16.5739	16.9068	16.881	16.4952
Guanosine 5'-monophosphate (GMP)	3.8	level1			364.065	249.4	POS	0.00503143	0.00804498	0.0297488	0.00520966	0.0120087	0.00465337	0.0114798	0.0461724	0.0122689	0.0623361	0.0273821	0.0118647	0.0100278	0.00944497	0.0102861	0.0104059
cis-​9,​10-​Epoxystearic acid	3.8	level1			299.257	24.9	POS	0.110645	0.177048	0.0690617	0.068647	0.106351	0.0420838	0.053304	1.62591	0.490981	2.16848	0.876152	0.432486	0.438992	0.4161	0.422086	0.427416
Terephthalic-Acid	3.8	level1			165.019	233.2	NEG	0.0422956	0.0361974	0.0241309	0.0494928	0.0380292	0.0427981	0.0280381	0.0375185	0.0440457	0.00387211	0.0312545	0.0300214	0.0433958	0.046415	0.0249299	0.0361905
3-IsopropoxybenzoicAcid	3.8	level1			179.071	40.3	NEG	0.230219	0.274899	0.282242	0.256878	0.26106	0.314637	0.332427	0.172307	0.257856	0.19082	0.25361	0.20416	0.212816	0.209907	0.204526	0.207852
(E)-Flavokawain A	3.8	level1			313.108	34.5	NEG	0.0330231	0.0290777	0.092969	0.105231	0.0650752	0.0705621	0.0863679	0.0563183	0.104581	0.0533947	0.0742449	0.0571895	0.0631571	0.0613629	0.0661766	0.0619715
4-Hydroxyphenylacetaldehyde	3.79	level1			135.045	38.7	NEG	7.2703	5.9714	7.40002	5.55303	6.54869	6.48916	5.82627	5.92158	7.35713	5.95753	6.31034	7.84159	7.7873	7.91242	7.63138	7.79317
Glutaric acid	3.79	level1			131.035	197.7	NEG	0.0256645	0.00168392	0.0332379	0.0422332	0.0257049	0.024612	0.00253019	0.0273841	0.0216721	0.00219832	0.0156793	0.021526	0.0216274	0.0210739	0.0231655	0.0218482
Glutamate	3.79	level1			148.06	254.7	POS	0.0393886	0.142758	0.0377657	0.0415899	0.0653757	0.04011	0.0366421	1.09915	0.220414	1.35076	0.549415	0.306015	0.240967	0.305811	0.248193	0.275246
Creatinine	3.79	level1			114.066	65.2	POS	0.0610395	0.127933	0.0602322	0.0996272	0.0872079	0.140311	0.0642255	2.80217	0.612843	1.30082	0.984074	1.1485	0.845296	0.747924	0.845173	0.896723
1-Methylguanine	3.79	level1			166.072	58	POS	0.0136841	0.0212084	0.0368149	0.0507377	0.0306113	0.0324822	0.0206329	0.389876	0.0554552	0.187611	0.137212	0.137196	0.100185	0.0943071	0.0991029	0.107698
Octadecanedioic acid	3.79	level1			313.239	64.6	NEG	0.134032	0.0521016	0.170593	0.094749	0.112869	0.150646	0.11446	0.0963686	0.0666168	0.109554	0.107529	0.0781544	0.0494189	0.0744281	0.0762337	0.0695588
Dodecyl gallate	3.79	level1			337.205	18.6	NEG	0.279857	0.192058	0.760534	0.795233	0.506921	0.254755	0.269365	0.147126	0.335912	0.16598	0.234628	0.489815	0.286297	0.327411	0.285954	0.347369
Veratric acid	3.78	level1			181.051	69.5	NEG	0.0125852	0.0108886	0.0244052	0.105487	0.0383416	0.00761657	0.00682394	0.00498304	0.00438829	0.00521594	0.00580556	0.0119044	0.00632048	0.00852262	0.00700404	0.00843788
Propyl paraben	3.78	level1			179.071	40.3	NEG	0.230219	0.274899	0.282242	0.256878	0.26106	0.314637	0.332427	0.172307	0.257856	0.19082	0.25361	0.20416	0.212816	0.209907	0.204526	0.207852
Acetylcarnitine (Car(2:0))	3.78	level1			204.122	176.6	POS	0.0167569	0.0617791	0.00821028	0.00392182	0.022667	0.0080903	0.0133096	0.591388	0.327009	1.03585	0.39513	0.150896	0.158325	0.151137	0.155458	0.153954
Docebenone	3.78	level1			325.184	14.8	NEG	1.43536	1.42267	1.32585	1.17221	1.33902	0.915452	1.26974	0.995678	1.7188	0.755746	1.13108	3.24819	3.23728	3.04457	3.24172	3.19294
Acadesine (Drug)	3.77	level1			257.086	97.7	NEG	0.000594089	0.000487447	0.000562594	0.000632107	0.000569059	0.000295124	0.000556938	0.000463522	0.000390823	0.0004747	0.000436221	0.000469892	0.000412824	0.000367594	0.000453085	0.000425849
Hyodeoxycholic acid	3.76	level1			391.285	46.4	NEG	0.0155571	0.00689164	0.0120392	0.0380918	0.0181449	0.0233899	0.0135842	0.044804	0.00900441	0.0119691	0.0205503	0.0259129	0.0259068	0.026083	0.0349983	0.0282253
Deoxycholic acid	3.76	level1			391.285	46.4	NEG	0.0155571	0.00689164	0.0120392	0.0380918	0.0181449	0.0233899	0.0135842	0.044804	0.00900441	0.0119691	0.0205503	0.0259129	0.0259068	0.026083	0.0349983	0.0282253
(1-Hydroxycyclohexyl)acetic acid	3.76	level1			157.087	40.9	NEG	0.061936	0.0325903	0.0697919	0.0826107	0.0617322	0.0720914	0.0748946	0.0517538	0.0522345	0.0321511	0.0566251	0.0572512	0.0438751	0.0465059	0.057443	0.0512688
gamma-Linolenic acid	3.76	level1			279.231	28.2	POS	0.0634429	0.167763	0.0903724	0.152997	0.118644	0.144699	0.096354	1.86809	0.460202	2.23475	0.960817	0.561584	0.522406	0.52618	0.547615	0.539446
Pyroglutamic acid	3.76	level1			128.035	206.4	NEG	0.0245234	0.00359449	0.00900122	0.00802844	0.0112869	0.0054847	0.00396756	0.00354526	0.00263021	0.0021451	0.00355457	0.00276035	0.00239998	0.00398476	0.0035109	0.003164
4-Methylbenzoic-acid	3.75	level1			135.045	38.7	NEG	7.2703	5.9714	7.40002	5.55303	6.54869	6.48916	5.82627	5.92158	7.35713	5.95753	6.31034	7.84159	7.7873	7.91242	7.63138	7.79317
Taurodeoxycholic acid	3.75	level1			498.289	36.3	NEG	0.0036729	0.00584808	0.00309381	0.00290398	0.00387969	0.00145283	0.00202243	0.0230244	0.0214211	0.00255127	0.0100944	0.0488128	0.0466944	0.0469784	0.0510402	0.0483814
Glycolate	3.75	level1			75.0087	186.8	NEG	0.0050138	0.00380616	0.00463063	0.00574211	0.00479818	0.00479784	0.00848938	0.00390832	0.00500167	0.00241746	0.00492293	0.0036185	0.0027879	0.00505082	0.0037075	0.00379118
3'-​O-​Acetylhamaudol	3.75	level1			299.093	45.8	NEG	0.636373	0.448366	0.826645	0.549049	0.615108	0.730279	0.904541	0.744413	0.889653	0.865631	0.826903	0.666918	0.672615	0.712199	0.693791	0.686381
Royal jelly acid	3.75	level1			185.118	35.7	NEG	0.143899	0.0262112	0.0389662	0.224057	0.108283	0.0656481	0.0558674	0.039152	0.120108	0.0948351	0.0751222	0.034434	0.0330415	0.0586325	0.0368395	0.0407369
Hydroxyacetone	3.74	level1			73.0295	68	NEG	0.438507	0.101756	0.427587	1.25755	0.55635	0.481381	0.948403	0.271514	0.198147	0.80287	0.540463	0.183264	0.212327	0.206948	0.228741	0.20782
3-Succinoylpyridine	3.74	level1			180.065	170.7	POS	0.0104401	0.0236224	0.0108493	0.0107547	0.0139166	0.0103843	0.010678	0.212844	0.0539247	0.238667	0.1053	0.0502383	0.0469277	0.047231	0.0506115	0.0487522
Leu-Ile	3.74	level1			245.185	77.3	POS	0.0719323	0.249164	0.0862166	0.0372521	0.111141	0.0510766	0.110357	3.12954	0.717185	3.4322	1.48807	1.33333	1.22521	1.26643	1.42	1.31124
Phe-Leu	3.74	level1			279.17	71.2	POS	0.0187337	0.0444229	0.0132209	0.00798626	0.0210909	0.00902077	0.00984305	0.638211	0.124686	0.654633	0.287279	0.208696	0.186088	0.229014	0.178893	0.200673
Sph(t18:0)	3.74	level1			318.299	47.4	POS	0.0267182	0.0686587	0.0244458	0.0191784	0.0347503	0.0200244	0.0127749	0.496087	0.177994	0.581647	0.257706	0.225958	0.21126	0.181633	0.174264	0.198279
Malic acid	3.74	level1			133.014	283.7	NEG	0.0709284	0.0472854	0.0694996	0.0802194	0.0669832	0.068351	0.0551201	0.0617819	0.053835	0.00718614	0.0492548	0.0713155	0.0651876	0.0627759	0.0624811	0.06544
Oxalic acid	3.74	level1			88.9881	278.9	NEG	0.594916	0.673902	0.530685	0.630938	0.60761	1.05359	0.911785	0.551859	0.387226	0.0222726	0.585346	0.481698	0.608796	0.55875	0.543679	0.548231
Dihydroxyacetone	3.74	level1			89.0244	88.3	NEG	0.0862581	0.0375707	0.101649	0.23948	0.116239	0.0553132	0.0466586	0.0294981	0.021221	0.0285826	0.0362547	0.206406	0.142511	0.122529	0.127454	0.149725
PE(18:0/18:2)	3.74	level1			742.539	34.1	NEG	0.0977731	0.0617389	0.108392	0.0630476	0.0827379	0.0736476	0.0678707	0.0481555	0.052776	0.0404878	0.0565875	0.0696831	0.0659435	0.0674977	0.0591911	0.0655788
3-Hydroxybenzoic acid	3.73	level1			137.024	19.1	NEG	0.14354	0.131496	0.208782	0.354804	0.209656	0.247833	0.355679	0.233346	0.196848	0.134715	0.233684	0.158343	0.157711	0.155835	0.151702	0.155898
Hydroxytyrosol acetate	3.73	level1			195.066	47.4	NEG	0.0741769	0.0498857	0.0850637	0.0784015	0.071882	0.0475549	0.0561465	0.07029	0.0525587	0.0702872	0.0593675	0.0530322	0.0665505	0.0710223	0.0690321	0.0649093
2,2-Dimethylsuccinic acid	3.73	level1			145.051	85.6	NEG	0.185478	0.0514217	0.0754511	0.020569	0.0832299	0.157623	0.141057	0.102151	0.221185	0.137946	0.151993	0.139773	0.133512	0.136826	0.138163	0.137069
Salicyluric acid	3.73	level1			194.046	40	NEG	0.0599875	0.0134009	0.0412285	0.0179248	0.0331354	0.0418625	0.0428283	0.0347951	0.0262245	0.0184068	0.0328234	0.0317947	0.0282161	0.0426962	0.0325325	0.0338099
Homovanillic acid	3.71	level1			181.051	69.5	NEG	0.0125852	0.0108886	0.0244052	0.105487	0.0383416	0.00761657	0.00682394	0.00498304	0.00438829	0.00521594	0.00580556	0.0119044	0.00632048	0.00852262	0.00700404	0.00843788
Betaine aldehyde	3.71	level1			102.091	149.6	POS	0.148011	0.0335894	0.116768	0.0430805	0.0853624	0.100911	0.0907267	0.284785	0.0696854	0.277812	0.164784	0.076526	0.0739029	0.0743431	0.0700219	0.0736985
trans-3'-Hydroxycotinine	3.71	level1			193.096	56.7	POS	0.0107338	0.0812462	0.0149821	0.0101077	0.0292674	0.0242837	0.00466885	1.54248	0.0335189	0.460943	0.413179	0.0997616	0.0915211	0.0920944	0.0921939	0.0938927
Lauramine oxide	3.71	level1			230.247	47.1	POS	0.00218207	0.0397371	0.0126061	0.0206755	0.0188002	0.0102407	0.0111286	0.443437	0.128731	0.346585	0.188024	0.350414	0.332612	0.257164	0.339296	0.319871
Ile-Leu	3.7	level1			245.185	77.3	POS	0.0719323	0.249164	0.0862166	0.0372521	0.111141	0.0510766	0.110357	3.12954	0.717185	3.4322	1.48807	1.33333	1.22521	1.26643	1.42	1.31124
3-Methyladenine	3.7	level1			150.077	56.9	POS	0.00998115	0.051716	0.392536	0.00932411	0.115889	0.00477439	0.00990196	0.330371	0.0657564	0.491642	0.180489	0.0737126	0.0722107	0.0822687	0.0743342	0.0756315
2-Methyl-11-oxo-11H-pyrido[2,1-b]quinazoline-6-carboxylic acid	3.7	level1			255.076	53.6	POS	0.0625404	0.254858	0.0870259	0.093524	0.124487	0.067132	0.0683715	2.45928	0.408468	2.28275	1.0572	0.503312	0.546187	0.536325	0.592254	0.544519
Isoquinoline	3.7	level1			130.065	47.3	POS	0.0162831	0.0530736	0.0116375	0.0101188	0.0227783	0.0065052	0.00450508	0.296738	0.0360127	0.275378	0.123828	0.052857	0.070921	0.053124	0.0627465	0.0599121
PC(18:0/14:0)	3.7	level1			734.567	36.3	POS	0.0433232	0.16507	0.0342319	0.0357872	0.0696032	0.039663	0.0234778	1.01393	0.281964	1.20222	0.512252	0.758576	0.485359	0.478043	0.467915	0.547473
Dodecanedioic acid	3.7	level1			229.144	129.4	NEG	1.12986	1.10468	2.08712	2.529	1.71267	1.32004	1.71577	0.965924	1.49573	0.0011046	1.09971	1.52719	1.49018	1.5082	1.47515	1.50018
2-Linoleoyl-1-palmitoyl-sn-glycero-3-phosphoethanolamine	3.7	level1			714.508	34.7	NEG	2.5439	0.885874	1.97792	1.23387	1.66039	1.91095	1.497	0.768633	0.927814	0.704587	1.1618	1.12726	1.09775	1.13902	1.1092	1.11831
7-Methylguanine	3.69	level1			166.072	58	POS	0.0136841	0.0212084	0.0368149	0.0507377	0.0306113	0.0324822	0.0206329	0.389876	0.0554552	0.187611	0.137212	0.137196	0.100185	0.0943071	0.0991029	0.107698
Anserine	3.69	level1			241.129	190.5	POS	0.00180762	0.0122334	0.00316368	0.00553089	0.00568391	0.00464139	0.0018042	0.107341	0.0275525	0.086817	0.0456311	0.0398124	0.0559957	0.0391605	0.0374291	0.0430994
Pi-Methylimidazoleacetic acid (hydrochloride)	3.69	level1			141.065	151.3	POS	0.105577	0.275885	0.128812	0.135742	0.161504	0.107698	0.0876353	2.05813	0.603231	0.35459	0.642257	0.65638	0.583739	0.597602	0.60777	0.611373
Imidazoleacetic acid	3.69	level1			127.05	145.4	POS	0.00640397	0.0215698	0.00397028	0.00424274	0.00904669	0.0043577	0.009053	0.157498	0.0367854	0.183512	0.0782413	0.0365351	0.0371048	0.0346995	0.0351125	0.035863
(+)-Usnic acid	3.69	level1			327.086	46.2	POS	0.0181282	0.089187	0.0195458	0.0318222	0.0396708	0.0301553	0.0224673	1.42928	0.232658	0.612413	0.465394	0.214114	0.275124	0.289396	0.324104	0.275684
Nevirapine	3.69	level1			267.126	38.9	POS	0.0181376	0.290519	0.0457375	0.0129835	0.0918443	0.0443175	0.0163514	1.07278	0.234882	1.35985	0.545635	0.324656	0.299176	0.303892	0.317498	0.311305
PC(14:0/16:0)	3.69	level1			706.536	37.5	POS	0.284543	1.01035	0.251274	0.222037	0.442051	0.220987	0.239901	9.06077	3.4166	13.8448	5.35661	1.96888	1.74334	1.78851	1.80055	1.82532
1-oleoyl-2-myristoyl-sn-glycero-3-phosphocholine	3.69	level1			732.551	36.6	POS	0.0969243	0.262151	0.0973587	0.0655499	0.130496	0.0656019	0.0520348	1.64575	0.526335	2.43753	0.94545	0.638739	0.526261	0.543652	0.513142	0.555448
Fumaric acid	3.69	level1			115.004	273.9	NEG	0.00337255	0.00741574	0.00820276	0.00938986	0.00709523	0.00750855	0.00358584	0.00795553	0.0086566	0.00391679	0.00632466	0.00587394	0.00978562	0.00838645	0.00821661	0.00806566
2-Methyl-3-hydroxybutyric acid	3.69	level1			117.056	47.2	NEG	0.0718417	0.0322854	0.0669907	0.0909564	0.0655185	0.0790413	0.0842612	0.0680136	0.0607313	0.0496702	0.0683435	0.0544046	0.0618502	0.0577913	0.0613359	0.0588455
Dimethylmalonic acid	3.69	level1			131.035	42.4	NEG	0.0343808	0.00600971	0.0131887	0.0261876	0.0199417	0.0191346	0.0106474	0.00745101	0.0176109	0.00978435	0.0129257	0.0108496	0.0137233	0.0176725	0.0164039	0.0146623
Colutehydroquinone	3.69	level1			331.119	41.6	NEG	0.0500486	0.0307225	0.0520315	0.0476278	0.0451076	0.0371157	0.0461019	0.0413528	0.0458581	0.0431615	0.042718	0.0406598	0.0404156	0.0391824	0.0396354	0.0399733
5,2'-O-Dimethyluridine	3.69	level1			271.098	38.7	NEG	0.203406	0.152138	0.198242	0.132833	0.171655	0.166733	0.15442	0.147409	0.19654	0.254607	0.183942	0.212123	0.20851	0.337869	0.218627	0.244282
4-Oxohexanoic acid	3.68	level1			129.056	24.7	NEG	0.426251	0.675609	0.394302	0.292421	0.447145	0.298132	0.25903	0.291495	0.209212	0.144382	0.24045	0.268687	0.296441	0.289989	0.26422	0.279834
Bisindolylmaleimide VIII (acetate)	3.68	level1			397.169	24.3	NEG	0.0177322	0.0118765	0.0172509	0.0209497	0.0169523	0.0146084	0.0127884	0.013756	0.0124648	0.00692129	0.0121078	0.0161004	0.0151381	0.0171892	0.0135684	0.015499
Nipecotic acid	3.67	level1			130.086	249.3	POS	0.0117032	0.51445	0.00021288	0.0111312	0.134374	0.0180844	0.0100683	3.42582	0.743126	3.31694	1.50281	0.77251	0.775378	0.805807	0.818196	0.792973
3-Amino-4-methylpentanoic acid	3.66	level1			130.087	199.2	NEG	0.00288665	0.010401	0.00379903	0.0190917	0.0090446	0.00678156	0.0131673	0.0104498	0.00507046	0.00599215	0.00829225	0.0060838	0.00466945	0.00446117	0.00421771	0.00485803
N-Acetylmuramic acid	3.65	level1			276.107	151.8	POS	0.0548341	0.00391775	0.0592412	0.0801906	0.0495459	0.055824	0.0392958	0.0367589	0.0130854	0.0219416	0.0333812	0.0126934	0.0106445	0.0115632	0.010945	0.0114615
Acetylleucine	3.65	level1			174.112	148.3	POS	0.0168466	0.0294848	0.0253181	0.0239035	0.0238883	0.0184798	0.0237177	0.330897	0.0919658	0.192089	0.13143	0.0718834	0.0871085	0.0853597	0.0855131	0.0824662
Norepinephrine	3.65	level1			170.081	66.1	POS	0.0223905	0.0304837	0.0115862	0.0252129	0.0224183	0.0125268	0.0165683	0.286061	0.0758075	0.281525	0.134498	0.105806	0.0589026	0.090224	0.082017	0.0842374
2-(2-Butoxyethoxy)acetic acid	3.65	level1			175.098	126.4	NEG	0.00193197	0.000851464	0.00370246	0.00237649	0.0022156	0.00332013	0.00227593	0.00123428	0.00147572	0.000594871	0.00178019	0.00146319	0.0012578	0.0016678	0.00138034	0.00144228
Ethylmalonic acid	3.64	level1			131.035	197.7	NEG	0.0256645	0.00168392	0.0332379	0.0422332	0.0257049	0.024612	0.00253019	0.0273841	0.0216721	0.00219832	0.0156793	0.021526	0.0216274	0.0210739	0.0231655	0.0218482
1-Aminopropan-2-ol	3.64	level1			76.0755	196.7	POS	0.00217337	0.00874276	0.00178947	0.00201924	0.00368121	0.0026318	0.00293866	0.0792287	0.0194232	0.0612155	0.0330876	0.0133729	0.0178502	0.0168879	0.0163754	0.0161216
Fuziline	3.64	level1			436.266	44.9	POS	0.00487244	0.0186259	0.00738058	0.0103321	0.0103028	0.00753579	0.0111953	0.203981	0.046838	0.228961	0.0997023	0.0670247	0.0560637	0.0587226	0.0612026	0.0607534
PC(16:0/18:0)	3.64	level1			762.606	23.2	POS	0.0133635	0.0173673	0.00488945	0.007169	0.0106973	0.00290022	0.00249261	0.161647	0.0580277	0.267158	0.0984451	0.0294159	0.037118	0.0381383	0.0378592	0.0356328
PC(17:0/17:0)	3.64	level1			762.606	23.2	POS	0.0133635	0.0173673	0.00488945	0.007169	0.0106973	0.00290022	0.00249261	0.161647	0.0580277	0.267158	0.0984451	0.0294159	0.037118	0.0381383	0.0378592	0.0356328
PC(18:0/16:0)	3.64	level1			762.606	23.2	POS	0.0133635	0.0173673	0.00488945	0.007169	0.0106973	0.00290022	0.00249261	0.161647	0.0580277	0.267158	0.0984451	0.0294159	0.037118	0.0381383	0.0378592	0.0356328
Miglitol	3.63	level1			190.107	231.7	POS	0.00482121	0.0209605	0.00512682	0.00483548	0.008936	0.00428599	0.0059011	0.183684	0.0438967	0.21523	0.0905995	0.0435259	0.0395757	0.0371557	0.0375389	0.0394491
Lenalidomide	3.63	level1			258.085	35.9	NEG	0.175473	0.126801	0.202808	0.165811	0.167723	0.185098	0.195685	0.159413	0.174469	0.135499	0.170033	0.164309	0.172065	0.182349	0.167978	0.171675
4-Nitroaniline	3.62	level1			139.05	70.2	POS	0.0198363	0.06329	0.0338034	0.100793	0.0544306	0.0643038	0.0393947	0.692417	0.176781	0.800843	0.354748	0.189895	0.184323	0.183202	0.185004	0.185606
6-Hydroxynorleucine	3.6	level1			148.096	154.2	POS	0.0224479	0.00849366	0.0226783	0.0133213	0.0167353	0.0115893	0.0227997	0.0629969	0.0398209	0.0954705	0.0465354	0.0270154	0.0367156	0.0223333	0.0238951	0.0274899
Lithocholic acid 3-sulfate	3.6	level1			455.242	46.8	NEG	0.060166	0.0321824	0.0685641	0.0149585	0.0439678	0.0177951	0.0512096	0.0243649	0.0215646	0.0126253	0.0255119	0.0278181	0.025792	0.0270338	0.0278712	0.0271288
Flutamide	3.6	level1			275.069	35.7	NEG	0.0238873	0.0281824	0.0352494	0.0321467	0.0298664	0.0360427	0.0330315	0.0273079	0.0283807	0.0245822	0.029869	0.0319314	0.0282331	0.0320254	0.0267375	0.0297319
Prostaglandin I2 (PGI2)	3.6	level1			351.22	18.7	NEG	0.329118	0.184507	1.00217	0.946779	0.615644	0.230526	0.567913	0.162709	0.690677	0.150254	0.360416	0.479371	0.86254	0.898627	0.889279	0.782454
2-Aminonicotinic acid	3.58	level1			139.05	70.2	POS	0.0198363	0.06329	0.0338034	0.100793	0.0544306	0.0643038	0.0393947	0.692417	0.176781	0.800843	0.354748	0.189895	0.184323	0.183202	0.185004	0.185606
Phenazopyridine (hydrochloride)	3.58	level1			214.107	70.8	POS	0.00678987	0.0221394	0.00681657	0.00803277	0.0109447	0.0107219	0.00685985	0.18499	0.0418009	0.411681	0.131211	0.0861084	0.0472652	0.0752412	0.050403	0.0647544
PE(17:0/17:0)	3.51	level1			700.519	14.7	NEG	0.0147996	0.00894275	0.0298862	0.0312146	0.0212108	0.0386633	0.0194581	0.0236699	0.0472605	0.0346995	0.0327503	0.0262176	0.0271557	0.0271898	0.0298228	0.0275965
Methyl 2-hydroxy-4-methoxybenzoate	2.75	level2			181.051	162.8	NEG	0.00179064	0.00143693	0.00106728	0.00116326	0.00136453	0.000950759	0.00209764	0.00124416	0.00177767	0.000736163	0.00136128	0.00190009	0.00135051	0.00113965	0.000979237	0.00134237
cis-4-Hydroxycyclohexanecarboxylic acid	2.75	level2			143.071	47.7	NEG	0.0278961	0.000832174	0.0321328	0.038199	0.024765	0.0235034	0.0382939	0.0182234	0.0215294	0.0223493	0.0247799	0.0214477	0.0197271	0.0289729	0.0272434	0.0243478
9-Hydroxynonanoic acid	2.75	level2			173.118	43.5	NEG	0.246034	0.122102	0.273615	0.66341	0.32629	0.212437	0.242805	0.208002	0.156541	0.151322	0.194221	0.222792	0.217353	0.225196	0.219132	0.221118
3,4'-Dimethoxy-2'-hydroxychalcone	2.75	level2			283.098	40.9	NEG	0.74042	0.53453	0.890331	0.655205	0.705121	0.856253	0.874509	0.723683	0.811169	0.667865	0.786696	0.77393	0.825491	0.824825	0.820922	0.811292
3,5-Dihydroxybenzoic acid	2.75	level2			153.019	36.7	NEG	0.0443285	0.0603313	0.0711973	0.0148256	0.0476706	0.0651689	0.0242419	0.0406284	0.0386203	0.0381919	0.0413703	0.0419784	0.0366855	0.0354629	0.034187	0.0370784
1,3-Dipalmitoyl-sn-glycero-2-phosphoethanolamine	2.75	level2			690.508	35	NEG	0.560613	0.255	0.24067	0.223455	0.319935	0.325131	0.26866	0.297203	0.501923	0.392384	0.35706	0.280852	0.277316	0.285428	0.380088	0.305921
Gabapentin related compound B	2.75	level2			166.087	30	NEG	0.0117894	0.00843465	0.0174242	0.0250242	0.0156681	0.0159996	0.0184503	0.0112422	0.0115002	0.00665354	0.0127692	0.0123772	0.0133853	0.0151589	0.0142736	0.0137988
2,2'-Bipyridine-3,3'-diol	2.75	level2			187.051	29.5	NEG	0.0403465	0.0283889	0.0425949	0.0463026	0.0394082	0.0338682	0.0576191	0.0437901	0.048186	0.0374163	0.044176	0.035558	0.0332966	0.0341578	0.0371342	0.0350367
5-Hydroxy-2-(hydroxymethyl)pyridine	2.75	level2			124.04	27.8	NEG	0.0435851	0.0434012	0.0602086	0.0830603	0.0575638	0.0500376	0.0578148	0.0320216	0.0359878	0.0235988	0.0398921	0.0414819	0.0310537	0.0301764	0.0402864	0.0357496
(Z)-6-Octadecenoic acid	2.75	level2			281.249	18.6	NEG	4.33564	2.39438	5.5502	2.83314	3.77834	4.50118	3.36868	2.37794	4.57891	1.43011	3.25136	4.02194	2.6282	2.61803	2.85433	3.03063
Nabumetone	2.75	level2			227.108	33.2	NEG	0.318635	0.226267	0.334459	0.294659	0.293505	0.281928	0.344101	0.26226	0.348339	0.269094	0.301144	0.293485	0.299664	0.319103	0.297314	0.302391
Jasmonic_acid	2.75	level2			209.118	31	NEG	0.131511	0.072424	0.121633	0.175952	0.12538	0.148514	0.180493	0.120588	0.0821097	0.0540516	0.117151	0.153579	0.103168	0.100034	0.127969	0.121187
HEPTANOIC ACID	2.75	level2			129.092	26.8	NEG	0.618516	0.222508	0.877515	0.954194	0.668183	0.411562	0.549189	0.229751	0.292068	0.110727	0.31866	0.331905	0.321266	0.344424	0.342276	0.334968
4-Nitrocatechol	2.75	level2			154.014	23.3	NEG	0.0332803	0.0130109	0.0476468	0.0372999	0.0328095	0.0309526	0.0367178	0.0229449	0.0272173	0.0193019	0.0274269	0.0270132	0.0266907	0.0292718	0.0237054	0.0266703
Methylgingerol	2.75	level2			307.191	17.4	NEG	0.123616	0.0961935	0.174166	0.154323	0.137075	0.172417	0.21365	0.18921	0.193215	0.137438	0.181186	0.14281	0.112099	0.12953	0.124591	0.127258
Fusidic_acid	2.75	level2			515.338	16.5	NEG	0.0220842	0.0228869	0.0532631	0.0348165	0.0332627	0.0314715	0.0271039	0.0328745	0.0228963	0.0220391	0.0272771	0.0212904	0.0186351	0.0189728	0.0198594	0.0196894
1-(2-Thienyl)-1-heptanone	2.74	level2			197.099	200.8	POS	0.0511689	0.0111202	0.0685034	0.0931069	0.0559748	0.0398838	0.0285941	0.108295	0.0270669	0.110444	0.0628567	0.0268394	0.0246659	0.024541	0.0250018	0.025262
1-(4-Hydroxy-3-nitrophenyl)ethanone	2.74	level2			180.03	158.8	NEG	0.00120241	0.000995676	0.000883778	0.000820696	0.000975641	0.00116654	0.00134104	0.00118398	0.00111367	0.000462645	0.00105358	0.00127426	0.000852001	0.00091333	0.00125285	0.00107311
Ketotifen	2.74	level2			310.126	108.6	POS	0.0052577	0.00835684	0.00794061	0.00807202	0.00740679	0.00619138	0.00429764	0.0962322	0.0213071	0.0577342	0.0371525	0.0385143	0.0320045	0.0321145	0.03494	0.0343933
1,2,3,4-Tetrahydroisoquinoline-7-sulfonamide	2.74	level2			213.069	103.7	POS	0.00049373	0.00385534	0.000565711	0.000556895	0.00136792	0.000703889	0.000518152	0.0340741	0.00907573	0.0162655	0.0121275	0.0108788	0.00952198	0.00704022	0.00940104	0.00921052
Methyl 4-formyl-3-hydroxy-2-naphthoate	2.74	level2			229.051	46.3	NEG	0.0853386	0.0484186	0.0678476	0.0532523	0.0637143	0.0741135	0.140886	0.058498	0.0795523	0.0782369	0.0862572	0.0491094	0.0874321	0.0631616	0.0557818	0.0638712
1-Palmitoyl-2-hydroxy-sn-glycero-3-phospho-(1'-rac-glycerol)	2.74	level2			483.273	41.6	NEG	0.148025	0.170972	0.17061	0.0595965	0.137301	0.0574451	0.162217	0.0934055	0.087191	0.0459009	0.0892319	0.108803	0.10501	0.108648	0.0887778	0.10281
Tenuazonic acid	2.74	level2			196.098	38.9	NEG	0.0266076	0.00889931	0.0172048	0.0340919	0.0217009	0.0156896	0.0319254	0.0122996	0.0228166	0.0134393	0.0192341	0.0201812	0.0172878	0.0162257	0.015126	0.0172052
3-Cyclohexyl-2-hydroxypropanoic acid	2.74	level2			171.103	38.8	NEG	0.0811831	0.103699	0.162802	0.319052	0.166684	0.0599824	0.0804436	0.0658192	0.129797	0.0528932	0.0777871	0.0759461	0.0700963	0.0623915	0.0689449	0.0693447
Bisphenol E	2.74	level2			213.092	36.2	NEG	6.18516	4.23062	6.93437	5.88756	5.80943	6.08084	6.70928	5.69455	5.97577	4.52217	5.79652	5.8505	5.92306	5.98779	5.98417	5.93638
2-(3-Methylbutoxy)acetic acid	2.74	level2			145.087	35.6	NEG	0.064563	0.0386373	0.0663386	0.0720062	0.0603863	0.0523246	0.0263198	0.0175721	0.0163532	0.0153827	0.0255905	0.0400588	0.0447214	0.0360025	0.0326748	0.0383644
1,2-Dipalmitoleoyl-sn-glycero-3-phosphoethanolamine	2.74	level2			686.476	35.1	NEG	0.105739	0.0512028	0.0930689	0.0459629	0.0739935	0.0593582	0.0529433	0.0359691	0.043999	0.0292023	0.0442944	0.0496457	0.0528893	0.045794	0.0476303	0.0489898
2'-Hydroxy-4-methylchalcone	2.74	level2			237.092	34.5	NEG	0.050879	0.0528865	0.0632562	0.0572235	0.0560613	0.068703	0.0609386	0.0752865	0.0586845	0.0738896	0.0675004	0.0856765	0.077706	0.105914	0.0703573	0.0849135
2-Hydroxy-3-isopropyl-6-methylbenzoic acid	2.74	level2			193.087	34.3	NEG	0.124684	0.0976945	0.169325	0.174127	0.141458	0.129089	0.168091	0.0999095	0.122138	0.0676331	0.117372	0.136801	0.13326	0.139055	0.134058	0.135794
(10E,15Z)-9,12,13-Trihydroxyoctadeca-10,15-dienoic acid	2.74	level2			327.218	34.2	NEG	1.14149	0.513682	1.03095	1.61813	1.07606	0.938105	1.15959	0.874687	0.814717	0.674353	0.89229	0.933588	0.911149	0.921457	0.905006	0.9178
3,4-Dimethyl-1H,6H-pyrano[2,3-c]pyrazol-6-one	2.74	level2			163.051	33.1	NEG	0.0192221	0.0116992	0.0225221	0.0205378	0.0184953	0.0208878	0.0234783	0.0131662	0.0159726	0.00897656	0.0164963	0.0190702	0.0144036	0.0157123	0.0144587	0.0159112
5-(3,4-Dihydroxyphenyl)-6,7-dimethyl-5,6,7,8-tetrahydronaphthalene-2,3-diol	2.74	level2			299.129	32	NEG	0.214743	0.119932	0.262275	0.265662	0.215653	0.282749	0.382007	0.276579	0.339022	0.253121	0.306695	0.199341	0.207392	0.241759	0.201227	0.21243
4,4'-Methylenediphenol	2.74	level2			199.077	30.4	NEG	0.040409	0.0369166	0.0578077	0.0326943	0.0419569	0.0499052	0.0646082	0.0632273	0.098206	0.0826213	0.0717136	0.0590837	0.0519095	0.0582037	0.057223	0.056605
(Diethylamino)(oxo)acetic acid	2.74	level2			144.067	29.3	NEG	0.0170089	0.0114147	0.0198861	0.0210887	0.0173496	0.0153764	0.0154388	0.0117689	0.013845	0.00890652	0.0130671	0.0156003	0.0158426	0.0159842	0.0157191	0.0157866
2-Oxiraneoctanoic acid, .eta.-hydroxy-3-octyl-	2.74	level2			313.239	26.2	NEG	0.23469	0.0827715	0.2859	0.629245	0.308152	0.261484	0.330858	0.153237	0.162196	0.134347	0.208424	0.219958	0.204849	0.210043	0.218744	0.213398
Isosteviol	2.74	level2			317.212	25.3	NEG	0.0455847	0.0497358	0.026357	0.0388801	0.0401394	0.0471278	0.0377001	0.0431944	0.0410285	0.0419953	0.0422092	0.0450366	0.0434518	0.0397681	0.0372256	0.0413705
2,4-Pyridinedicarboxylic acid	2.74	level2			166.014	24.4	NEG	0.134334	0.0752711	0.110716	0.101324	0.105412	0.117465	0.146185	0.101493	0.0892708	0.0704615	0.104975	0.103022	0.100396	0.106445	0.0945697	0.101108
4-Hydroxy-2-methoxybenzaldehyde	2.74	level2			151.04	23.1	NEG	0.307507	0.206602	0.560263	0.359417	0.358447	0.307379	0.307164	0.222146	0.222995	0.156322	0.243201	0.291004	0.27886	0.294453	0.285629	0.287486
4-Nitro-1-naphthol	2.74	level2			188.035	22.8	NEG	0.0324812	0.0244695	0.024453	0.0175657	0.0247424	0.0108988	0.0165213	0.0187022	0.0201677	0.0137182	0.0160016	0.0197148	0.0133995	0.0225445	0.0226399	0.0195747
Leucine methyl ester	2.74	level2			146.117	22.5	POS	0.0436078	0.0443862	0.0060413	0.00809696	0.0255331	0.00983822	0.0112128	0.574635	0.0704856	0.313221	0.195879	0.114898	0.111603	0.0669339	0.0645354	0.0894925
5-Hydroxy-3,4-dihydro-2(1H)-quinolinone	2.74	level2			162.056	22.5	NEG	0.158572	0.0632595	0.346291	0.702174	0.317574	0.359202	0.385925	0.130213	0.129306	0.0813491	0.217199	0.149329	0.174534	0.182394	0.176684	0.170735
4-Hydroxy-2',4',6'-trimethoxychalcone	2.74	level2			313.108	19	NEG	0.244334	0.187847	0.469122	0.22206	0.280841	0.38789	0.269848	0.351011	0.354212	0.380222	0.348637	0.25606	0.21748	0.240176	0.264959	0.244669
(Sulfanylsulfonyl)methane	2.74	level2			110.958	18.9	NEG	0.117335	0.0399223	0.135105	0.0945338	0.096724	0.138153	0.0433715	0.0823706	0.0505865	0.0695562	0.0768076	0.0795584	0.076399	0.0677797	0.0781367	0.0754685
Trifluoroacetic acid	2.74	level2			112.986	16.1	NEG	0.397388	0.428022	0.457833	0.463092	0.436584	0.320028	0.464034	0.374206	0.350187	0.329223	0.367536	0.501965	0.503977	0.457666	0.487481	0.487772
2,6-Di-tert-butylphenol	2.74	level2			205.16	15.5	NEG	0.01488	0.014082	0.0115562	0.01851	0.014757	0.0263372	0.0139444	0.0153739	0.00968672	0.0182976	0.016728	0.0178951	0.0157824	0.021292	0.0154506	0.017605
6,8-Dimethyl-4-hydroxycoumarin	2.74	level2			189.056	14.9	NEG	0.017837	0.00963203	0.0284101	0.0266975	0.0206442	0.0203685	0.018433	0.0160721	0.0155635	0.0052721	0.0151418	0.018146	0.023013	0.019959	0.0243513	0.0213673
Methylacetate	2.74	level2			73.0295	192	NEG	0.0153221	0.00796814	0.0138664	0.0245932	0.0154374	0.019379	0.0762908	0.0146586	0.0102855	0.00306518	0.0247358	0.0135471	0.010527	0.016832	0.0136149	0.0136303
9-HPODE	2.74	level2			311.223	41.2	NEG	0.0262841	0.0209898	0.139029	0.0428191	0.0572805	0.0327299	0.0268426	0.0355304	0.0396294	0.0129412	0.0295347	0.0370833	0.034901	0.0321526	0.0206219	0.0311897
Ascochitin	2.74	level2			275.093	28.4	NEG	0.0553054	0.0361316	0.061216	0.0561932	0.0522115	0.0567371	0.0567911	0.043558	0.0549968	0.0432857	0.0510737	0.0501197	0.050356	0.0501962	0.0484068	0.0497697
Carnosic_acid	2.74	level2			331.192	27.6	NEG	0.0381426	0.0453377	0.0471053	0.054823	0.0463522	0.0412393	0.0413824	0.0281056	0.0324079	0.0187822	0.0323835	0.0349416	0.0326236	0.0319896	0.0429672	0.0356305
2-Phenylpropionic acid	2.74	level2			149.061	169.5	NEG	0.0508618	0.0169798	0.0649139	0.0703232	0.0507697	0.0413488	0.0846424	0.0534095	0.0453433	0.0228315	0.0495151	0.0295459	0.0337803	0.0310784	0.0330785	0.0318708
Nitracaine	2.73	level2			309.181	245.6	POS	0.00987707	0.0297232	0.00239139	0.00204873	0.0110101	0.00760198	0.00592593	0.240954	0.0514249	0.281131	0.117408	0.0512564	0.0454672	0.0501155	0.0497927	0.0491579
2,4-Dimethylnicotinic acid	2.73	level2			152.07	171.9	POS	0.0041908	0.0702651	0.00597003	0.0053358	0.0214404	0.00500719	0.00577046	0.319927	0.0901671	0.430981	0.17037	0.0850558	0.0677869	0.0717304	0.0747121	0.0748213
5-Amino-2-(1,3-benzoxazol-2-yl)phenol	2.73	level2			225.067	121.2	NEG	0.0161972	0.0119504	0.0179479	0.0123289	0.0146061	0.0134978	0.0143565	0.014231	0.0104749	0.0118378	0.0128796	0.0130388	0.0132778	0.0128073	0.0145404	0.0134161
2,3-Dinor-	2.73	level2			341.197	78	NEG	0.0281338	0.00745026	0.0187471	0.0222377	0.0191422	0.0153847	0.022851	0.0146997	0.0208043	0.0147801	0.017704	0.0143422	0.0175763	0.0188656	0.0177709	0.0171388
1-(6-Hydroxy-1,2-dihydro-5-acenaphthylenyl)ethanone	2.73	level2			211.077	73.5	NEG	0.0162958	0.0275932	0.0331213	0.0165925	0.0234007	0.0164821	0.0278749	0.018866	0.0328535	0.0160806	0.0224314	0.0252892	0.0231309	0.0300118	0.0169441	0.023844
2,3-Dihydroxy-3-(2-hydroxypropan-2-yl)-8a-methyl-1,2,3a,4,5,8-hexahydroazulene-6-carboxylic acid	2.73	level2			283.155	68.2	NEG	0.0235989	0.0194207	0.039158	0.0499334	0.0330277	0.0354699	0.0508618	0.0253729	0.0197059	0.0154686	0.0293758	0.0244755	0.0257703	0.0258731	0.0265014	0.0256551
7-Hydroxy-3-(4-methoxyphenyl)-4-methylcoumarin	2.73	level2			281.082	67.8	NEG	0.528793	0.186892	0.747196	0.397888	0.465192	0.426298	0.401836	0.347099	0.0469	0.275495	0.299526	0.183953	0.272441	0.305109	0.34533	0.276708
9-Hydroxycalabaxanthone	2.73	level2			407.15	63.3	NEG	0.0468298	0.0174937	0.0296955	0.0376101	0.0329073	0.0243599	0.019644	0.0227154	0.0702662	0.016447	0.0306865	0.0193149	0.0387581	0.0276384	0.0262137	0.0279813
Phomalone	2.73	level2			253.108	51.6	NEG	0.11609	0.0594732	0.180549	0.159087	0.1288	0.181596	0.149226	0.0708902	0.0741002	0.0458862	0.10434	0.100345	0.0966485	0.117966	0.093878	0.102209
Tuberonic acid	2.73	level2			225.113	49.8	NEG	0.101328	0.0604818	0.134387	0.128849	0.106262	0.107501	0.123594	0.0790952	0.056434	0.0582628	0.0849775	0.088638	0.0896498	0.0878522	0.0860979	0.0880595
2-(2,6-Dimethyl-4-morpholinyl)-6-(3-methyl-1-piperidinyl)-5-nitro-4-pyrimidinamine	2.73	level2			351.214	45.2	POS	0.106785	0.134512	0.12293	0.0567586	0.105246	0.0401324	0.0442857	1.42516	0.30445	1.49553	0.66191	0.369425	0.353828	0.291934	0.333857	0.337261
(12Z)-9,10,11-Trihydroxyoctadec-12-enoic acid	2.73	level2			329.234	36.4	NEG	0.312193	0.166258	0.116125	0.174599	0.192294	0.117606	0.11524	0.265305	0.237521	0.167735	0.180681	0.280195	0.260299	0.274203	0.261128	0.268956
1H-Imidazole-4,5-dicarbohydrazide	2.73	level2			183.064	34.1	NEG	0.170199	0.175494	0.139965	0.18799	0.168412	0.182236	0.160008	0.156582	0.14749	0.16149	0.161561	0.206464	0.185706	0.18667	0.182841	0.19042
Pallidol	2.73	level2			453.135	27	NEG	0.0135808	0.0112614	0.0182208	0.00608529	0.0122871	0.0116962	0.00985837	0.0120139	0.0174478	0.0175376	0.0137108	0.0209551	0.0201577	0.0219562	0.0199289	0.0207495
(9Z,12E)-15,16-Dihydroxyoctadeca-9,12-dienoic acid	2.73	level2			311.223	23.9	NEG	0.430476	0.273112	0.457794	0.611967	0.443337	0.451843	1.11185	0.397992	0.32835	0.313724	0.520751	0.386177	0.443684	0.430945	0.420997	0.420451
Curvulin	2.73	level2			237.077	23.8	NEG	0.0371971	0.0273867	0.0398698	0.0423939	0.0367119	0.037057	0.0619267	0.0367967	0.0428697	0.0320316	0.0421364	0.033853	0.0371346	0.031309	0.0334168	0.0339283
3-(3,4-Dimethoxyphenyl)-6-hydroxy-4-methylcoumarin	2.73	level2			311.092	22.6	NEG	0.0147001	0.0206612	0.0348771	0.00618873	0.0191068	0.0529315	0.0336423	0.0325596	0.0399038	0.0378889	0.0393852	0.0261719	0.0251624	0.0251311	0.0281982	0.0261659
5-(3-Chlorophenyl)-5-methylimidazolidine-2,4-dione	2.73	level2			223.028	17.2	NEG	4.54815	5.38845	5.13129	2.77406	4.46049	4.17564	4.1038	5.61073	4.01095	4.87903	4.55603	3.68988	3.45497	3.34426	3.46854	3.48941
Laurylsulfuric acid	2.73	level2			265.148	14	NEG	0.0609964	0.0814199	0.153298	0.0977024	0.0983542	0.102205	0.0849836	0.0257282	0.104308	0.049254	0.0732957	0.373068	0.348303	0.31084	0.32735	0.33989
Cafestol	2.73	level2			339.19	170.7	POS	0.00110431	0.0151135	0.00264407	0.00420191	0.00576596	0.00335015	0.001232	0.105542	0.0270453	0.0965808	0.04675	0.0257707	0.0379566	0.0232935	0.0281222	0.0287857
8-OH-dG	2.73	level2			284.098	112.4	POS	0.0965562	0.284526	0.0998841	0.0556608	0.134157	0.0508981	0.0352777	2.93395	0.34124	2.24938	1.12215	0.371579	0.339032	0.320846	0.322859	0.338579
Cyanazine	2.73	level2			241.096	82.1	POS	0.0230669	0.115306	0.0290837	0.024224	0.0479201	0.0280396	0.0275415	0.928002	0.234348	0.972039	0.437994	0.20567	0.195487	0.213599	0.211563	0.20658
Fusaric acid	2.73	level2			180.101	23	POS	0.0146706	0.0581312	0.0351449	0.0179668	0.0314784	0.0161544	0.0509248	1.93675	0.342167	0.5854	0.58628	0.120588	0.13086	0.113888	0.11941	0.121186
Pyrrole-2-carboxaldehyde	2.73	level2			94.0299	232.2	NEG	0.00122864	0.00095157	0.00153368	0.00155018	0.00131602	0.0016831	0.00125837	0.00115997	0.00151207	0.00162744	0.00144819	0.00195088	0.00157224	0.00141308	0.00169955	0.00165894
Tetraethylammonium cation	2.72	level2			130.159	328	POS	0.0153227	0.0193706	0.0195615	0.0300201	0.0210687	0.0155846	0.0182015	0.190147	0.0505654	0.222201	0.09934	0.054359	0.0395577	0.0381748	0.0401224	0.0430534
Hyperforin	2.72	level2			537.394	318.4	POS	0.00323779	0.00692378	0.00342961	0.00385285	0.00436101	0.00282748	0.00315599	0.0668992	0.0180299	0.0940807	0.0369987	0.0175323	0.0150208	0.015128	0.0144873	0.0155421
sec-Butyltriphenylphosphonium cation	2.72	level2			319.16	248.1	POS	0.00385521	0.0378836	0.00501278	0.00468664	0.0128596	0.00450849	0.00319645	0.413434	0.0509153	0.297305	0.153872	0.0702843	0.0715199	0.0717006	0.0440168	0.0643804
Methyl (2E)-3-(5-(2,3-dihydroxy-3-methylbutyl)-1-methyl-1H-imidazol-4-yl)prop-2-enoate	2.72	level2			269.149	224.8	POS	0.0199394	0.00598045	0.0275011	0.0178336	0.0178137	0.0211517	0.0252278	0.0544917	0.0130656	0.0606633	0.03492	0.0133739	0.0114807	0.0119425	0.0119245	0.0121804
L-trans-5-Hydroxy-2-piperidinecarboxylic_acid	2.72	level2			146.081	171.9	POS	0.00561948	0.16993	0.00803449	0.00862016	0.048051	0.00725306	0.00649805	1.35442	0.290932	1.80117	0.692054	0.28362	0.356142	0.256176	0.259903	0.28896
N-(4-Fluorobenzyl)-7H-purin-6-amine	2.72	level2			244.1	168.8	POS	0.00333872	0.0293148	0.00280474	0.00406307	0.00988033	0.00200186	0.00306528	0.260502	0.0585655	0.234159	0.111659	0.068643	0.0650681	0.0667566	0.0667887	0.0668141
Nigrosporoate A	2.72	level2			367.058	156.6	NEG	0.0102378	0.00482863	0.0136759	0.00783066	0.00914327	0.00879319	0.0118816	0.00857942	0.00812248	2.07906e-05	0.00747949	0.00485157	0.00626036	0.00714709	0.00739817	0.0064143
7-Chloro-4-(4-methyl-1-piperazinyl)quinoline	2.72	level2			262.11	112.8	POS	0.0141573	0.122738	0.0218353	0.0149582	0.0434223	0.0161701	0.0120631	0.417215	0.0882491	1.10411	0.327561	0.0852673	0.0837757	0.0799549	0.0838179	0.0832039
(1,3-Dioxo-2-azaspiro[4.5]dec-2-yl)acetic acid	2.72	level2			224.093	96.1	NEG	0.0105439	0.0048116	0.00744249	0.00862852	0.00785662	0.00329657	0.00863997	0.00529849	0.00459375	0.0028929	0.00494434	0.0050975	0.00488794	0.00468875	0.00496682	0.00491025
4-Amino-2-(1,3-benzoxazol-2-yl)phenol	2.72	level2			225.067	92.9	NEG	0.12463	0.155286	0.191358	0.135694	0.151742	0.126725	0.137782	0.144953	0.12492	0.0899868	0.124873	0.150824	0.16816	0.103414	0.146613	0.142253
Pro-Asp	2.72	level2			229.083	90.9	NEG	0.00679169	0.00156947	0.00682477	0.0124029	0.00689719	0.00385146	0.0041329	0.00288541	0.00282757	0.00141233	0.00302194	0.00438258	0.00422463	0.00383094	0.00406414	0.00412557
Atrazine desisopropyl	2.72	level2			174.054	73.9	POS	0.0984976	0.253576	0.0970016	0.103856	0.138233	0.0913087	0.101594	2.51739	0.57783	2.15732	1.08909	0.63541	0.588282	0.578374	0.607785	0.602463
Octinoxate	2.72	level2			291.195	71.6	POS	0.0259197	0.0840859	0.030817	0.0261876	0.0417525	0.026343	0.0270604	0.838625	0.222804	0.772602	0.377487	0.207485	0.203145	0.203449	0.220747	0.208707
6-Isopropoxy-9-oxoxanthene-2-carboxylic acid	2.72	level2			297.077	69.9	NEG	0.0241715	0.0303947	0.0300011	0.0276927	0.028065	0.0208722	0.0237947	0.0250871	0.0469246	0.0187354	0.0270828	0.0240509	0.0256648	0.0269771	0.0290769	0.0264424
4-Chloro-5,6,7,8-tetrahydroquinazolin-2-amine	2.72	level2			184.063	57.1	POS	0.0331966	0.0656907	0.0154864	0.0454757	0.0399623	0.030451	0.040477	1.42096	0.299531	1.13711	0.585706	0.221394	0.204377	0.200253	0.193659	0.204921
1,2,4-Benzenetriol	2.72	level2			125.025	47.9	NEG	0.0314704	0.0325198	0.0263025	0.0434907	0.0334459	0.0409423	0.0357389	0.0304123	0.018974	0.0125374	0.027721	0.0316395	0.0240272	0.0271625	0.0271396	0.0274922
N1-(7-Chloro-4-quinolinyl)-1,2-ethanediamine	2.72	level2			222.079	47	POS	0.0054223	0.0528973	0.0166496	0.0178136	0.0231957	0.016222	0.00263596	0.322405	0.0182355	0.337649	0.13943	0.0771286	0.0736768	0.071013	0.0898345	0.0779132
9S,11R-Dihydroxy-15-oxoprostanoic acid	2.72	level2			355.248	40.8	NEG	0.0377989	0.025313	0.0543808	0.0380834	0.038894	0.0358761	0.0364207	0.026362	0.0218081	0.0229164	0.0286766	0.0377757	0.028026	0.0382172	0.037077	0.035274
5'-Methylthioinosine	2.72	level2			297.066	38.2	NEG	0.217225	0.116893	0.252606	0.327717	0.22861	0.345957	0.174564	0.142822	0.0754335	0.079138	0.163583	0.14028	0.143594	0.13647	0.143889	0.141058
1-Palmitoyl-3-oleoyl-sn-glycero-2-phosphoethanolamine	2.72	level2			716.523	34.6	NEG	1.77234	0.959275	1.59483	0.960425	1.32172	1.04574	0.899998	0.571569	0.758372	0.628816	0.780899	0.851812	0.826029	0.853739	0.845882	0.844365
13,14-Dihydroprostaglandin F1.alpha.	2.72	level2			357.264	33.9	NEG	0.0847884	0.0612084	0.0931755	0.169431	0.102151	0.0587697	0.105511	0.138543	0.132598	0.0625969	0.0996036	0.13486	0.0783408	0.0977048	0.127755	0.109665
4,5-Dimethoxy-2,3-dihydro-1H-isoindole-1,3-dione	2.72	level2			206.046	32.9	NEG	0.359293	0.221037	0.458958	0.390632	0.35748	0.311503	0.398631	0.28127	0.267364	0.182119	0.288177	0.283999	0.287142	0.290801	0.278701	0.285161
1-Methyl-3-(trifluoromethyl)-1H-pyrazole-4-carboxylic acid	2.72	level2			193.023	30.9	NEG	0.005166	0.00343606	0.00250791	0.00759772	0.00467692	0.00694143	0.000851274	0.00229935	0.00069674	0.000435913	0.00224494	0.0040468	0.00477284	0.0049281	0.00384538	0.00439828
5,7-Dihydroxy-3',4',5'-trimethoxyflavanone	2.72	level2			345.097	27.2	NEG	0.198376	0.141955	0.203508	0.183511	0.181838	0.153298	0.203096	0.235139	0.23611	0.22217	0.209963	0.178385	0.180011	0.194847	0.191932	0.186294
1-Palmitoyl-2-linoleoyl-sn-glycero-3-phosphocholine	2.72	level2			758.568	19.1	POS	0.0498407	0.3407	0.058372	0.0958515	0.136191	0.0551783	0.0197646	0.804677	0.157946	1.37955	0.483423	1.14063	0.587741	0.711216	0.720337	0.789981
1-Stearoyl-2-oleoyl-sn-glycero-3-phospho-(1'-sn-glycerol)	2.72	level2			775.55	17	NEG	0.115462	0.0459295	0.0552062	0.0411285	0.0644316	0.0268911	0.0269469	0.0364696	0.0315444	0.0474112	0.0338527	0.0314112	0.0299796	0.0285015	0.0418636	0.032939
Pilocarpine	2.72	level2			209.128	126.3	POS	0.0277281	0.0409391	0.0369607	0.026655	0.0330707	0.0261915	0.0317257	1.16739	0.0900806	0.3453	0.332137	0.112474	0.103416	0.101981	0.103358	0.105307
3-Hydroxy-4-methoxycinnamic_acid	2.72	level2			193.05	19.2	NEG	0.0309257	0.0219228	0.028297	0.0584273	0.0348932	0.0325414	0.0284823	0.0470762	0.0319676	0.0245035	0.0329142	0.0436448	0.0310386	0.032113	0.0467329	0.0383823
Pro-Arg	2.71	level2			272.171	254.5	POS	0.040837	0.015528	0.0513169	0.0534704	0.0402881	0.0277031	0.0501731	0.12976	0.0271691	0.0740128	0.0617635	0.0257513	0.0233897	0.0217504	0.0234064	0.0235745
N-Methyl-L-valine	2.71	level2			132.102	195.8	POS	0.341815	0.986244	0.345957	0.349648	0.505916	0.330919	0.298576	7.83862	1.42683	7.10105	3.3992	1.34407	1.37819	1.35463	1.50943	1.39658
1-(2-Hydroxyethyl)-3-methyl-6,7-dihydro-1H-indazol-4(5H)-one	2.71	level2			195.113	187.5	POS	0.0097812	0.0122388	0.0117316	0.0110559	0.0112018	0.0120475	0.0145012	0.110693	0.0601073	0.158426	0.0711551	0.0305689	0.0264154	0.0292472	0.0252428	0.0278686
2-Methyl-4,5-diphenyl-1,3-thiazole	2.71	level2			252.083	164.7	POS	0.000542997	0.056317	0.000491661	0.00352618	0.0152195	0.00114788	0.000498058	0.125874	0.0447807	0.117575	0.0579751	0.0907706	0.0783083	0.093031	0.0800727	0.0855456
Leu-Tyr	2.71	level2			295.164	126.5	POS	0.0101956	0.18944	0.00891319	0.00979811	0.0545867	0.00835469	0.00536376	0.997974	0.231556	0.767618	0.402173	0.407393	0.38493	0.437773	0.402803	0.408225
Tyr-Ile	2.71	level2			295.164	109.9	POS	0.0026886	0.0139001	0.00321745	0.00307799	0.00572104	0.00735156	0.00574581	0.225193	0.0336039	0.0898944	0.0723577	0.0483175	0.0424032	0.0518798	0.0416652	0.0460664
2-[5-(2-Hydroxypropyl)oxolan-2-yl]propanoic acid	2.71	level2			201.113	44.2	NEG	0.0395622	0.0200962	0.0463317	0.0423784	0.0370921	0.033884	0.0475842	0.0707637	0.0371805	0.0244211	0.0427667	0.0347018	0.0410109	0.0337062	0.0344281	0.0359618
Malonyl-L-carnitine	2.71	level2			248.113	43.3	POS	0.0811428	0.24872	0.0775154	0.0840057	0.122846	0.0621347	0.0765558	2.62958	0.592549	2.61879	1.19592	0.513388	0.497726	0.503592	0.512116	0.506705
Gibberellin A14	2.71	level2			347.186	39.1	NEG	0.040535	0.0331248	0.0482149	0.0468881	0.0421907	0.0685567	0.0746809	0.0301286	0.0333665	0.015992	0.0445449	0.0341833	0.035235	0.0314127	0.0357143	0.0341363
1-Methyl-1H-pyrazolo[3,4-d]pyrimidin-4-ol	2.71	level2			149.047	38.1	NEG	0.00702238	0.0120187	0.0156908	0.0754207	0.0275381	0.0630061	0.0103406	0.0119248	0.0154764	0.0110881	0.0223672	0.0207024	0.0241699	0.0198931	0.0180703	0.0207089
1,2-Dipalmitoyl-sn-glycero-3-phosphoethanolamine-N-methyl	2.71	level2			704.523	35.2	NEG	0.198477	0.151948	0.158943	0.13578	0.161287	0.170838	0.175322	0.172622	0.268104	0.226854	0.202748	0.166781	0.144201	0.151884	0.155324	0.154548
1-O-Hexadecyl-2-O-(5Z,8Z,11Z,14Z,17Z-eicosapentaenoyl)-sn-glyceryl-3-phosphorylcholine	2.71	level2			766.573	33.9	POS	0.0037847	0.00159838	0.000630626	0.00210087	0.00202864	0.00227913	0.000386512	0.0678245	0.00264407	0.0410379	0.0228344	0.0770797	0.0418654	0.0520304	0.0410777	0.0530133
Etilefrine	2.71	level2			180.103	29.3	NEG	0.0111644	0.00705952	0.0128503	0.0161847	0.0118147	0.0179457	0.0301044	0.0057646	0.00302309	0.00286821	0.0119412	0.0120328	0.01075	0.013193	0.012594	0.0121425
4-[1-Methyl-1-(4-methylphenyl)ethyl]benzoic acid	2.71	level2			253.123	28.6	NEG	0.289137	0.227181	0.337589	0.221233	0.268785	0.256178	0.316188	0.274718	0.329077	0.281079	0.291448	0.308904	0.31653	0.325585	0.316851	0.316967
[6]-Shogaol	2.71	level2			277.179	27.2	POS	0.031438	0.0762853	0.0359974	0.0459891	0.0474275	0.0346451	0.0245896	0.974202	0.227839	0.890764	0.430408	0.262578	0.228346	0.236167	0.239993	0.241771
Hexadecanedioic acid, 3,3,14,14-tetramethyl-	2.71	level2			341.269	24.5	NEG	0.020181	0.0140757	0.0386832	0.0269189	0.0249647	0.0217222	0.0206573	0.0199538	0.0201595	0.0196415	0.0204269	0.0237903	0.0285035	0.0234057	0.0194798	0.0237948
2-Carbamoylpyridine-3-carboxylic acid	2.71	level2			165.03	24	NEG	0.0244464	0.0170273	0.0195207	0.0229745	0.0209922	0.0257929	0.0291218	0.0198585	0.0184427	0.0147172	0.0215866	0.0225395	0.0178411	0.0249973	0.0173911	0.0206922
Tricin	2.71	level2			331.08	23.9	POS	0.0382684	0.189517	0.0413151	0.018249	0.0718374	0.0230755	0.0267866	1.60044	0.275093	1.85554	0.756187	0.21763	0.353561	0.396101	0.255745	0.305759
1,2-Dimyristoyl-sn-glycero-3-phosphoethanolamine	2.71	level2			636.459	19.4	POS	0.0985281	0.287373	0.140477	0.0558999	0.145569	0.0545994	0.053388	1.35815	0.3768	3.09601	0.987789	0.412541	0.391928	0.331051	0.347067	0.370647
N-Fluorenylacetamide	2.71	level2			222.093	14.7	NEG	0.0651253	0.106635	0.21495	0.200344	0.146764	0.144943	0.474613	0.222155	0.141969	0.115678	0.219872	0.091681	0.0934203	0.0890167	0.0903016	0.0911049
Methyldopa	2.71	level2			212.091	190.3	POS	0.107071	0.0697469	0.126672	0.117949	0.105359	0.079355	0.0921243	0.912186	0.193706	0.916176	0.438709	0.120926	0.128299	0.127192	0.128882	0.126325
Hexadecadienedioylcarnitine (Car(16:2-O2))	2.71	level2			426.284	145.8	POS	0.00171674	0.00288028	0.00176601	0.00204085	0.00210097	0.0020561	0.00258664	0.0470194	0.0107627	0.0424321	0.0209714	0.00744769	0.00792505	0.00753793	0.00804364	0.00773858
Pyropheophorbide-a	2.71	level2			533.256	27.2	NEG	0.0582018	0.0658438	0.109624	0.0335101	0.0667949	0.0821714	0.0460457	0.0460017	0.0693187	0.0642729	0.0615621	0.0889154	0.0897587	0.0865554	0.0669936	0.0830558
.beta.-Glutamic acid	2.7	level2			148.06	306.5	POS	0.0414001	0.0116971	0.0390929	0.0337274	0.0314794	0.0383985	0.028167	0.114661	0.0301655	0.0184966	0.0459777	0.0295996	0.0281277	0.0276942	0.0289092	0.0285827
4-Amino-1,2-benzenediol	2.7	level2			126.055	254.7	POS	0.152645	1.87929	0.152123	0.159854	0.585978	0.163558	0.152429	19.5609	4.52216	19.086	8.69701	5.44859	4.54889	4.574	4.26288	4.70859
Phenylhydrazine	2.7	level2			109.076	253.8	POS	0.0122354	0.00172524	0.0129643	0.013269	0.0100485	0.0140471	0.0139957	0.808687	0.458236	2.18984	0.696961	0.51716	0.299825	0.282761	0.274965	0.343678
N-Methyl-L-prolinamide	2.7	level2			129.102	249.4	POS	0.00652623	0.0428254	0.00689699	0.00676534	0.0157535	0.00666039	0.00393014	0.280693	0.0796811	0.381852	0.150563	0.0595162	0.0752216	0.0572365	0.0915833	0.0708894
Mildronate	2.7	level2			147.112	249.4	POS	0.00885815	1.89954	0.0105109	0.00545439	0.48109	0.032209	0.00425769	14.9273	2.62633	13.478	6.21362	2.88495	3.13798	3.43601	3.58622	3.26129
N-Methyl-D-aspartic acid	2.7	level2			146.046	235.1	NEG	0.0061174	0.00274537	0.00646367	0.00533968	0.00516653	0.0135503	0.00379856	0.00287646	0.00319384	0.00112426	0.00490868	0.00400121	0.00342893	0.00360368	0.00352988	0.00364093
N-Methylbenzamide	2.7	level2			136.075	150.1	POS	0.00404257	0.0242666	0.00505036	0.00596487	0.00983111	0.0037011	0.00560292	0.189016	0.0308689	0.194231	0.0846838	0.0312409	0.0318527	0.0291188	0.0305755	0.030697
3-Methylpiperidin-2-one	2.7	level2			114.091	148.2	POS	0.0477565	0.16169	0.0497045	0.0492326	0.0770958	0.0479994	0.0480663	1.36922	0.338969	1.66438	0.693728	0.353492	0.317036	0.306534	0.313117	0.322545
Metanephrine	2.7	level2			198.112	146.1	POS	0.0447779	0.126213	0.0590571	0.054575	0.0711558	0.0459662	0.0414998	1.18678	0.321148	0.995395	0.518158	0.332504	0.320403	0.300233	0.320474	0.318403
Cyclo(leucylprolyl)	2.7	level2			211.143	143.7	POS	0.00642226	0.0706346	0.00878004	0.00824002	0.0235192	0.00795689	0.0084784	0.467462	0.089146	0.329505	0.18051	0.163692	0.152297	0.151321	0.158408	0.15643
4-Antipyrinecarboxaldehyde	2.7	level2			217.096	121.9	POS	0.00491144	0.0147034	0.0060623	0.00567595	0.00783826	0.00216424	0.00509095	0.149878	0.0331989	0.124065	0.0628794	0.0269876	0.0271943	0.0265991	0.0289975	0.0274446
2-(1-Piperidyl)propan-2-ol	2.7	level2			144.138	118.7	POS	0.0146128	0.0371499	0.0138478	0.0168365	0.0206118	0.0124061	0.00762747	0.3497	0.0532607	0.217954	0.12819	0.0639472	0.0644923	0.061274	0.0640333	0.0634367
D-Valine, methyl ester	2.7	level2			132.101	116.2	POS	0.0234044	1.48333	0.820136	1.28216	0.902258	0.691784	0.0527358	8.18434	1.58523	6.01237	3.30529	3.20915	2.65579	2.68133	2.72583	2.81803
Nigellicine	2.7	level2			247.107	112.3	POS	0.00562594	0.0207656	0.00625724	0.0341032	0.016688	0.0315033	0.00669506	0.363596	0.100398	0.302748	0.160988	0.0927072	0.0838522	0.0745552	0.0852936	0.0841021
2,3,4,5-Tetrahydro-6-(5-methyl-2-furanyl)pyridine	2.7	level2			164.107	105.7	POS	0.034222	0.104513	0.0258725	0.0314039	0.0490028	0.0215829	0.00407626	0.759113	0.163887	0.606401	0.311012	0.206765	0.186737	0.204422	0.189398	0.196831
Isocytosine	2.7	level2			112.05	101.8	POS	0.0956066	0.300764	0.11587	0.0570682	0.142327	0.0560806	0.0538627	2.03886	0.573126	2.83804	1.112	0.641212	0.596876	0.599806	0.622232	0.615032
8-Oxoadenine	2.7	level2			152.056	99.2	POS	0.109808	0.0676818	0.10006	0.0663023	0.0859632	0.0546972	0.0415077	2.89783	0.399091	2.61196	1.20102	0.543874	0.490162	0.486334	0.506348	0.506679
4-Amino-1-methyl-5H-chromeno[3,4-c]pyridin-5-one	2.7	level2			227.081	98.7	POS	1.87931	8.21459	2.20653	1.59423	3.47366	1.98006	2.00177	73.1382	19.0674	79.4309	35.1237	15.8215	14.8704	16.0932	16.369	15.7885
Skimmianine	2.7	level2			260.091	92.7	POS	0.00385734	0.0103951	0.00521872	0.00439272	0.00596598	0.00407074	0.00556142	0.153986	0.0393839	0.0971861	0.0600376	0.021074	0.0309376	0.0328145	0.0255473	0.0275934
2,4,6-Trimethylpyridine	2.7	level2			122.096	71.4	POS	0.597565	0.990564	1.97998	0.938085	1.12655	1.09949	1.53915	62.287	3.7333	22.3255	18.1969	4.30888	4.09442	4.19012	4.21417	4.2019
Phe-Ile	2.7	level2			279.17	56.7	POS	0.0133893	0.0350623	0.01556	0.0140178	0.0195074	0.0129047	0.0148868	0.478493	0.0887627	0.452884	0.209586	0.269024	0.150688	0.17227	0.2377	0.207421
2-(5-Methyl-2-furanyl)pyrrolidine	2.7	level2			152.107	51.8	POS	0.00797894	0.0307518	0.00720888	0.0111043	0.014261	0.00725057	0.0117814	0.424795	0.0379933	0.379939	0.172352	0.0699868	0.0650512	0.067713	0.0664274	0.0672946
7-Nitro-2,3,4,5-tetrahydro-1H-1-benzazepin-2-one	2.7	level2			207.076	51.2	POS	0.110208	0.3546	0.126742	0.113717	0.176317	0.103339	0.116078	3.47207	0.854436	3.25293	1.55977	0.816837	0.776217	0.794445	0.812211	0.799928
1-Phenyl-3-(trifluoromethyl)-1H-pyrazol-5-ol	2.7	level2			229.058	51.2	POS	0.0123301	0.0490202	0.0141121	0.0145267	0.0224973	0.0131037	0.0140655	0.460597	0.104472	0.445553	0.207558	0.106568	0.0949049	0.104322	0.104139	0.102483
5-(2-Furyl)-4H-1,2,4-triazol-3-amine	2.7	level2			151.061	43.2	POS	0.0402492	0.20611	0.0588877	0.0370216	0.0855672	0.0422118	0.0523117	1.49007	0.506491	2.0154	0.821296	0.572957	0.545631	0.553039	0.592373	0.566
(2E)-2-(Propan-2-yl)but-2-enedioic acid	2.7	level2			157.05	39.2	NEG	0.0352866	0.046221	0.0678326	0.123877	0.0683044	0.051816	0.0356545	0.0560923	0.055258	0.034637	0.0466916	0.0659641	0.0680925	0.0452295	0.0635536	0.0607099
4-(4-Chlorophenyl)-4,5,6,7-tetrahydro-3H-imidazo[4,5-c]pyridine	2.7	level2			234.079	38.8	POS	0.0833442	0.438902	0.156425	0.0431883	0.180465	0.0291001	0.0625663	0.638058	0.486168	1.629	0.568979	0.482654	0.425228	0.455343	0.480824	0.461012
3,4,5-Trimethoxy-N-(3-pyridinyl)benzamide	2.7	level2			289.117	37.1	POS	0.0717604	0.308883	0.0937966	0.0965008	0.142735	0.086835	0.0818148	2.65375	0.51776	2.34404	1.13684	0.582261	0.563978	0.578943	0.616346	0.585382
1,2-Dipalmitoleoyl-sn-glycero-3-phosphocholine	2.7	level2			730.536	36.6	POS	0.117337	0.19177	0.115756	0.0696627	0.123632	0.0961266	0.0617596	1.59363	0.450014	1.908	0.821907	0.555123	0.471051	0.494279	0.487955	0.502102
Tridemorph	2.7	level2			298.31	36.3	POS	0.0143582	0.0345727	0.0152549	0.010826	0.0187529	0.0093232	0.00826389	0.281081	0.115347	0.370549	0.156913	0.116505	0.101094	0.122572	0.125266	0.116359
4,11,13,15-Tetrahydroridentin_B	2.7	level2			269.174	35.8	POS	0.0325424	0.108478	0.0446139	0.0371359	0.0556926	0.0267257	0.028713	0.82574	0.174266	0.590777	0.329244	0.224177	0.198167	0.216838	0.212138	0.21283
D-erythro-Sphingosine C-20	2.7	level2			328.32	35.3	POS	0.0410157	0.116189	0.0374086	0.0264583	0.0552678	0.0249078	0.019929	0.58419	0.284999	0.885083	0.359822	0.334683	0.285052	0.31054	0.309403	0.309919
1-(1Z-Octadecenyl)-2-(5Z,8Z,11Z,14Z-eicosatetraenoyl)-sn-glycero-3-phosphoethanolamine	2.7	level2			752.558	34.5	POS	0.0067489	0.00969092	0.00565294	0.00756168	0.00741361	0.0219106	0.00418561	0.436463	0.0223146	0.120431	0.121061	0.197704	0.127865	0.158106	0.131735	0.153853
3-Nitrobenzamidine	2.7	level2			166.061	33.5	POS	0.0130697	0.0436249	0.0113067	0.0120743	0.0200189	0.0110624	0.00818829	0.208481	0.0525243	0.238983	0.103848	0.0637323	0.0531451	0.0651644	0.0803529	0.0655987
Betonicine	2.7	level2			160.096	33	POS	0.0474488	0.233724	0.0598335	0.0618983	0.100726	0.0610741	0.0645461	1.64528	0.369858	1.59379	0.74691	0.361255	0.342165	0.347609	0.407388	0.364604
N-Methylpropionamide	2.7	level2			88.0754	32.7	POS	0.0922996	0.183871	0.0436638	0.0629007	0.0956838	0.155666	0.0730432	2.4804	0.518997	3.09563	1.26475	0.4293	0.39452	0.362417	0.372655	0.389723
5-Amino-2-methoxyphenol	2.7	level2			140.07	31.8	POS	0.0188481	0.0718762	0.0295667	0.0231187	0.0358524	0.0193807	0.0253885	0.690778	0.174007	1.11451	0.404813	0.220597	0.134444	0.131236	0.121915	0.152048
1,2,3,6-Tetrahydropyridine-4-carboxylic acid	2.7	level2			128.07	30.7	POS	0.0266788	0.0938989	0.029416	0.0307801	0.0451935	0.0253034	0.0295438	0.819753	0.190859	0.812441	0.37558	0.18753	0.199463	0.198233	0.174033	0.189815
Dodemorph	2.7	level2			282.278	29.6	POS	0.0111523	0.0626393	0.0137755	0.00699925	0.0236416	0.0102681	0.00417558	0.28946	0.125921	0.343321	0.154629	0.247453	0.222564	0.236174	0.232562	0.234688
5-Aminooxindole	2.7	level2			149.071	28.8	POS	0.0182388	0.0637571	0.0240217	0.0383205	0.0360845	0.0221203	0.0283274	0.610228	0.117617	0.419001	0.239459	0.110596	0.111241	0.106043	0.11166	0.109885
3-Aminoquinoline	2.7	level2			145.076	26.4	POS	0.0183269	0.296705	0.0107909	0.0165964	0.0856047	0.00640714	0.00812068	0.342159	0.0599867	0.49503	0.182341	0.151649	0.109177	0.0790346	0.0962782	0.109035
Tropine	2.7	level2			142.122	24.7	POS	0.0140713	0.0784356	0.0251163	0.0240019	0.0354063	0.0230501	0.020172	0.774096	0.178446	0.969142	0.392981	0.161339	0.147688	0.203247	0.187682	0.174989
2-(5-Methyl-2-furyl)-1H-benzimidazole	2.7	level2			199.086	24.1	POS	0.0376738	0.23737	0.0708021	0.195221	0.135267	0.0661962	0.0529919	2.07852	0.362436	1.45895	0.80382	0.530456	0.516817	0.488584	0.51747	0.513332
2-(4-Pyridinyl)ethanol	2.7	level2			124.075	20.3	POS	0.0446951	0.209006	0.0972997	0.052206	0.100802	0.0538818	0.0544553	1.96117	0.498849	2.29534	0.97274	0.45892	0.42991	0.50818	0.517159	0.478542
(1,3,5-Trimethyl-1H-pyrazol-4-yl)methanol	2.7	level2			141.102	20	POS	0.259402	1.18953	0.264138	0.273411	0.49662	0.292955	0.334725	10.1109	2.39036	16.1544	5.85667	2.46237	2.82255	2.87512	2.39671	2.63919
1-Butyl-3-methyl-1H-imidazol-3-ium cation	2.7	level2			139.123	19.9	POS	0.0125955	0.0587942	0.01328	0.0303436	0.0287533	0.0125235	0.0323731	1.05563	0.326466	0.776683	0.440734	0.219413	0.150421	0.251756	0.265625	0.221804
isomer of dihydrophaseic acid	2.7	level2			283.153	19.9	POS	0.0369465	0.0795009	0.035	0.0518786	0.0508315	0.0232254	0.0481346	1.22187	0.315161	0.998491	0.521377	0.243966	0.23635	0.239991	0.243335	0.240911
1-Cyclohexylpiperazine	2.7	level2			169.169	19.7	POS	0.0152265	0.0624526	0.0180534	0.0205171	0.0290624	0.0140636	0.0211953	0.553301	0.141136	0.932893	0.332518	0.125063	0.157734	0.156054	0.174026	0.153219
1.alpha.-Methyl-5.alpha.-androstan-3.alpha.-ol-17-one	2.7	level2			305.247	19.5	POS	0.0650823	0.12906	0.0546773	0.0517653	0.0751463	0.0371954	0.0706468	1.24431	0.296046	1.31564	0.592767	0.397492	0.273055	0.294573	0.308247	0.318342
[(1S)-1-Benzyl-2-[[5-(3-methyl-2H-indazol-5-yl)-3-pyridyl]oxy]ethyl]amine	2.7	level2			357.173	13.8	NEG	0.0408724	0.106251	0.0308247	0.011711	0.0474147	0.0135315	0.0156515	0.0971499	0.0988695	0.0470576	0.054452	0.0373782	0.034897	0.0401752	0.0345691	0.0367549
AFMK	2.7	level2			265.118	202.4	POS	0.00591622	0.00795882	0.00458189	0.0365264	0.0137458	0.124302	0.0454005	0.0645016	0.0169784	0.0822697	0.0666903	0.0178578	0.0169716	0.0169497	0.0163179	0.0170243
Beta-Ecdysterone	2.7	level2			481.311	92.8	POS	0.014624	0.0509114	0.0244591	0.00999397	0.0249971	0.01074	0.0142093	0.164932	0.0442827	0.171289	0.0810905	0.0552745	0.0550244	0.0483052	0.0557342	0.0535846
Miltirone	2.7	level2			305.149	71.6	POS	0.00172427	0.00561656	0.00233272	0.00185614	0.00288242	0.0020607	0.00243877	0.0688486	0.012682	0.0591002	0.0290261	0.0183492	0.0151483	0.0152215	0.0147366	0.0158639
Ginsenoside Rf	2.7	level2			799.487	34.4	NEG	0.0120868	0.0100377	0.00683543	0.00155605	0.00762899	0.0132254	0.0110891	0.00704115	0.0102452	0.0046819	0.00925656	0.00997955	0.00891557	0.00785615	0.0084681	0.00880484
Harman	2.7	level2			183.091	19.9	POS	0.108837	0.390364	0.12396	0.121706	0.186217	0.120604	0.127396	4.39107	1.0653	4.22174	1.98522	1.0476	0.941526	0.930976	0.939055	0.964789
Lauric diethanolamide	2.7	level2			288.253	255.7	POS	0.0285729	0.244615	0.0313195	0.0333047	0.0844529	0.0321605	0.0288162	1.74191	0.764721	2.32507	0.978537	0.73873	0.726267	0.503414	0.587223	0.638909
LPC(30:0)	2.7	level2			674.546	46	POS	0.0038813	0.0289283	0.00464595	0.00562249	0.0107695	0.00805317	0.00440577	0.173296	0.0666449	0.080837	0.0666474	0.0634349	0.0678934	0.0677609	0.0637743	0.0657159
PC(40:1)	2.69	level2			826.671	26.1	POS	0.0130739	0.0091834	0.0152087	0.00335608	0.0102055	0.0337124	0.00658337	0.326038	0.0203864	0.272276	0.131799	0.102078	0.100494	0.0753392	0.101901	0.0949533
Ethyl hydrazinoacetate	2.69	level2			119.081	305.9	POS	0.0428909	0.0207262	0.0282789	0.0382141	0.0325275	0.053883	0.0470515	0.160817	0.0467231	0.193792	0.100453	0.0508106	0.0398322	0.0356152	0.0340658	0.0400809
Maltol	2.69	level2			127.039	304.2	POS	0.0557376	0.0482928	0.0576881	0.0532415	0.05374	0.0580378	0.0591128	0.402985	0.117712	0.507889	0.229147	0.115219	0.100308	0.0992016	0.0946417	0.102343
4-Chloro-6-[4-(2-fluorophenyl)piperazin-1-yl]pyrimidine	2.69	level2			293.097	278.4	POS	0.203817	0.00138231	0.256518	0.500889	0.240651	0.879162	0.302822	0.00996387	0.00455048	0.0164192	0.242584	0.00425445	0.00443271	0.00328199	0.00293131	0.00372511
Ethyl 4,5,6,7-tetrahydro-1H-indazole-5-carboxylate	2.69	level2			195.113	208.8	POS	0.121825	0.0223568	0.119805	0.0319959	0.0739958	0.038418	0.0562589	0.193327	0.0505568	0.239971	0.115706	0.0426601	0.0316555	0.0390511	0.044589	0.0394889
3-Piperidone	2.69	level2			100.075	207.5	POS	0.0958969	0.0554767	0.112621	0.118605	0.09565	0.146372	0.0851742	0.433382	0.11731	0.549598	0.266367	0.121906	0.10414	0.101049	0.102791	0.107471
Cucurbitin	2.69	level2			131.081	201.3	POS	0.00883616	0.0537031	0.0305	0.0129309	0.0264925	0.0347363	0.00891853	0.414098	0.123242	0.564012	0.229001	0.0915954	0.0783108	0.0962996	0.0949002	0.0902765
Statine	2.69	level2			176.127	196.3	POS	0.00690732	0.0347177	0.0074711	0.036923	0.0215048	0.0180849	0.00264779	0.181612	0.0832686	0.309856	0.119094	0.0699017	0.0595868	0.0559834	0.0561719	0.0604109
Ile-Pro	2.69	level2			229.154	184.1	POS	0.00758948	0.00890624	0.0084515	0.00140941	0.00658916	0.00791875	0.00939948	0.0973979	0.0247583	0.102596	0.0484141	0.0259703	0.0264274	0.022041	0.0307861	0.0263062
Isopropylurea	2.69	level2			103.086	175.1	POS	0.0019652	0.0166086	0.00166365	0.00180136	0.0055097	0.00115672	0.0014981	0.033053	0.0067861	0.124341	0.033367	0.012936	0.00878567	0.00800659	0.0117115	0.0103599
Ile-Gly	2.69	level2			189.123	173.7	POS	0.0122972	0.465727	0.0152874	0.00732344	0.125159	0.0135683	0.0129862	3.53823	0.586081	3.1809	1.46635	0.757163	0.696816	0.704864	0.714359	0.718301
(1R,2S)-(-)-3,4-Dihydroxynorephedrine	2.69	level2			184.096	162	POS	0.00299951	0.0453876	0.0152863	0.0138014	0.0193687	0.00590019	0.0114314	0.325105	0.0636841	0.214005	0.124025	0.0987064	0.0845066	0.0873058	0.0863767	0.0892239
Val-Pro	2.69	level2			215.138	161.8	POS	0.0175596	0.0587717	0.145049	0.0702958	0.0729189	0.0875531	0.0190533	0.933974	0.245216	0.84163	0.425485	0.188176	0.163836	0.166777	0.167048	0.171459
2-(4-Amino-2-nitroanilino)ethanol	2.69	level2			198.087	156.6	POS	0.0411971	0.0512792	0.0306764	0.0315771	0.0386825	0.0498403	0.033331	0.415024	0.128787	0.333925	0.192181	0.195107	0.232442	0.158709	0.156905	0.185791
1-(1-Pyrrolidinyl)-2-propanone	2.69	level2			128.107	147	POS	0.00236141	0.00497921	0.00285665	0.00296604	0.00329083	0.0036794	0.151766	0.0487712	0.0132898	5.16669	1.07684	0.0112573	0.0129866	0.0119369	0.0115403	0.0119303
4,8-Dimethoxy-2(1H)-quinolinone	2.69	level2			206.081	144.1	POS	0.0110521	0.00938631	0.00849202	0.00732234	0.0090632	0.00620884	0.00663821	0.0793116	0.0230467	0.0846935	0.0399798	0.0232034	0.0191049	0.0170828	0.0183293	0.0194301
2,2-Bis(hydroxymethyl)-3-quinuclidinone	2.69	level2			186.112	132.6	POS	0.00795005	0.0947862	0.0107829	0.0137128	0.031808	0.01682	0.00713722	0.968909	0.253473	0.838966	0.417061	0.234044	0.206933	0.208055	0.212042	0.215268
N-(2-Hydroxyethyl)isonicotinamide	2.69	level2			167.081	131.9	POS	0.0124856	0.0656647	0.0122111	0.00954506	0.0249766	0.00917488	0.014724	0.723312	0.191891	0.783418	0.344504	0.15348	0.13999	0.145374	0.146024	0.146217
[1]Benzothiopyrano[4,3-b]indole, 6,11-dihydro-	2.69	level2			238.069	112.2	POS	0.00369944	0.0106766	0.00391373	0.00368633	0.00549403	0.00370334	0.003662	0.0974482	0.0362374	0.44565	0.11734	0.0298811	0.0243598	0.0259125	0.024212	0.0260914
Coniine	2.69	level2			128.143	93.9	POS	2.11293	9.44709	2.15789	3.25338	4.24282	3.3742	3.43205	127.89	31.1051	102.022	53.5646	19.6543	18.0485	28.9803	21.6061	22.0723
6-Deoxyfagomine	2.69	level2			132.101	85.9	POS	0.0117595	0.0318445	0.0311466	0.0393449	0.0285239	0.0301534	0.0323753	0.847311	0.237491	0.402198	0.309906	0.220027	0.177025	0.176034	0.168293	0.185345
6-tert-Butyl-2H-1,2,4-triazine-3,5-dione	2.69	level2			170.092	55.5	POS	0.0242503	0.100016	0.0301078	0.0276803	0.0455136	0.0225328	0.0300812	0.823373	0.230903	0.970623	0.415503	0.175813	0.164367	0.17316	0.170311	0.170913
1-Methyl-1H-pyrazolo[3,4-b]pyridin-3-ylamine	2.69	level2			149.082	54.7	POS	0.0108256	0.0813504	0.0181486	0.00684089	0.0292914	0.0133229	0.00839098	0.35534	0.0780925	0.400137	0.171057	0.116473	0.107358	0.113627	0.113548	0.112752
Phenol, 3-[[6-(3-aminophenyl)-7H-pyrrolo[2,3-d]pyrimidin-4-yl]oxy]-	2.69	level2			317.103	49.7	NEG	0.0431764	0.0454134	0.087424	0.04596	0.0554934	0.0573789	0.0591727	0.0309306	0.0350589	0.0443818	0.0453846	0.0447528	0.0495724	0.0620627	0.0530714	0.0523648
Tetradecylamine	2.69	level2			214.252	46.4	POS	0.0224308	0.0340121	0.0221769	0.00586148	0.0211203	0.00973292	0.00713751	0.210477	0.0893781	0.639065	0.191158	0.0895811	0.0919388	0.129896	0.0955271	0.101736
1-Hexadecylamine	2.69	level2			242.284	43.3	POS	0.0115292	0.111418	0.0474402	0.0394333	0.0524551	0.0230476	0.0220455	1.27494	0.217303	3.03929	0.915325	0.333326	0.32064	0.345253	0.324121	0.330835
2-[(1-Methyl-1H-benzimidazol-2-yl)amino]ethanol	2.69	level2			192.113	41.1	POS	0.0836783	0.316167	0.125259	0.0971492	0.155564	0.127882	0.131215	3.40134	0.806426	2.80659	1.45469	0.686928	0.652659	0.703868	0.685978	0.682358
4-Piperidinecarboxamide	2.69	level2			129.102	38.3	POS	0.130696	0.35996	0.126553	0.179915	0.199281	0.114552	0.179862	4.10372	1.09819	3.7303	1.84532	0.747314	0.736919	0.737513	0.775893	0.74941
5,6-Diamino-1H-benzimidazol-2-ol	2.69	level2			165.077	38.3	POS	0.0107943	0.0719154	0.015209	0.00815029	0.0265173	0.0164939	0.01489	0.375503	0.122105	0.584347	0.222668	0.124643	0.120104	0.127475	0.134567	0.126697
3-(Hepta-1,3-dienyl)hexanedioic acid	2.69	level2			239.129	38.3	NEG	0.129821	0.0996569	0.139578	0.165585	0.13366	0.152774	0.177023	0.113676	0.105517	0.0458451	0.118967	0.0759356	0.125672	0.0826926	0.132508	0.104202
3-(6-Amino-9H-purin-9-yl)propanoic acid	2.69	level2			208.082	37.7	POS	0.159915	0.184976	0.145008	0.267082	0.189245	0.128408	0.0632615	4.50916	0.781358	4.54073	2.00458	0.724522	0.697354	0.747372	0.760472	0.73243
1-Oleoyl-2-palmitoyl-sn-glycero-3-phosphocholine	2.69	level2			760.582	35.5	POS	0.343277	1.37028	0.274216	0.439966	0.606934	0.224283	0.115702	2.94968	0.951772	4.10687	1.66966	5.94103	3.44382	3.67823	3.60771	4.1677
Ricinine	2.69	level2			165.065	35.2	POS	0.0212431	0.0721481	0.0255583	0.0252181	0.0360419	0.0236247	0.0311277	0.758904	0.195754	0.861835	0.374249	0.191482	0.156526	0.165962	0.206085	0.180014
Norphenylephrine	2.69	level2			154.086	34.3	POS	0.0165701	0.0951003	0.0822916	0.0346399	0.0571505	0.0305101	0.0418889	1.01245	0.267237	0.754957	0.421408	0.231108	0.217276	0.209854	0.231817	0.222514
2-Pyrimidinylmethanol	2.69	level2			111.055	29.2	POS	0.384601	1.29183	0.41793	0.690141	0.696126	0.629484	0.304175	11.7004	2.23385	13.1387	5.60133	2.44386	2.19123	2.06085	2.14888	2.21121
1-Benzimidazolepropionic acid	2.69	level2			191.081	29	POS	0.224536	0.864773	0.237924	0.236462	0.390924	0.203209	0.274193	8.06875	2.25598	9.76913	4.11425	1.68546	1.86656	1.71963	1.61497	1.72165
2-(Dimethylamino)nicotinic acid	2.69	level2			167.081	28.9	POS	0.0215738	0.0916554	0.0298715	0.0461068	0.0473018	0.0256604	0.0407713	1.47691	0.20314	1.09605	0.568505	0.249042	0.247511	0.155537	0.18617	0.209565
N-Methyl-L-proline	2.69	level2			130.086	28.4	POS	0.069722	0.167157	0.0751771	0.0730855	0.0962855	0.0802268	0.0572226	2.04754	0.378355	1.4462	0.801908	0.291935	0.297406	0.306682	0.295166	0.297797
Artemoin_C	2.69	level2			551.502	25.4	POS	0.0352817	0.1178	0.0260185	0.0222914	0.0503479	0.0138834	0.0300991	1.0011	0.342792	1.71199	0.619973	0.204908	0.218606	0.206787	0.189536	0.204959
9-Hydroperoxy-10E,12Z,15Z-octadecatrienoic acid	2.69	level2			309.207	25	NEG	0.0614919	0.0442625	0.0721719	0.100661	0.0696468	0.0717592	0.0816887	0.0614293	0.0528417	0.0497004	0.0634839	0.0602744	0.0630586	0.059637	0.0620358	0.0612515
2-Amino-2-methylpentanoic acid	2.69	level2			132.101	24.8	POS	0.0155312	0.0677127	0.0202268	0.0188589	0.0305824	0.0214971	0.0281579	0.746865	0.243889	1.03889	0.41586	0.247559	0.191893	0.171664	0.167863	0.194745
3,5-Dimethoxy-4-hydroxycinnamic acid	2.69	level2			223.061	23.8	NEG	0.0732465	0.0393681	0.0685456	0.0892579	0.0676045	0.112213	0.0892785	0.0636981	0.0868502	0.0670856	0.0838251	0.0669411	0.0664849	0.0629367	0.0675498	0.0659781
3-Methylpyrrole-2,4-dicarboxylic Acid	2.69	level2			168.03	21.6	NEG	0.0415274	0.0205432	0.0499789	0.0344584	0.036627	0.0372801	0.0481894	0.0291797	0.00516645	0.0449036	0.0329438	0.0369029	0.0453875	0.0273491	0.032205	0.0354611
VITAMIN_E_SUCCINATE(TOCOPHEROL_SUCCINATE)	2.69	level2			531.406	14.4	POS	0.00622233	0.0207502	0.00386773	0.00362107	0.00861533	0.00191899	0.00432538	0.0934504	0.0479113	0.192167	0.0679546	0.0419749	0.0456902	0.0370128	0.0411401	0.0414545
Methenamine	2.69	level2			141.113	206.1	POS	0.0335166	2.16588	0.0318044	0.0324385	0.565911	0.0335079	0.0330766	18.3387	0.0616201	0.521884	3.79775	4.59671	4.17606	4.19213	4.12762	4.27313
10,11-trans-Dihydroxy-10,11-dihydrocarbamazepine	2.69	level2			271.107	98.2	POS	0.00353579	0.00916986	0.00391632	0.00398361	0.00515139	0.00428699	0.00305778	0.129829	0.0219067	0.214406	0.0746973	0.0240037	0.0232796	0.0196832	0.0243187	0.0228213
N-Carboxyethyl-r-aminobutyric_acid	2.69	level2			176.091	50.1	POS	0.0551307	0.260917	0.104186	0.132495	0.138182	0.0789949	0.0286187	1.51983	0.226432	2.00054	0.770883	0.409684	0.411363	0.421977	0.435447	0.419618
4-(Dimethylamino)pyridine	2.69	level2			123.091	23.9	POS	0.0238263	0.0531068	0.0262037	0.0150597	0.0295491	0.0124742	0.0313686	0.273225	0.195637	1.2812	0.358781	0.19639	0.214435	0.216282	0.242888	0.217499
Oxooctanoylcarnitine (Car(8:1-O))	2.69	level2			302.196	126.1	POS	0.00213782	0.00717272	0.00255023	0.0023348	0.00354889	0.00229959	0.00233128	0.059714	0.0157738	0.0553772	0.0270992	0.0148583	0.0141827	0.0144953	0.0116064	0.0137857
Lys-Glu	2.68	level2			276.155	272.4	POS	0.022929	0.019945	0.0181256	0.0187604	0.01994	0.0145376	0.0120331	0.187447	0.0428406	0.221698	0.0957112	0.0493627	0.0465659	0.0515581	0.0454154	0.0482255
Gln-Leu	2.68	level2			260.16	182.7	POS	0.00161291	0.0161074	0.000304555	0.00111972	0.00478614	0.000112511	0.000982424	0.14086	0.0325797	0.133728	0.0616525	0.0329736	0.0336716	0.0339196	0.0329206	0.0333713
Ecgonine	2.68	level2			186.112	147.7	POS	0.0319234	0.0452537	0.0375215	0.0323035	0.0367505	0.0302508	0.0333667	0.290486	0.0717698	0.248795	0.134934	0.0666972	0.0840364	0.111916	0.0792745	0.0854811
5-Nitro-2-propoxyaniline	2.68	level2			197.091	95.1	POS	0.0537057	0.314515	0.0596082	0.0851608	0.128247	0.080973	0.0802807	2.21607	0.748435	3.23473	1.2721	0.639473	0.554872	0.540718	0.538944	0.568502
3,5-Di-tert-butyl-2-hydroxybenzaldehyde	2.68	level2			235.168	69.9	POS	0.044302	0.122439	0.0388028	0.0270428	0.0581468	0.0265427	0.0193441	0.657792	0.154804	0.775896	0.326876	0.219291	0.23965	0.24816	0.245728	0.238207
3-(6-Amino-9H-purin-9-yl)-1,2-propanediol	2.68	level2			210.098	64.1	POS	0.0424269	0.0197448	0.0416132	0.162934	0.0666797	0.0516361	0.0172969	0.605473	0.351458	1.23871	0.452915	0.266445	0.17443	0.256759	0.31461	0.253061
1,2-Dipalmitoyl-sn-glycero-3-phosphoethanolamine	2.68	level2			692.519	58.1	POS	0.333408	0.236336	0.0426311	0.0247864	0.15929	0.0284697	0.0369193	2.90036	1.02481	4.47092	1.69229	0.426081	0.343371	0.590797	0.457387	0.454409
3-Methoxy[1]benzothieno[2,3-c]quinolin-6(5H)-one	2.68	level2			280.043	56.6	NEG	0.216448	0.0542213	0.234557	0.229107	0.183583	0.134968	0.0881268	0.140276	0.064485	0.0877612	0.103123	0.119283	0.117158	0.116074	0.116182	0.117174
2-Furyl methyl ketone	2.68	level2			111.044	49.5	POS	0.0832037	0.228755	0.121193	0.152458	0.146403	0.232889	0.274355	3.57036	1.26557	3.02201	1.67304	0.770308	0.703828	0.732928	0.747473	0.738634
Pentadecylamine	2.68	level2			228.268	44.9	POS	0.0896887	0.157705	0.0908825	0.0173054	0.0888953	0.0392865	0.0310513	1.26175	0.913012	8.74053	2.19713	0.438691	0.415264	0.667068	0.431033	0.488014
4-(4-Piperidinyl)morpholine	2.68	level2			171.149	42.9	POS	0.0182999	0.157074	0.05712	0.0851537	0.079412	0.0331176	0.0842517	2.26977	0.33762	2.04422	0.953796	0.411152	0.360393	0.36112	0.38816	0.380206
Heptadecasphinganine	2.68	level2			288.289	37.7	POS	0.263546	0.555366	0.314018	0.153506	0.321609	0.206365	0.142494	4.41661	2.05839	6.85007	2.73479	2.35407	2.22665	2.25327	2.3676	2.3004
Montecristin	2.68	level2			575.502	36.9	POS	0.0122221	0.018308	0.00974593	0.00701444	0.0118226	0.00958765	0.00759538	0.122034	0.0471147	0.149291	0.0671244	0.0513409	0.0418622	0.0441196	0.0357893	0.043278
5-(Ethoxymethyl)-2-methyl-4-pyrimidinamine	2.68	level2			168.113	36.4	POS	0.00556489	0.134723	0.0166592	0.0347312	0.0479197	0.0131346	0.0103503	0.184227	0.360349	0.137012	0.141015	0.0702629	0.0564785	0.0643247	0.0651075	0.0640434
Rhapontigenin	2.68	level2			257.082	36.1	NEG	1.15861	0.773399	1.27986	1.01772	1.0574	1.15251	1.18965	1.01168	1.2077	0.806159	1.07354	1.06204	1.10916	1.09872	1.1001	1.0925
5-((1E,3E)-Hepta-1,3-dien-1-yl)-1,2,3-trihydroxycyclopentanecarboxylic acid	2.68	level2			255.124	31.5	NEG	0.0786502	0.073131	0.111194	0.0760407	0.084754	0.100979	0.0909096	0.0565187	0.056441	0.0411941	0.0692085	0.0859216	0.0863013	0.0786869	0.0805921	0.0828755
rac-trans-4-Cotininecarboxylic acid methyl ester	2.68	level2			235.107	30.2	POS	0.0393908	0.124186	0.046936	0.0596456	0.0675396	0.0629378	0.0488532	1.57537	0.330604	2.02419	0.808392	0.303448	0.267125	0.476134	0.295878	0.335646
Ethyl 3-methyl-1H-pyrazole-4-carboxylate	2.68	level2			155.081	29.6	POS	0.0179462	0.137256	0.021207	0.0227877	0.0497991	0.0370009	0.0320634	0.723039	0.192011	0.919846	0.380792	0.153075	0.154404	0.151463	0.16337	0.155578
(+)-Camphanic acid	2.68	level2			197.081	28.9	NEG	0.0367347	0.0265787	0.0450031	0.0699717	0.044572	0.0437695	0.0440958	0.0208848	0.0208503	0.0105412	0.0280283	0.0341507	0.0326057	0.032628	0.0333537	0.0331845
5-Ethyl-5-(propan-2-yl)imidazolidine-2,4-dione	2.68	level2			171.112	27	POS	0.0406071	0.277379	0.0606274	0.143038	0.130413	0.0205844	0.0358081	0.733954	0.141292	0.826396	0.351607	0.195701	0.177341	0.288227	0.208792	0.217515
Camelledionol	2.68	level2			441.335	17.5	POS	0.00197262	0.0272167	0.0120456	0.00885264	0.0125219	0.0123858	0.005369	0.205497	0.159105	0.398988	0.156269	0.0682661	0.101483	0.0941171	0.102622	0.091622
N-Acetylvanilalanine	2.68	level2			254.102	190.7	POS	0.00591773	0.0215708	0.00715434	0.0059479	0.0101477	0.00559948	0.00635398	0.183348	0.074009	0.171957	0.0882535	0.0502536	0.0480963	0.0444826	0.0486197	0.047863
Phenylpropionylglycine	2.68	level2			208.096	24.8	POS	0.126483	0.481325	0.16334	0.0401761	0.202831	0.079055	0.1122	9.39777	1.50849	10.3871	4.29691	1.55122	1.42172	1.43549	1.52727	1.48392
N-Methyl-DL-aspartic acid	2.68	level2			148.06	236.9	POS	0.0881378	0.478303	0.0818982	0.0212971	0.167409	0.0252333	0.0440124	2.42848	0.411629	1.8079	0.943451	0.577543	0.343921	0.476311	0.494407	0.473045
Oxohexadecatrienoylcarnitine (Car(16:4-O))	2.68	level2			408.273	176.8	POS	0.00175084	0.00133297	0.00233803	0.00194771	0.00184239	0.00241758	0.00255517	0.00802121	0.00276717	0.0297746	0.00910714	0.00451804	0.0034988	0.00376928	0.00268676	0.00361822
Pro-Ile	2.67	level2			229.154	163.2	POS	0.0326745	0.0220171	0.0131482	0.0494904	0.0293325	0.0344298	0.00814404	0.249625	0.0696902	0.307114	0.133801	0.0609005	0.0538457	0.0555548	0.0522762	0.0556443
2-(Methylamino)-1-(morpholin-4-yl)ethan-1-one	2.67	level2			159.112	159.8	POS	0.00979713	0.069717	0.00135236	8.3879e-06	0.0202187	0.000750333	0.00176645	0.424726	0.08379	0.388405	0.179888	0.106747	0.122093	0.118622	0.118953	0.116604
2-Methoxy-4-(4-morpholinylcarbothioyl)phenol	2.67	level2			254.084	147.3	POS	0.00660335	0.00309197	0.0105435	0.00136216	0.00540025	0.0013013	0.000566623	0.035106	0.00561843	0.0288073	0.0142799	0.00838691	0.00755018	0.00865684	0.00822989	0.00820595
Methyl 5-acetyl-2-amino-4-methyl-3-thiophenecarboxylate	2.67	level2			214.053	142.5	POS	0.00145757	0.00760558	0.00164084	0.00150028	0.00305107	0.00132639	0.0121531	0.0731123	0.016591	0.11708	0.0440525	0.017846	0.0131382	0.0111857	0.019016	0.0152965
(.+/-.)-Dropropizine	2.67	level2			237.159	141.8	POS	0.012561	0.0267025	0.0138411	0.0157638	0.0172171	0.0139025	0.0160298	0.249408	0.0556072	0.231373	0.113264	0.0519437	0.0488523	0.0528966	0.0493857	0.0507696
2,5-Dimethoxy-4-methylphenethylamine	2.67	level2			196.132	131.7	POS	0.00414218	1.27239	0.00490533	0.00462105	0.321514	0.0181036	0.0201944	0.0881297	0.0255952	0.0527683	0.0409583	0.0188259	0.017016	0.0145124	0.016856	0.0168026
Butethal	2.67	level2			213.123	129.7	POS	0.0227271	0.0550327	0.0274712	0.0261169	0.032837	0.0271742	0.0406723	0.586449	0.159829	0.653207	0.293466	0.14352	0.141654	0.160637	0.138524	0.146084
Cyclocytidine	2.67	level2			226.082	122.5	POS	0.0100521	0.0167783	0.0117565	0.0148218	0.0133522	0.00884113	0.00950706	0.173596	0.0478752	0.143606	0.0766851	0.0448511	0.04903	0.0438139	0.0408546	0.0446374
Dimethylethanolamine	2.67	level2			90.091	111.4	POS	0.0992851	0.337258	0.0452583	0.035754	0.129389	0.0596011	0.0424825	7.40619	2.07865	5.63604	3.04459	1.18188	1.12936	1.1163	1.11486	1.1356
4-Chloro-5,6-dimethyl-2-[(4-methylpiperidin-1-yl)methyl]thieno[2,3-d]pyrimidine	2.67	level2			310.114	104.8	POS	0.00345107	0.00585848	0.00271519	0.00393993	0.00399116	0.00322756	0.00329572	0.0597824	0.0264145	0.0830132	0.0351467	0.0310674	0.0276257	0.0229499	0.0286102	0.0275633
6-Benzylaminouracil	2.67	level2			218.092	97.5	POS	0.0217727	0.0588723	0.0234125	0.0223791	0.0316092	0.0206137	0.0173019	0.502595	0.137582	0.426627	0.220944	0.149743	0.135902	0.140674	0.142213	0.142133
Tricin methyl ether	2.67	level2			343.082	67.3	NEG	0.0585407	0.0374247	0.0838014	0.0362994	0.0540165	0.0639604	0.072473	0.0537135	0.0411514	0.0551603	0.0572917	0.0307048	0.0449364	0.0515268	0.0584855	0.0464134
Atlantinone A	2.67	level2			441.226	49.3	NEG	0.0220686	0.0134826	0.0193464	0.00839018	0.015822	0.0105257	0.0284321	0.0104945	0.00922666	0.00243216	0.0122222	0.00978301	0.00643051	0.00928541	0.00881564	0.00857864
1,3-Bis(2-methyl-2-propenyl)-1,3,5-triazinane-2,4,6-trione	2.67	level2			238.118	37.2	POS	0.0167812	0.0438665	0.0184124	0.0188643	0.0244811	0.0161847	0.0185896	0.458822	0.127022	0.44359	0.212842	0.132271	0.111291	0.113582	0.122106	0.119812
N,2-Dihydroxybenzenecarboximidic acid	2.67	level2			154.049	27.2	POS	0.059255	0.192977	0.0455933	0.0151951	0.0782551	0.0409834	0.0386807	2.37362	0.586981	5.04741	1.61753	0.57037	0.529906	0.576922	0.601912	0.569777
7-Hydroxy-6-methoxy-3-methyl-5-(propan-2-ylidene)furo[2,3,4-de]chromen-2(5H)-one	2.67	level2			273.077	24	NEG	0.116002	0.0830123	0.138217	0.106031	0.110816	0.093902	0.167019	0.144246	0.120429	0.0886145	0.122842	0.142455	0.164701	0.0996851	0.109695	0.129134
N-Hexadecanoylpyrrolidine	2.67	level2			310.31	17.5	POS	0.496685	2.73324	0.642186	0.654399	1.13163	0.595561	0.581525	24.6192	4.09324	30.4223	12.0624	2.40968	3.13309	3.58381	3.48169	3.15207
PC(33:0)	2.67	level2			730.578	19.1	POS	0.0110639	0.0306947	0.0106446	0.00977195	0.0155438	0.00874785	0.00307805	0.221691	0.0759391	0.321193	0.12613	0.0706909	0.063231	0.069547	0.0706762	0.0685363
2-Hydroxy-3-(3,4-dihydroxyphenyl)propanamide	2.66	level2			198.076	188.8	POS	0.0010636	0.0381407	0.00753193	0.00578972	0.0131315	0.00224184	0.00187103	0.549886	0.11514	0.454834	0.224795	0.109675	0.0886991	0.116773	0.0950622	0.102552
N-Phenyl-N'-[3-(trifluoromethyl)phenyl]urea	2.66	level2			281.089	146.7	POS	0.00619036	0.00434442	0.00929042	0.0721	0.0229813	0.0116856	0.00548874	0.0430931	0.00975955	0.0456783	0.0231411	0.010294	0.0093322	0.00850678	0.00950753	0.00941013
1-Methoxypyrene	2.66	level2			233.095	143.4	POS	0.0056425	0.0118156	0.0129458	0.00621447	0.00915461	0.0129088	0.00756048	0.0914572	0.0265668	0.117867	0.051272	0.0249425	0.0222297	0.0231766	0.0226673	0.023254
5-Aminopentanal	2.66	level2			102.091	129	POS	0.000350549	0.406644	0.0284939	0.0405001	0.118997	0.112871	0.0252891	3.95095	0.508471	4.2317	1.76586	1.02955	0.754263	1.04081	0.775943	0.900141
N-Demethylsambutoxin	2.66	level2			438.263	91.5	NEG	0.0954125	0.0248514	0.134803	0.0619857	0.0792631	0.0468372	0.0821002	0.0474732	0.0447822	0.0584996	0.0559385	0.0467156	0.072497	0.0755355	0.0710019	0.0664375
2,3,6a,7,8,9-Hexahydro-11H-1,4-dioxino[2,3-g]pyrrolo[2,1-b][1,3]benzoxazin-11-one	2.66	level2			248.091	90.1	POS	0.0068583	0.028259	0.00660963	0.00646807	0.0120487	0.00528167	0.00540897	0.142991	0.0340881	0.109881	0.05953	0.0360558	0.02458	0.0361153	0.0362602	0.0332528
9,12-Octadecadiynoic acid	2.66	level2			277.215	86.3	POS	0.0123476	0.0397546	0.0139081	0.00694097	0.0182378	0.0158725	0.0152323	0.447602	0.125779	0.41272	0.203441	0.090553	0.0749144	0.0845436	0.0901462	0.0850393
4-Amino-5-benzyl-4H-1,2,4-triazole-3-thiol	2.66	level2			207.071	60.7	POS	0.00450285	0.0465888	0.00486417	0.00608937	0.0155113	0.0036765	0.00610363	0.160834	0.0810176	0.363181	0.122962	0.0662764	0.0639767	0.0688511	0.0651825	0.0660717
Debromohymenialdisine	2.66	level2			246.097	50.6	POS	0.0202611	0.0559878	0.0211374	0.0206409	0.0295068	0.0453926	0.0431937	1.18322	0.0733274	0.284228	0.325872	0.111582	0.113901	0.112609	0.109861	0.111988
5-Isopropyl-3-isoxazolecarboxylic acid	2.66	level2			156.065	47.3	POS	0.0217507	0.153082	0.0229423	0.0248871	0.0556655	0.0185492	0.0252913	0.77624	0.380171	0.468987	0.333848	0.150475	0.134533	0.150512	0.160386	0.148976
5-Butyl-1H-pyrazole-3-carboxylic acid	2.66	level2			169.097	30	POS	0.084833	0.222664	0.0855996	0.12939	0.130622	0.0833104	0.141594	3.60401	0.81044	2.87372	1.50261	0.669036	0.518932	0.529859	0.588799	0.576657
1-Isopropyl-1H-benzimidazole-5-carboxylic acid	2.66	level2			205.096	26	POS	0.0370634	0.127894	0.0421733	0.0464826	0.0634032	0.0355013	0.0801074	1.47636	0.37643	1.53542	0.700764	0.292097	0.273369	0.288233	0.292693	0.286598
1,2-Dipalmitoyl-sn-glycero-3-phospho-(1'-rac-glycerol)	2.66	level2			721.502	24.5	NEG	0.475075	0.404578	0.450155	0.250432	0.39506	0.217786	0.37469	0.403762	0.445733	0.415873	0.371569	0.381094	0.315234	0.290153	0.310093	0.324144
1-palmitoyl-2-linoleoyl-sn-glycero-3-phospho-(1'-rac-glycerol)	2.66	level2			745.502	24.4	NEG	0.0404514	0.0258536	0.0378249	0.0224512	0.0316453	0.0308026	0.018488	0.0254823	0.0221524	0.0140849	0.022202	0.0265186	0.0255588	0.0203696	0.0261061	0.0246383
2,3-Dihydroxy-1-(4-hydroxy-3-methoxyphenyl)-1-propanone	2.66	level2			213.076	27.8	POS	0.0120311	0.0708046	0.0119472	0.0110267	0.0264524	0.0125858	0.011677	1.04475	0.136218	0.714271	0.383901	0.153457	0.144306	0.130317	0.127681	0.13894
8,9-DHET	2.66	level2			337.236	21.2	NEG	0.127436	0.112965	0.139879	0.170636	0.137729	0.166378	0.158803	0.129429	0.121609	0.115666	0.138377	0.171333	0.163625	0.183471	0.168327	0.171689
PE(34:2)	2.66	level2			716.519	84.1	POS	0.00936069	0.0162537	0.00565871	0.00399689	0.0088175	0.00607646	0.00491356	0.14214	0.0646166	0.202843	0.084118	0.0393109	0.0365101	0.035784	0.0372166	0.0372054
His-Lys	2.65	level2			284.171	260.3	POS	0.00271193	0.00835158	0.00706856	0.00298756	0.00527991	0.00349972	0.00523234	0.0741692	0.0192734	0.0827494	0.0369848	0.0197582	0.0186037	0.0180994	0.0175647	0.0185065
4-Benzyl-7-hydroxy-3-phenylcoumarin	2.65	level2			329.115	132.8	POS	0.00165458	0.0120836	0.00223554	0.00174495	0.00442966	0.00151068	0.00168785	0.0743048	0.0174295	0.0571676	0.0304201	0.0259475	0.0205051	0.0246238	0.0246726	0.0239373
N-(4,5-Dihydro-1H-imidazol-2-yl)quinoxalin-6-amine	2.65	level2			212.093	122	NEG	0.00621423	0.00206365	0.00633623	0.011453	0.00651678	0.00530365	0.00413058	0.005952	0.00268022	0.00176941	0.00396717	0.0049482	0.004551	0.00429344	0.00418601	0.00449466
Sambutoxin	2.65	level2			452.278	89.8	NEG	0.130213	0.132606	0.160564	0.0814719	0.126214	0.0687693	0.179436	0.0843515	0.0279124	0.115384	0.0951707	0.079126	0.0675658	0.0687408	0.0687978	0.0710576
2-Propylglutaric acid	2.65	level2			173.082	77.3	NEG	0.0157514	0.0162754	0.0114965	0.00548779	0.0122528	0.0291326	0.0186426	0.010003	0.0162448	0.00510213	0.015825	0.0150566	0.0246893	0.0228621	0.0276211	0.0225572
6-Methyl-2,4-pyrimidinedithiol	2.65	level2			156.991	48.3	NEG	0.0357592	0.0235449	0.0226033	0.0178015	0.0249272	0.0254046	0.0208119	0.0300577	0.0357329	0.0554509	0.0334916	0.0310889	0.0438323	0.0437692	0.0238175	0.035627
1-Methyl-3-(trifluoromethyl)benzo[c][1,8]naphthyridin-6(5H)-one	2.65	level2			279.076	45.7	POS	0.0741836	0.314711	0.10836	0.0876278	0.146221	0.0718036	0.0685931	2.33327	0.546089	2.81979	1.16791	0.607697	0.592099	0.602273	0.637354	0.609856
(1R,2R)-2-(1H-Imidazol-4-yl)cyclopropan-1-amine	2.65	level2			124.087	45.1	POS	0.0871655	0.166576	0.136078	0.117757	0.126894	0.109843	0.140377	1.13895	0.295995	1.22299	0.58163	0.439389	0.410486	0.434563	0.433294	0.429433
9Z,11E,13E-Octadecatrienoic acid ethyl ester	2.65	level2			307.262	38.6	POS	0.0243908	0.076225	0.0264056	0.0219582	0.0372449	0.0166582	0.0244778	0.771784	0.245774	0.959178	0.403574	0.181451	0.186703	0.16991	0.190848	0.182228
1,2-Dilinoleoyl-sn-glycero-3-phosphoethanolamine	2.65	level2			740.518	36.6	POS	0.0649373	0.251576	0.0707455	0.0506982	0.109489	0.0574522	0.0447558	1.31197	0.330122	1.79744	0.708349	0.448899	0.388173	0.397081	0.372532	0.401671
Kaempferol 3,7,4'-trimethyl ether	2.65	level2			327.087	34.9	NEG	1.17646	0.141113	0.312957	0.248597	0.469783	0.277975	0.345257	0.244733	0.941546	0.176984	0.397299	0.208263	0.233533	0.237745	0.234651	0.228548
[2,2-bis(2-methylpropoxy)ethyl]benzene	2.65	level2			251.2	33.8	POS	0.0488039	0.081749	0.0482329	0.0436649	0.0556127	0.0224334	0.0331097	0.958232	0.334669	0.940362	0.457761	0.22586	0.303393	0.204832	0.221658	0.238936
9(10)-Epoxy-12Z-octadecenoic acid	2.65	level2			297.242	26.4	POS	0.111994	0.238046	0.208379	0.51097	0.267348	0.175152	0.282765	4.14431	0.964983	4.62808	2.03906	1.27238	1.18249	1.2649	1.21429	1.23352
17-Acetoxygrindelic acid	2.65	level2			377.236	21.5	NEG	0.06403	0.048054	0.058918	0.0573727	0.0570937	0.0710086	0.0553257	0.0603903	0.0986396	0.0368207	0.064437	0.0641644	0.0492823	0.0553807	0.0524321	0.0553149
4-Hydroxy-5-(5-hydroxypentan-2-yl)-6-methyl-3-methylidene-3a,4,7,7a-tetrahydro-1-benzofuran-2-one	2.65	level2			267.158	19.5	POS	0.0669176	0.168098	0.07773	0.0648977	0.0944108	0.0367051	0.0915244	2.51499	0.568435	1.29671	0.901675	0.514183	0.283312	0.304136	0.472889	0.39363
Thieno[3,2-b][1]benzothiophene-2-carboxylic acid	2.65	level2			232.975	1.9	NEG	0.020099	0.0221259	0.0349989	0.0280566	0.0263201	0.0312823	0.0220375	0.0326957	0.0291855	0.0322897	0.0294982	0.0340604	0.0247711	0.0357289	0.0364487	0.0327523
BYSSOCHLAMIC_ACID	2.65	level2			331.119	27.4	NEG	0.0613575	0.0484556	0.0557059	0.056293	0.055453	0.0448809	0.069826	0.0679194	0.0557569	0.0499646	0.0576696	0.0491604	0.0491841	0.0705157	0.0645865	0.0583617
Lys-Pro	2.64	level2			244.165	265.2	POS	0.0861399	0.0289714	0.107329	0.163147	0.096397	0.0764308	0.0969595	0.2413	0.0675236	0.306419	0.157726	0.0721212	0.0676198	0.0637478	0.0625697	0.0665146
N-Pentyl-5,6,7,8-tetrahydro[1]benzothieno[2,3-d]pyrimidin-4-amine	2.64	level2			276.155	233.1	POS	0.00425934	0.0510496	0.0288195	0.0171994	0.0253319	0.0197148	0.00310861	0.344102	0.0782892	0.344195	0.157882	0.101594	0.088235	0.0892966	0.0948447	0.0934927
Benzoic acid, 4-[4-[[5-(4,5-dimethyl-2-nitrophenyl)-2-furanyl]methylene]-4,5-dihydro-3-methyl-5-oxo-1H-pyrazol-1-yl]-	2.64	level2			446.135	202.8	POS	7.90429e-06	0.00562792	8.22796e-06	0.000414305	0.00151459	7.53527e-05	8.05622e-06	0.0365841	0.00870974	0.0375555	0.0165866	0.0135041	0.00882147	0.0121313	0.0105045	0.0112403
Methanone, (4-fluorophenyl)[2-(4-methoxyphenyl)-1H-imidazol-5-yl]-	2.64	level2			297.105	169.1	POS	0.00425522	0.00862618	0.00118227	0.00952197	0.00589641	0.0084275	0.00199221	0.0934386	0.0202575	0.0755936	0.0399419	0.0194431	0.0209667	0.0190077	0.0210838	0.0201253
N-(3-Amino-4-fluorophenyl)methanesulfonamide	2.64	level2			205.044	160.4	POS	7.90429e-06	0.0192114	8.22796e-06	8.3879e-06	0.00480899	8.13199e-06	0.000125658	0.170745	0.0330034	0.0947178	0.0597199	0.0425668	0.045221	0.0432479	0.0424589	0.0433736
1-(2-Methyl-4-nitrophenyl)pyrrolidine	2.64	level2			207.112	130.8	POS	0.00955441	0.0258618	0.00555031	0.00718719	0.0120384	0.00355005	0.00479499	0.199355	0.0455011	0.173789	0.085398	0.053724	0.0406169	0.0427194	0.0515541	0.0471536
5-Isopropyl-5-methylhydantoin	2.64	level2			157.097	125.8	POS	0.00424641	0.153077	0.00530736	0.00590261	0.0421335	0.00514699	0.00437388	1.96673	0.205799	1.01437	0.639284	0.335186	0.307	0.330094	0.324606	0.324221
N-(5-Methyl-3-oxohexyl)alanine	2.64	level2			202.143	100.8	POS	0.00744631	0.0191317	0.00517442	0.00701524	0.0096919	0.00633191	0.007024	0.208031	0.0647038	0.166483	0.0905148	0.0297853	0.0470663	0.0457015	0.0340623	0.0391539
2-Ethylbutan-1-amine	2.64	level2			102.127	85	POS	3.82938	17.3108	3.94041	4.02956	7.27754	3.80244	0.467524	146.573	20.9947	186.496	71.6666	32.3469	31.5299	32.0166	33.5332	32.3566
Lowinox TBM-6	2.64	level2			357.192	67.5	NEG	0.0200017	0.0177485	0.0319658	0.0415265	0.0278106	0.0316748	0.0339766	0.0162523	0.0246214	0.00851162	0.0230073	0.0270759	0.0214738	0.0226471	0.0228026	0.0234998
2-Amino-6-ethyl-4(3H)-pyrimidinone	2.64	level2			140.081	41.7	POS	0.0847533	0.347974	0.170479	0.0640115	0.166804	0.063776	0.0845018	1.35357	0.467113	1.46888	0.687568	1.51424	1.42149	1.46962	1.47546	1.4702
3-Methoxyprostaglandin F1.alpha.	2.64	level2			385.259	34.6	NEG	0.0323571	0.0147472	0.0350386	0.0506515	0.0331986	0.0411941	0.0469175	0.0369388	0.0367092	0.03539	0.0394299	0.0288819	0.0286437	0.0284143	0.0332678	0.0298019
5-Heptyltetrahydro-2-oxo-3-furancarboxylic_acid	2.64	level2			229.143	30.2	POS	0.0194104	0.0651586	0.0244094	0.0418931	0.0377179	0.0260419	0.0305503	0.73804	0.17031	0.657389	0.324466	0.192408	0.159943	0.156058	0.16471	0.16828
N,N-Dimethyl-4-(6-methylbenzo[d]thiazol-2-yl)aniline	2.64	level2			269.113	28.2	POS	0.0167993	0.0258199	0.0291707	0.0418785	0.0284171	0.0434005	0.0848947	1.40566	0.313019	0.807205	0.530835	0.152275	0.1421	0.141301	0.14707	0.145687
Picolinuric acid	2.64	level2			179.046	24.9	NEG	0.0223661	0.0160546	0.0281748	0.0294488	0.0240111	0.0352614	0.0533202	0.0339889	0.0332413	0.0202817	0.0352187	0.0275092	0.0265281	0.0239864	0.0262748	0.0260746
Norharmane	2.64	level2			169.076	23.5	POS	0.103718	0.205002	0.0525427	0.0587321	0.104999	0.0504751	0.101065	1.70405	0.761621	3.62264	1.24797	0.436512	0.873505	0.810983	0.862243	0.745811
Kaurane-17,18-dioic acid	2.64	level2			335.219	20	POS	0.160734	0.272511	0.182581	0.238494	0.21358	0.117398	0.237183	6.56264	1.43477	3.12239	2.29488	1.39281	1.27518	1.29588	0.747231	1.17777
Methocarbamol	2.64	level2			242.101	286.9	POS	0.0409997	0.0356197	0.0505354	0.0393147	0.0416174	0.0225123	0.0401987	0.336413	0.0777574	0.356909	0.166758	0.0967824	0.0960715	0.100205	0.105698	0.0996891
2,6-Di-tert-butyl-4-ethylphenol	2.64	level2			235.205	42.7	POS	0.0118283	0.0478688	0.0183553	0.0150551	0.0232769	0.0108892	0.0181611	0.587046	0.14345	0.65928	0.283765	0.103863	0.141382	0.111988	0.109351	0.116646
3beta,6beta-Dihydroxynortropane	2.64	level2			144.101	26.4	POS	0.0396304	0.153819	0.0757525	0.0622962	0.0828745	0.0440225	0.0513226	1.53216	0.481698	2.25568	0.872977	0.501631	0.434019	0.281567	0.291422	0.37716
Asp-Lys	2.63	level2			262.139	253.2	POS	0.0206054	0.00559069	0.0223954	0.0364539	0.0212614	0.0208488	0.0129357	0.0559876	0.0137916	0.0124232	0.0231974	0.0160915	0.0131898	0.0138752	0.0133417	0.0141245
N1-(4-Nitrophenyl)-1,3-propanediamine	2.63	level2			196.107	149.2	POS	0.146964	0.0391215	0.176732	0.110688	0.118376	0.137415	0.560685	0.347209	0.0959118	0.350807	0.298406	0.0961963	0.087719	0.104357	0.0915884	0.0949652
5-(1-Naphthylmethylene)-2,4,6(1H,3H,5H)-pyrimidinetrione	2.63	level2			267.077	115.6	POS	0.0022698	0.00589408	0.00264383	0.00106291	0.00296766	0.00233882	0.0020654	0.0520032	0.0337083	0.101603	0.0383437	0.0249693	0.0215856	0.0169843	0.0203373	0.0209691
1-(Cyclohexylmethyl)proline	2.63	level2			212.164	47.3	POS	0.00512636	0.0208243	0.00611035	0.0080722	0.0100333	0.00754826	0.00757214	0.243226	0.0734971	0.289211	0.124211	0.0560662	0.0538962	0.0542621	0.0532128	0.0543593
1-Isothiocyanato-8-(methylthio)octane	2.63	level2			218.102	46.6	POS	0.022499	0.0604373	0.0183403	0.0167465	0.0295058	0.0211472	0.0133085	0.710249	0.104591	0.474644	0.264788	0.121441	0.106661	0.148098	0.150046	0.131561
Withaferin A	2.63	level2			469.258	43.6	NEG	0.147073	0.0812853	0.159423	0.0657163	0.113374	0.0533215	0.12654	0.0592167	0.0263025	0.0532206	0.0637203	0.0974918	0.0651736	0.0630389	0.0789227	0.0761568
trans-2-Butene-1,4-dicarboxylic acid	2.63	level2			143.035	43.4	NEG	0.124418	0.0626187	0.151546	0.118731	0.114328	0.134872	0.119849	0.0671461	0.0910065	0.0549837	0.0935713	0.107494	0.0914551	0.101396	0.0516101	0.0879889
5-(4-Hydroxy-3-methoxybenzylidene)-1,3-dimethyl-2,4,6(1H,3H,5H)-pyrimidinetrione	2.63	level2			289.084	33.7	NEG	0.0423923	0.0287344	0.0426967	0.0399288	0.038438	0.0425534	0.0378138	0.0405982	0.0452423	0.0441429	0.0420701	0.0448728	0.0427018	0.0403024	0.0377427	0.0414049
1-Amino-4-(4-toluidino)anthra-9,10-quinone	2.63	level2			329.127	32.6	POS	0.00586455	0.162304	0.0355335	0.00430634	0.0520021	0.0206897	0.00901711	0.199931	0.0635554	0.296891	0.118017	0.157645	0.138927	0.150082	0.152188	0.14971
(1S,3R)-1-Aminocyclopentane-1,3-dicarboxylic acid	2.63	level2			172.061	28.6	NEG	0.018193	0.0094033	0.0237334	0.0277018	0.0197579	0.0125573	0.0208467	0.0166398	0.0151353	0.0115382	0.0153434	0.013379	0.0138067	0.0135564	0.0141682	0.0137276
(1S,2S,3R,4R)-4-Amino-1,2,3-cyclopentanetriol	2.63	level2			134.081	27.3	POS	0.0197595	0.0631876	0.0203135	0.0232896	0.0316376	0.0235862	0.0266333	0.519738	0.122076	0.578953	0.254197	0.119191	0.112274	0.111651	0.114995	0.114528
1,6-Anhydro-.beta.-D-glucose	2.63	level2			161.045	25.9	NEG	0.0061872	0.0118623	0.0195987	0.035531	0.0182948	0.013123	0.0300165	0.0120912	0.0118979	0.0137536	0.0161764	0.0151527	0.0135599	0.0212994	0.0127499	0.0156905
(1S,4aR,5S)-5-[(E)-5-Methoxy-3-methyl-5-oxopent-3-enyl]-1,4a-dimethyl-6-methylidene-3,4,5,7,8,8a-hexahydro-2H-naphthalene-1-carboxylic acid	2.63	level2			347.225	13.5	NEG	0.0657998	0.073484	0.207209	0.126656	0.118287	0.042742	0.267749	0.0590195	0.105599	0.0512283	0.105268	0.0686589	0.0831989	0.072137	0.0745989	0.0746485
Amlexanox	2.63	level2			299.102	83.8	POS	0.0149893	0.0562662	0.0159482	0.0126236	0.0249569	0.0116109	0.0121126	0.417426	0.104503	0.48608	0.206346	0.102291	0.0962006	0.10815	0.106907	0.103387
Levosimendan	2.63	level2			281.113	39.8	POS	0.00722028	0.021923	0.00671636	0.013009	0.0122172	0.00424376	0.00584356	0.590838	0.044953	0.174779	0.164131	0.0342066	0.0401328	0.0367538	0.0321141	0.0358018
Cer(d18:0/14:0)	2.63	level2			512.502	17.4	POS	0.534036	1.87341	0.515195	0.366165	0.822202	0.343183	0.359395	13.0991	4.77999	18.0575	7.32784	5.00304	4.7285	4.82964	4.83109	4.84807
PC(P-34:0)	2.62	level2			746.612	29.5	POS	0.0130543	0.0518174	0.0133924	0.00877679	0.0217602	0.00946391	0.00834505	0.455221	0.162762	0.750801	0.277319	0.126754	0.117731	0.120089	0.121467	0.12151
3-Nitrophenylhydrazine	2.62	level2			154.061	133.4	POS	0.00592026	0.0114019	0.00730356	0.00395056	0.00714408	0.00302158	0.00554645	0.107465	0.0274364	0.238354	0.0763648	0.0330415	0.0279711	0.0475362	0.0356328	0.0360454
Ethyldodecanoate	2.62	level2			227.202	130.2	NEG	0.0146848	0.0116834	0.0144013	0.010815	0.0128961	0.0130814	0.0117751	0.0275867	0.010901	0.011282	0.0149252	0.0126667	0.0121862	0.0113151	0.0125485	0.0121791
Alanyl-Proline	2.62	level2			187.107	109.5	POS	0.0595899	0.134427	0.0651668	0.0745786	0.0834406	0.0766248	0.116746	2.83677	0.72827	2.14406	1.1805	0.472634	0.402021	0.420433	0.417602	0.428173
6-Maleimidocaproic acid	2.62	level2			212.091	93.3	POS	0.0913023	0.25344	0.114817	0.104741	0.141075	0.0960116	0.101083	2.63822	0.614866	2.23656	1.13735	0.65541	0.617308	0.62895	0.662091	0.64094
6-[[(2S)-3-Cyclopentyl-2-[4-(trifluoromethyl)imidazol-1-yl]propanoyl]amino]nicotinic acid	2.62	level2			395.132	90.9	NEG	0.00108239	0.00236821	0.00110539	0.00222854	0.00169613	0.00124601	0.00107996	0.00100309	0.000876106	0.000730903	0.000987215	0.000970969	0.000944663	0.000559392	0.000961416	0.00085911
Neobavaisoflavone	2.62	level2			321.111	32.5	NEG	0.620059	0.47015	0.725409	0.885741	0.67534	0.696916	1.19786	0.939451	0.987879	1.0437	0.973162	0.686047	0.659183	0.684429	0.665914	0.673893
Phe(Benzoyl)-Leu-Arg	2.62	level2			539.301	31.2	POS	0.00141959	0.0220952	0.00727797	0.00229993	0.00827316	0.00345892	0.00158558	0.0612856	0.0259608	0.109994	0.040457	0.026458	0.0229455	0.0308797	0.0319197	0.0280507
2,4-Bis(4-hydroxyphenyl)cyclobutane-1,3-dicarboxylic acid	2.62	level2			327.087	18.3	NEG	0.0857613	0.0513801	0.212006	0.20844	0.139397	0.164793	0.154511	0.110748	0.146446	0.0950878	0.134317	0.0860842	0.0831271	0.116707	0.123727	0.102411
Canrenone	2.62	level2			339.199	14.7	NEG	1.39649	1.55091	1.40227	1.13292	1.37065	0.864716	1.2369	1.03834	1.77331	0.807943	1.14424	2.85611	2.84937	2.74347	2.77137	2.80508
Isoleucyl-Asparagine	2.62	level2			246.144	179.5	POS	0.0115291	0.0823452	0.00949973	0.00503697	0.0271027	0.00736019	0.010748	0.799144	0.225317	0.67609	0.343732	0.263849	0.20338	0.208137	0.209632	0.221249
5-(4-Fluorophenyl)picolinonitrile	2.61	level2			199.068	307.7	POS	0.0472966	0.0689027	0.00912804	0.0157263	0.0352634	0.0105587	0.0344985	0.543225	0.136118	0.699917	0.284863	0.135451	0.127987	0.130774	0.131255	0.131367
4,4'-Thiodianiline	2.61	level2			217.081	277.6	POS	0.0584192	0.0238995	0.0544895	0.0466123	0.0458551	0.0668126	0.0717266	0.191738	0.052051	0.240156	0.124497	0.0646562	0.0532073	0.0461756	0.0438653	0.0519761
2,2-Dimethyl-N-[3-(trifluoromethyl)phenyl]propanamide	2.61	level2			246.108	232.9	POS	0.0136549	0.0157941	0.0115169	0.00286928	0.0109588	0.0029523	0.00520772	0.136074	0.0190959	0.168965	0.066459	0.0361614	0.0302981	0.028209	0.0269493	0.0304045
3-[5-(4-Pyridinyl)-4H-1,2,4-triazol-3-yl]pyridine	2.61	level2			224.091	232.6	POS	0.00335167	0.0159667	0.00431481	0.00394514	0.00689457	0.00335718	0.00358765	0.158837	0.0337225	0.194248	0.0787504	0.0332354	0.0451432	0.0293511	0.0281848	0.0339786
1-[(Dimethylamino)carbonyl]-3-piperidinecarboxylic acid	2.61	level2			201.123	134.1	POS	0.00268882	0.0264019	0.00244741	0.00301021	0.0086371	0.00239138	0.00659268	0.352242	0.0799632	0.270526	0.142343	0.138453	0.0770809	0.126227	0.0981033	0.109966
Thr-Val-Leu	2.61	level2			332.221	128	POS	0.00562496	0.00207757	0.000892231	0.000400998	0.00224894	0.000577883	0.00242201	0.0210108	0.00481553	0.0130716	0.00837956	0.00395223	0.00425711	0.00431856	0.00482287	0.00433769
9-(Methoxycarbonyl)dec-9-enoic acid	2.61	level2			227.129	91.4	NEG	0.016978	0.00829349	0.0196047	0.0194912	0.0160919	0.0165381	0.0174962	0.0106304	0.0118276	0.00634664	0.0125678	0.0127879	0.0131253	0.0129694	0.0127514	0.0129085
Ochrephilone	2.61	level2			383.182	49.3	POS	0.0327675	0.0438536	0.0119245	0.0449021	0.0333619	0.0452373	0.0222139	1.03132	0.0747643	0.333094	0.301326	0.0895913	0.116651	0.124509	0.0754829	0.101559
Kaempferol 3-O-xyloside	2.61	level2			417.082	49.3	NEG	0.027659	0.00117922	0.023131	0.0641305	0.0290249	0.0383093	0.0116367	0.00454113	0.00289458	0.00210839	0.011898	0.0132086	0.0140898	0.0133548	0.0123901	0.0132608
Octyl .alpha.-ketoglutarate	2.61	level2			257.139	34.3	NEG	0.176148	0.108221	0.272446	0.177685	0.183625	0.337492	0.223089	0.0894986	0.175914	0.0574856	0.176696	0.177817	0.159013	0.163427	0.164702	0.16624
1-(4-Nitrophenyl)-3-phenyl-1H-pyrazol-5-ylamine	2.61	level2			281.106	28.4	POS	0.0106563	0.155308	0.0424674	0.0102839	0.0546789	0.030626	0.0166985	0.116282	0.126834	0.537462	0.16558	0.192259	0.185879	0.238419	0.205401	0.205489
PyroGlu-Trp	2.61	level2			314.114	27.6	NEG	0.00980013	0.00627631	0.0114254	0.0122177	0.00992988	0.0111398	0.00983284	0.00817632	0.064161	0.00861313	0.0203846	0.0097411	0.00971122	0.0105207	0.0104228	0.010099
2-[2-(2-Methoxyethoxy)ethoxy]acetic acid	2.61	level2			177.077	27.2	NEG	0.0123221	0.008728	0.0180547	0.0146666	0.0134429	0.0215209	0.0244167	0.020135	0.0188282	0.0126689	0.0195139	0.0141255	0.013105	0.0148902	0.0112554	0.013344
N,N-Dimethyl-N-(2-phenoxyethyl)-1-dodecanaminium cation	2.61	level2			334.31	17.7	POS	0.14419	0.797474	0.188944	0.238031	0.34216	0.207259	0.203207	7.2963	1.46866	8.03759	3.4426	0.872907	0.912392	1.09795	1.09501	0.994565
N-Benzyladenine	2.61	level2			226.107	275.8	POS	0.0296771	0.0478336	0.0806307	0.0872013	0.0613357	0.0447405	0.0312447	0.376068	0.08254	0.423684	0.191655	0.0943663	0.105754	0.105812	0.108718	0.103663
Warfarin	2.61	level2			307.095	34.8	NEG	0.09658	0.0881054	0.118976	0.124653	0.107079	0.0984298	0.142358	0.126253	0.12301	0.127937	0.123598	0.0843701	0.0865932	0.102272	0.0928075	0.0915108
Hexadecadienoylcarnitine (Car(16:2))	2.61	level2			396.309	65.1	POS	0.00337766	0.00700299	0.0106046	0.00239844	0.00584592	0.00182592	0.00143053	0.0332531	0.0068683	0.059351	0.0205458	0.020225	0.0173357	0.021317	0.0291523	0.0220075
PE(P-38:4)	2.61	level2			752.564	30.2	POS	0.00196866	0.0292102	0.00995808	0.00487651	0.0115034	0.00488703	0.00479639	0.17776	0.0431721	0.476776	0.141478	0.0455182	0.0372805	0.038959	0.0451174	0.0417188
1H-Benzimidazole, 2-[[4-(5-ethyl-4-pyrimidinyl)-1-piperazinyl]methyl]-6-(trifluoromethyl)-	2.6	level2			391.183	220.8	POS	0.0030714	0.0135045	0.00508984	0.00239578	0.00601539	0.00348336	0.00385399	0.0694481	0.0178817	0.110411	0.0410156	0.0249606	0.0210874	0.021695	0.0281923	0.0239838
6-Ethylthiopurine	2.6	level2			179.038	181.6	NEG	0.0105265	0.00945715	0.0111252	0.00742394	0.00963319	0.0118961	0.00487817	0.00698371	0.0093111	0.0156344	0.0097407	0.00972923	0.00978063	0.00692602	0.0128535	0.00982234
(-)-Neplanocin A	2.6	level2			264.108	112.5	POS	0.00968643	0.0265212	0.0113557	0.0107741	0.0145844	0.00809853	0.00672921	0.335346	0.154024	0.155443	0.131928	0.0575993	0.0522618	0.0551833	0.0935763	0.0646552
1H-Pyrazolo[3,4-d]pyrimidin-4-amine, 1-phenyl-	2.6	level2			212.091	77.5	POS	0.0164038	0.0263871	0.00944418	0.00841796	0.0151632	0.00917114	0.0200811	0.26883	0.128049	0.316872	0.148601	0.121087	0.119629	0.11218	0.125665	0.11964
Hydroxyprolyl-Proline	2.6	level2			229.118	56.1	POS	0.0728832	0.249851	0.133777	0.0980327	0.138636	0.102981	0.0774039	2.51777	0.504478	1.61975	0.964477	0.56625	0.519419	0.523293	0.54986	0.539706
3-(2-Ethylhexoxy)propan-1-amine	2.6	level2			188.2	53.3	POS	0.00648526	0.155524	0.11804	0.0458998	0.0814873	0.133926	0.0119942	0.1386	0.0657828	0.675174	0.205095	0.26746	0.210854	0.213574	0.252994	0.236221
3-Piperidinecarboxamide	2.6	level2			129.102	51.5	POS	0.0110509	0.060603	0.0246315	0.0233346	0.029905	0.0083373	0.0205959	0.748797	0.118551	0.696722	0.318601	0.117498	0.115732	0.114825	0.114409	0.115616
Difenoxuron	2.6	level2			287.138	51	POS	0.0217164	0.0734781	0.0281532	0.0221282	0.036369	0.0217561	0.023892	0.751028	0.180314	0.668044	0.329007	0.173725	0.158187	0.165321	0.160524	0.164439
Magnolin	2.6	level2			417.193	32.6	POS	0.00536041	0.02036	0.00623359	0.00762637	0.00989508	0.00712985	0.0074692	0.235376	0.0540812	0.18708	0.0982273	0.0553181	0.0447411	0.0466656	0.0466892	0.0483535
2H-Pyrido[3,2-b]-1,4-oxazin-3(4H)-one, 6-[[5-fluoro-2-[(3,4,5-trimethoxyphenyl)amino]-4-pyrimidinyl]amino]-2,2-dimethyl-	2.6	level2			469.163	29	NEG	0.00589624	0.0042331	0.00815395	0.0060683	0.0060879	0.00816077	0.0120807	0.00885481	0.0112176	0.00910989	0.00988474	0.0063178	0.00804618	0.00844232	0.00697731	0.0074459
5-Nitro-2-(2-pyridinyl)-1H-benzimidazole	2.6	level2			239.06	17.1	NEG	5.41889	6.44857	5.91694	3.24527	5.25742	4.31068	4.61521	6.9651	4.69675	5.67075	5.2517	4.27356	3.86654	3.83421	4.20559	4.04498
Androsterone_sulfate	2.6	level2			371.192	227.8	POS	0.0293208	0.014964	0.0515711	0.0133383	0.0272985	0.0368501	0.0347633	0.107987	0.0287186	0.131045	0.0678727	0.0306605	0.0250196	0.0264279	0.0274895	0.0273994
2-Amino-3,8-dimethylimidazo-[4,5-f]quinoxaline (MeIQx)	2.6	level2			214.107	167.1	POS	0.00130802	0.158721	0.00191144	0.00503408	0.0417437	0.00243459	0.000872047	1.66134	0.266299	1.28109	0.642407	0.27741	0.288558	0.273775	0.277444	0.279297
2-Amino-3,4,8-trimethyl-3H-imidazo[4,5-f]quinoxaline	2.6	level2			228.122	88.3	POS	0.0204096	0.0668571	0.0253222	0.0183709	0.0327399	0.020403	0.0185105	1.42945	0.362961	0.409739	0.448213	0.145781	0.137538	0.13076	0.136179	0.137565
Artocarpin	2.6	level2			437.192	18.6	POS	0.0257909	0.136649	0.0281812	0.0239088	0.0536325	0.0344414	0.0275712	1.10407	0.249866	1.2188	0.526949	0.638526	0.612665	0.626605	0.582237	0.615008
LPC(32:0)	2.6	level2			702.586	27.1	POS	0.0347567	0.22668	0.0508248	0.032224	0.0861213	0.0387929	0.0286376	1.07268	0.451828	1.99554	0.717497	0.457604	0.415066	0.406304	0.429289	0.427066
6-Hydrazino-3-pyridazinecarboxamide	2.59	level2			154.074	276.4	POS	0.0231369	0.0265635	0.0418998	0.0207934	0.0280984	0.0249657	0.0281803	0.20985	0.0563471	0.278812	0.119631	0.0561685	0.053306	0.0518587	0.0473708	0.052176
6-(2-Pyridinyl)-1,3,5-triazine-2,4-diamine	2.59	level2			189.086	241.1	POS	0.00327324	0.157276	0.00281586	0.00211023	0.0413689	0.0042165	0.00277398	1.3585	0.599429	1.79572	0.752128	0.642466	0.440221	0.341287	0.461337	0.471328
2-(1H-1,3-Benzodiazol-2-yl)acetohydrazide	2.59	level2			189.077	236.2	NEG	0.00672563	0.00331621	0.00543771	0.00488435	0.00509097	0.00484941	0.0083578	0.00240188	0.00923433	0.00114462	0.00519761	0.00918347	0.00784726	0.00704417	0.00662838	0.00767582
Ser-Phe	2.59	level2			253.118	148.2	POS	0.00695385	0.0286431	0.01783	0.00755381	0.0152452	0.0080061	0.0144161	0.380991	0.0514844	0.347604	0.1605	0.125388	0.118893	0.117656	0.119103	0.12026
4-[3-(Trifluoromethyl)benzyl]piperidine	2.59	level2			244.129	129.2	POS	0.017196	0.166648	0.0245828	0.0240684	0.0581238	0.0177362	0.0628393	2.18672	0.295665	2.14843	0.942278	0.430834	0.372775	0.405275	0.397223	0.401527
N2-Benzyl-1,3,5-triazine-2,4-diamine	2.59	level2			202.107	84.2	POS	0.0791642	0.197641	0.0932499	0.086483	0.114134	0.0791894	0.0813429	2.08982	0.555341	1.5544	0.87202	0.527529	0.490217	0.481383	0.560241	0.514842
2-Phenyl-5H,6H-[1,2,4]triazolo[1,5-c]quinazolin-5-one	2.59	level2			263.095	65.2	POS	0.0566747	0.796719	0.235706	0.0474069	0.284127	0.15915	0.0812394	4.82201	0.781157	3.60338	1.88939	1.19069	1.24646	1.21654	1.23517	1.22222
N2-(4-Fluorophenyl)-1,3,5-triazine-2,4-diamine	2.59	level2			204.07	61.9	NEG	0.0631305	0.0399908	0.0549512	0.0417091	0.0499454	0.0420085	0.0385689	0.0159648	0.0154937	0.0292534	0.0282579	0.0555869	0.0579786	0.0356263	0.0548612	0.0510133
1,7-Dihydroxyxanthone	2.59	level2			227.033	60.4	NEG	0.0152649	0.00868315	0.0167901	0.00955232	0.0125726	0.00832218	0.00763403	0.00829548	0.0141115	0.00470097	0.00861283	0.00815366	0.0108979	0.00727055	0.00785899	0.00854527
N-(3-Methoxypropyl)-9H-purin-6-amine	2.59	level2			208.117	52.6	POS	0.0074515	0.0192104	0.0132944	0.0089871	0.0122359	0.00585226	0.0108171	0.164528	0.0809453	0.190074	0.0904433	0.0624797	0.0907515	0.102293	0.118005	0.0933821
Glycine, 1,1'-(1,8-dioxo-1,8-octanediyl)bis[glycyl-	2.59	level2			401.171	51.7	NEG	0.00465123	0.00183432	0.00526884	0.00651387	0.00456706	0.00548949	0.00604227	0.00252273	0.00432209	0.00276217	0.00422775	0.00517486	0.00383438	0.00482492	0.00306531	0.00422487
Metharbital	2.59	level2			199.107	42.7	POS	0.224316	0.386665	0.162311	0.194128	0.241855	0.133971	0.21164	5.59951	1.54923	4.91363	2.4816	1.76717	1.01341	1.03158	1.08747	1.22491
1-Deoxy-D-glucitol	2.59	level2			167.092	42.1	POS	0.0923327	0.987695	0.292783	0.10202	0.368708	0.263487	0.129975	3.34669	0.802767	3.58161	1.6249	1.45827	1.38285	1.40387	1.46138	1.42659
Phosphatidylethanolamine (15:0/15:0) Abbr	2.59	level2			702.447	39.5	POS	0.0232336	0.115798	0.0230099	0.020906	0.0457369	0.0147107	0.0144168	0.87677	0.296306	1.39025	0.51849	0.186256	0.156161	0.176492	0.17071	0.172405
Hymeglusin	2.59	level2			325.2	36.1	POS	0.155534	0.178152	0.101286	0.0711376	0.126527	0.0457276	0.0642118	1.44772	0.45419	1.73267	0.748903	0.413156	0.404721	0.38613	0.299387	0.375849
Benzamide, N-[(1S)-1-(aminocarbonyl)-4-[(2-fluoro-1-iminoethyl)amino]butyl]-	2.59	level2			293.14	27.3	NEG	0.0478655	0.0232993	0.0433456	0.0448918	0.0398506	0.043114	0.0484189	0.0340452	0.0350324	0.0226909	0.0366603	0.036355	0.034308	0.0389926	0.0376725	0.036832
Plastoquinone-9	2.59	level2			749.62	16.3	POS	0.012383	0.045035	0.020141	0.00360162	0.0202901	0.0137752	0.00585386	0.201724	0.16524	0.391791	0.155677	0.131799	0.107346	0.11028	0.113955	0.115845
Imiquimod	2.59	level2			241.143	19.5	POS	0.014988	0.0257679	0.0138651	0.0294744	0.0210238	0.013321	0.0185879	0.486645	0.123108	0.359541	0.200241	0.0958015	0.0883261	0.0834048	0.0897002	0.0893081
Cer(d18:0/16:0)	2.59	level2			540.533	17.4	POS	0.63255	2.20489	0.594406	0.4657	0.974388	0.444877	0.372027	16.1957	6.50026	23.7252	9.44761	6.52019	6.10555	6.15527	6.16744	6.23711
Hexadecatetraenoylcarnitine (Car(16:4))	2.59	level2			392.277	134	POS	0.00096765	0.00116285	0.0012877	0.000714072	0.00103307	0.00066223	0.00134361	0.0176212	0.00368142	0.0337577	0.0114132	0.0037105	0.00333931	0.00309207	0.00169653	0.0029596
2,4-Di-tert-butyl-6-(5-chloro-2H-benzotriazol-2-yl)phenol	2.58	level2			358.172	251.5	POS	0.00331947	0.000974638	0.00389586	0.00364716	0.00295928	0.00336094	0.00408177	0.0152384	0.00150948	0.013542	0.00754651	0.00199623	0.00245703	0.00201957	0.00278823	0.00231526
4-Bromo-N-(6-methyl-2-pyridinyl)benzamide	2.58	level2			291.012	227.4	POS	0.00632385	0.012773	0.00160626	0.0032209	0.005981	0.0056685	0.00735184	0.0892405	0.0319562	0.127018	0.0522471	0.0391717	0.0251115	0.0332286	0.0226604	0.0300431
4-(2-Trifluoromethylphenyl)piperidine	2.58	level2			230.113	173.8	POS	0.0401841	0.0280481	0.0483731	0.045868	0.0406183	0.0400074	0.0392066	0.213362	0.0639028	0.181212	0.107538	0.0585362	0.0653603	0.0686813	0.0626635	0.0638104
1-(7H-Purin-6-yl)-N-(3-(trifluoromethyl)phenyl)piperidine-4-carboxamide	2.58	level2			391.153	147.2	POS	0.00288837	0.0014691	0.00319164	0.00188542	0.00235863	0.00499721	0.00223536	0.013685	0.00419622	0.00893328	0.00680942	0.00329463	0.00362247	0.00426489	0.00540501	0.00414675
3-Methyl-3H-imidazo[4,5-f]quinoxalin-2-amine	2.58	level2			200.091	98.1	POS	0.0144161	0.0393826	0.0160084	0.0175555	0.0218407	0.0131575	0.0152043	0.487267	0.124624	0.366546	0.20136	0.102318	0.118727	0.124835	0.0953034	0.110296
3-{2-[2-(2-Cyanoethoxy)ethoxy]ethoxy}propanenitrile	2.58	level2			213.123	95.1	POS	0.009394	0.0460461	0.0111783	0.0126551	0.0198184	0.017205	0.0158057	0.559649	0.10165	0.438341	0.22653	0.0696336	0.0595067	0.0609952	0.0620337	0.0630423
N-Cycloheptyl-N'-phenylthiourea	2.58	level2			249.144	94.3	POS	0.00258924	0.0191263	0.00182224	0.00198488	0.00638067	0.00277868	0.00348507	0.080693	0.0116646	0.114057	0.0425357	0.0160884	0.0150173	0.0157262	0.0124013	0.0148083
4-Cyanotetrahydropyran-4-carboxylic acid	2.58	level2			154.051	46.4	NEG	0.0467092	0.02894	0.0448973	0.0450958	0.0414106	0.0329069	0.0365906	0.0244335	0.0230738	0.0192731	0.0272556	0.0323715	0.0309172	0.0303615	0.0322021	0.0314631
3-(3-Hydroxy-5-methylphenoxy)-5-methylbenzene-1,2-diol	2.58	level2			245.079	43.4	NEG	0.162025	0.123382	0.214237	0.307679	0.201831	0.229609	0.251244	0.172548	0.169219	0.14049	0.192622	0.179158	0.17792	0.175111	0.183842	0.179008
Austdiol	2.58	level2			235.061	38.9	NEG	0.0291916	0.0210107	0.0296679	0.0141289	0.0234998	0.0107011	0.0205375	0.0366488	0.0321105	0.0369794	0.0273955	0.0327091	0.0321535	0.0421094	0.0387945	0.0364416
(-)-Aromadendrin	2.58	level2			287.056	26.1	NEG	0.0624446	0.0277221	0.0558929	0.0260612	0.0430302	0.0377876	0.0657264	0.0606068	0.0751257	0.0942266	0.0666946	0.0472443	0.0584039	0.0575217	0.0550527	0.0545557
N-Acetyl-asparagine	2.58	level2			173.057	59.7	NEG	0.0049118	0.00370711	0.00439521	0.00748091	0.00512376	0.00727534	0.00569278	0.00277387	0.00311671	0.00421131	0.004614	0.00506579	0.00494682	0.00436769	0.00387867	0.00456474
Cohumulone	2.58	level2			349.198	52.2	POS	0.0203901	0.0610035	0.0101185	0.0156336	0.0267864	0.0134707	0.0214724	0.714289	0.117521	0.66649	0.306649	0.141885	0.149768	0.154383	0.1354	0.145359
Lysyl-Leucine	2.57	level2			260.196	274	POS	0.0193175	0.00438116	0.0204381	0.0393188	0.0208639	0.020234	0.0113196	0.0354475	0.0108048	0.0495029	0.0254618	0.0104911	0.00778499	0.00869522	0.00878507	0.00893909
N-Cyclohexylbenzenecarbothioamide	2.57	level2			220.117	207.8	POS	0.0133943	0.0120369	0.0188628	0.0156074	0.0149754	0.0209087	0.0160245	0.149996	0.0409179	0.105767	0.0667229	0.0377126	0.0306742	0.030112	0.0312196	0.0324296
.beta.-Alanylglycine	2.57	level2			147.076	195.8	POS	0.0132877	0.00727718	0.0190315	0.0284659	0.0170156	0.0206363	0.0142061	0.117488	0.0284966	0.320763	0.100318	0.0225106	0.039174	0.0382159	0.0340975	0.0334995
3-Succinimidopropionic acid	2.57	level2			170.046	95.5	NEG	0.00227194	0.00188431	0.00234141	0.00272363	0.00230532	0.00359098	0.00683598	0.00301732	0.0040931	0.00294132	0.00409574	0.00207369	0.00299485	0.00212172	0.00200865	0.00229973
D-Erythronic acid .gamma.-lactone	2.57	level2			119.035	65.5	POS	0.0143168	0.0318151	0.0201025	0.0284465	0.0236702	0.0187665	0.0127945	0.287183	0.0111449	0.173903	0.100758	0.0640968	0.0568533	0.0557768	0.0688453	0.0613931
7-Amino-2-methylpyrazolo[1,5-a]pyrimidine-6-carbonitrile	2.57	level2			174.076	47.4	POS	0.0242794	0.0628404	0.0257419	0.0267149	0.0348941	0.0223289	0.0199343	0.741815	0.161008	0.586948	0.306407	0.133787	0.127226	0.155956	0.137255	0.138556
7-Methylrosmanol	2.57	level2			359.189	40.8	NEG	0.103711	0.0957213	0.129611	0.13749	0.116634	0.163393	0.142997	0.108679	0.108177	0.085762	0.121802	0.114812	0.111645	0.111869	0.11352	0.112962
1,3-Dihydroxy-7,8,9,10-tetrahydro-6H-benzo[c]chromen-6-one	2.57	level2			231.064	32.5	NEG	0.281192	0.382853	0.250599	0.251727	0.291593	0.448225	0.340289	0.54604	0.491026	0.581736	0.481463	0.43905	0.439497	0.452572	0.445713	0.444208
1-Ethyl-3-methylimidazolium cation	2.57	level2			111.091	19.1	POS	0.74017	0.447885	0.462325	0.23474	0.47128	0.188822	0.596605	1.71515	2.47717	16.437	4.28294	2.95682	3.29342	3.64441	3.44066	3.33383
8-Geranyl-7-hydroxycoumarin	2.57	level2			297.153	15	NEG	0.29814	0.238164	0.204799	0.23304	0.243536	0.192842	0.217212	0.163948	0.24704	0.110916	0.186392	0.814362	0.758877	0.716235	0.803647	0.77328
Triptophenolide	2.57	level2			311.168	14.8	NEG	1.06018	0.90854	0.86263	0.894398	0.931436	0.709787	0.823273	0.601356	1.00558	0.451341	0.718268	2.71392	2.84489	2.61309	2.71775	2.72241
N6-(1-Iminoethyl)-L-lysine	2.56	level2			188.139	289.8	POS	0.368322	0.0180163	0.411269	0.17266	0.242567	0.131464	0.136088	0.0760607	0.038035	0.169737	0.110277	0.0383064	0.0351979	0.0356661	0.0340064	0.0357942
5,6-Isopropylidene-L-ascorbic acid	2.56	level2			215.056	262.7	NEG	0.0121424	0.00613501	0.00764972	0.00978871	0.00892897	0.0179333	0.00830008	0.00674559	0.0180139	0.000378426	0.0102743	0.00137837	0.00128486	0.00162013	0.00169935	0.00149568
Asn-Val	2.56	level2			232.129	176.2	POS	0.00696714	0.0143776	0.006936	0.00288579	0.00779165	0.00464505	0.00711541	0.302891	0.0841064	0.296115	0.138974	0.0243105	0.0250026	0.0231212	0.0233907	0.0239562
Cinncassiol_A	2.56	level2			383.204	112.9	POS	0.0338678	0.0108527	0.00768294	0.00662954	0.0147582	0.00609192	0.0061749	0.216817	0.0536965	0.082054	0.072967	0.0518237	0.0336205	0.0299176	0.0366376	0.0379999
1-(2,4-Dihydroxyphenyl)-2-(3,5-dimethoxyphenyl)propan-1-one	2.56	level2			301.105	96.8	NEG	0.00122625	0.00166696	0.00131499	0.00102684	0.00130876	0.000690244	0.00103349	0.00079067	0.00103374	0.0003996	0.000789549	0.000723435	0.000507419	0.000522491	0.000679723	0.000608267
4-Imidazolidinepropanoic acid, 4-methyl-2,5-dioxo-, methyl ester	2.56	level2			199.072	95.2	NEG	0.00429028	0.00211944	0.00299849	0.00513074	0.00363474	0.00301866	0.00405544	0.00256337	0.00205855	0.00120563	0.00258033	0.00239103	0.00377087	0.0026488	0.00265291	0.0028659
5-(2-Hydroxyethyl)-6-methyl-2-phenyl-4(3H)-pyrimidinone	2.56	level2			231.115	45.4	POS	0.0269475	0.11136	0.0413026	0.0219658	0.050394	0.0349189	0.0270494	1.13165	0.276087	1.44865	0.583672	0.270548	0.258412	0.27667	0.274195	0.269956
(3beta,8beta)-3-Hydroxy-7(11)-eremophilen-12,8-olide	2.56	level2			251.163	36.6	POS	0.0490878	0.122637	0.0391214	0.0413222	0.063042	0.0310844	0.0336285	1.17276	0.26748	0.696726	0.440336	0.226534	0.254986	0.269422	0.208618	0.23989
PC(18:1(9Z)/P-16:0)	2.56	level2			744.589	34.8	POS	0.0154307	0.0710648	0.0145601	0.0180763	0.029783	0.0109482	0.00698762	0.308079	0.136414	0.372584	0.167003	0.270138	0.184181	0.195246	0.190102	0.209917
Norethindrone sulfate	2.56	level2			377.139	31.3	NEG	0.0274508	0.0333635	0.0361985	0.0131589	0.0275429	0.0276956	0.0341797	0.0302526	0.0333779	0.0317352	0.0314482	0.0395742	0.0398294	0.045447	0.0411324	0.0414958
N-Palmitoyl-D-erythro-dihydroceramide-1-phosphate	2.56	level2			618.485	13.5	NEG	0.13806	0.10062	0.077987	0.0578086	0.0936188	0.0689633	0.0868151	0.0894776	0.100688	0.129961	0.095181	0.12124	0.114604	0.12086	0.108284	0.116247
S-Acetyldihydrolipoamide-E	2.56	level2			250.093	71.8	POS	0.00496006	0.022032	0.0059019	0.0078068	0.0101752	0.00545359	0.00465847	0.239355	0.0387135	0.202149	0.098066	0.047337	0.0363321	0.0448633	0.0406948	0.0423068
Fenarimol	2.55	level2			331.044	309.8	POS	0.0933732	0.0102545	0.0804234	0.0927483	0.0691998	0.111606	0.099759	0.0599974	0.0351004	0.0887104	0.0790346	0.0438922	0.0386445	0.0265962	0.0246987	0.0334579
1H-3-Benzazepin-7-ol, 8-chloro-2,3,4,5-tetrahydro-3-methyl-5-phenyl-, (5R)-	2.55	level2			288.118	147.4	POS	0.00564205	0.00886922	0.00738874	0.00193763	0.00595941	0.0072355	0.00653672	0.0557664	0.0124884	0.0619055	0.0287865	0.0177963	0.01767	0.017983	0.0204135	0.0184657
5-tert-Butyl-2,4-dihydroxybenzophenone	2.55	level2			271.136	47.2	POS	0.0105062	0.138222	0.015466	0.0219971	0.0465477	0.0175661	0.0157816	1.47431	0.187716	1.16901	0.572877	0.185983	0.203461	0.124249	0.206363	0.180014
(R)-3-Amino-3-(3-chlorophenyl)propionic acid	2.55	level2			198.035	44.2	NEG	0.0484647	0.0293756	0.0346317	0.0478496	0.0400804	0.0450547	0.0271455	0.0271511	0.0138353	0.0119993	0.0250372	0.0248041	0.023584	0.0290733	0.0247114	0.0255432
Barbital	2.55	level2			185.091	42	POS	0.115622	0.450031	0.185492	0.17247	0.230904	0.145681	0.19875	5.33753	1.29287	4.59304	2.31357	1.12847	0.892371	0.917294	0.890373	0.957127
5,6-Dihydroxy-8Z,11Z,14Z-eicosatrienoic acid	2.55	level2			339.252	33.1	POS	0.0650283	0.230496	0.0733912	0.07286	0.110444	0.0523538	0.0752495	2.42705	0.536581	2.37566	1.09338	0.529463	0.488577	0.474113	0.496784	0.497234
1-(3-Phenyl-6,7-dihydro-2H-pyrazolo[4,3-c]pyridin-5(4H)-yl)propan-1-one	2.55	level2			254.127	28.8	NEG	0.0510428	0.0404259	0.0622206	0.040026	0.0484288	0.0451306	0.0558211	0.039762	0.0592689	0.051457	0.0502879	0.0555337	0.0558255	0.0571479	0.055196	0.0559258
Palmitoleic acid ethyl ester	2.55	level2			283.262	18	POS	0.107049	0.341442	0.103744	0.0669283	0.154791	0.109578	0.0864516	2.45092	0.609541	2.55188	1.16167	0.633803	0.587521	0.566162	0.614674	0.60054
1-(3,5-Dihydroxyphenyl)-12-hydroxytridecan-2-one	2.55	level2			321.21	13.8	NEG	0.00503642	0.00566176	0.00516855	0.00730664	0.00579334	0.00702901	0.00986654	0.00515894	0.00221527	0.00292578	0.00543911	0.0161072	0.0102556	0.0137494	0.0146062	0.0136796
4,4'-Sulfonylbisphenol	2.55	level2			249.026	6.3	NEG	0.00930316	0.00700449	0.00896414	0.00800864	0.00832011	0.00724006	0.00904221	0.00773407	0.00709782	0.0088011	0.00798305	0.00838285	0.00959291	0.00872787	0.00867073	0.00884359
TIAPRIDE	2.55	level2			363.119	37.2	NEG	0.145179	0.00852731	0.226966	0.337452	0.179531	0.148868	0.0724542	0.0634565	0.0413961	0.050955	0.0754259	0.122445	0.127107	0.134665	0.131885	0.129026
PC(42:6)	2.55	level2			862.622	38.7	POS	0.00325405	0.0193985	0.00975476	0.0498734	0.0205702	0.00804666	0.0132773	0.226463	0.102308	0.13248	0.0965151	0.0885907	0.0969954	0.0956146	0.0960578	0.0943146
Lys-Val	2.54	level2			246.18	306	POS	0.0155299	0.00173325	0.0145487	0.0180156	0.0124569	0.0118851	0.0107809	0.0224418	0.00408997	0.0257285	0.0149853	0.00578162	0.00476586	0.00590816	0.00477555	0.0053078
N,N-Dimethylhistidine	2.54	level2			184.108	257.7	POS	0.0319093	0.0180564	0.0452041	0.0583476	0.0383794	0.0778913	0.0414286	0.172935	0.0441102	0.186407	0.104555	0.0509698	0.0451899	0.0418361	0.0421843	0.045045
Pyro-L-glutaminyl-L-glutamine	2.54	level2			258.108	176.4	POS	0.0091561	0.0296583	0.0094557	0.00532621	0.0133991	0.0065069	0.0114809	0.243318	0.0500069	0.348195	0.131902	0.0678795	0.0666791	0.065104	0.0625333	0.065549
Gln-Gln	2.54	level2			275.134	172.1	POS	0.00115893	0.00688102	0.00434638	0.00480763	0.00429849	0.00624523	0.00358493	0.231636	0.0152689	0.0438653	0.0601201	0.0178448	0.0173087	0.0145211	0.0150887	0.0161908
Lonchocarpin	2.54	level2			307.131	112.4	POS	0.00885768	0.0253766	0.00799965	0.00349177	0.0114314	0.00584266	0.0109023	0.173786	0.0598208	0.253078	0.100686	0.0520094	0.0315087	0.0339114	0.0367618	0.0385478
N-(2,6-Dimethylphenyl)-N'-phenylthiourea	2.54	level2			257.112	96.6	POS	0.00985992	0.0300899	0.0130804	0.011804	0.0162085	0.0131475	0.0149207	0.403315	0.11095	0.346538	0.177774	0.0811392	0.0762243	0.08012	0.0783345	0.0789545
Solanine D	2.54	level2			400.352	82.8	POS	7.90429e-06	0.00904339	0.134408	0.0101116	0.0383927	0.00312708	0.0294383	0.000305423	0.0912426	0.101559	0.0451346	0.0994221	0.0976867	0.0909105	0.0929407	0.09524
9,11-Dihydroxy-7-drimen-6-one	2.54	level2			253.179	69.8	POS	0.0204994	0.0589466	0.02215	0.0232029	0.0311997	0.0128705	0.0112962	0.539017	0.0824235	0.290002	0.187122	0.162944	0.123059	0.124409	0.122087	0.133125
N6-Me-dA	2.54	level2			266.124	36.9	POS	0.0111424	0.0198885	0.023268	0.0221864	0.0191213	0.0202378	0.00944074	0.188748	0.0517179	0.163958	0.0868204	0.105404	0.0950697	0.0925758	0.105016	0.0995164
Acoric acid	2.54	level2			267.16	33.9	NEG	0.124832	0.0866818	0.181581	0.149664	0.13569	0.110873	0.0832049	0.0728861	0.076734	0.0450612	0.0777518	0.126979	0.094454	0.105549	0.128356	0.113834
13[(2R,3S)-3-Pentyloxiranyl]-8Z-tridecenoic acid	2.54	level2			325.273	23.3	POS	0.057813	0.0992815	0.0510776	0.0561115	0.0660709	0.0319213	0.0466769	1.36282	0.311504	1.30568	0.61172	0.274375	0.262705	0.249454	0.253724	0.260065
2,4-Dinitrophenol	2.54	level2			183.002	106.8	NEG	0.00277832	0.00153081	0.00223418	0.00582135	0.00309117	0.00143819	0.00153145	0.00178159	0.00111382	0.000833159	0.00133964	0.00143277	0.00122646	0.00178676	0.00127309	0.00142977
2-Cyclopentyl-4-(5-phenyl-1H-pyrrolo[2,3-b]pyridin-3-yl)benzoic acid	2.53	level2			383.18	189.1	POS	7.90429e-06	0.00978669	8.22796e-06	0.000104032	0.00247671	8.13199e-06	8.05622e-06	0.0465308	0.0128062	0.0405203	0.0199747	0.0127553	0.0115203	0.011761	0.0123745	0.0121028
3-Oxo-14,15-dehydrorhazinilam	2.53	level2			307.148	184.5	POS	0.000894996	0.0040673	0.00145317	8.3879e-06	0.00160596	0.00185168	8.05622e-06	0.032998	0.00738405	0.0198779	0.0124239	0.00508871	0.00770865	0.00573508	0.00551646	0.00601223
Pro-Gln	2.53	level2			242.112	173.2	NEG	0.00985119	0.00394998	0.0124681	0.00129401	0.00689082	0.00853762	0.00831124	0.0039724	4.53591e-06	6.70381e-05	0.00417857	0.00698539	4.92512e-06	0.00724408	4.89796e-06	0.00355982
7-Keto-8-aminopelargonic acid	2.53	level2			188.128	170.6	POS	0.010169	0.040815	0.0141225	0.0157973	0.0202259	0.0134314	0.0132036	0.636993	0.11881	0.731566	0.302801	0.0987764	0.0971373	0.0978228	0.0968484	0.0976462
N.alpha.-Benzoyl-DL-arginine-4-nitroanilide	2.53	level2			399.177	86.4	POS	0.0106621	0.0486077	0.0264228	0.0224336	0.0270315	0.0128899	0.0144829	0.332854	0.0993849	0.541625	0.200247	0.0873351	0.0862036	0.0658493	0.0776428	0.0792577
1-Acetyl-4-piperidinecarboxylic acid	2.53	level2			172.096	39.3	POS	0.048732	0.446024	0.149273	0.213161	0.214298	0.115496	0.156796	4.32196	1.91194	4.92992	2.28722	1.02217	0.96771	1.47895	1.018	1.12171
2-[4-(4-Fluorophenyl)piperazin-1-yl]-6-methylpyrimidin-4(3H)-one	2.53	level2			287.128	26.4	NEG	0.0301467	0.0277875	0.0298548	0.0293324	0.0292803	0.0310976	0.108526	0.0363045	0.056921	0.049083	0.0563864	0.0353398	0.0530896	0.0319168	0.0359533	0.0390749
Propylpyrazoletriol	2.52	level2			387.176	263.5	POS	0.00687769	3.62411e-05	0.0123031	0.00659564	0.00645317	0.0100332	0.00856998	0.000305423	0.00029083	0.0003876	0.00391741	7.22057e-05	6.67995e-05	0.000290637	0.000324021	0.000188416
Amobarbital	2.52	level2			227.138	108.5	POS	0.0124912	0.0434072	0.013529	0.0129854	0.0206032	0.0119509	0.0259731	0.657219	0.165913	0.556679	0.283547	0.119457	0.132579	0.110122	0.116774	0.119733
Ethanone, 1-[5-ethyl-2-hydroxy-4-[[6-methyl-6-(2H-tetrazol-5-yl)heptyl]oxy]phenyl]-	2.52	level2			359.207	82.8	NEG	0.121296	0.138822	0.141464	0.159835	0.140354	0.124938	0.166493	0.0967879	0.0990773	0.05378	0.108215	0.119243	0.116408	0.107204	0.118423	0.115319
3,4-Dihydroxy-5-((6-O-((4-(2-hydroxypropan-2-yl)cyclohex-1-en-1-yl)carbonyl)-.beta.-D-glucopyranosyl)oxy)benzoic acid	2.52	level2			497.167	30.9	NEG	0.0151022	0.0114008	0.00781012	0.00957872	0.010973	0.00752728	0.0110577	0.00384978	0.00870058	0.0035618	0.00693944	0.05731	0.0570127	0.0511308	0.0495979	0.0537629
5,5,5-Trifluoroleucine	2.52	level2			184.061	29.7	NEG	0.036783	0.0120323	0.0343184	0.0337668	0.0292251	0.0299038	0.0420479	0.0257574	0.0269163	0.0152983	0.0279848	0.0220686	0.0225611	0.0203104	0.0243744	0.0223286
Macrocarpal_I	2.52	level2			491.299	20.6	POS	0.010153	0.0167502	0.00457023	0.00644784	0.00948031	0.00436858	0.0059598	0.333817	0.083633	0.254184	0.136393	0.0591809	0.0383044	0.0589774	0.0488265	0.0513223
Halofenozide	2.52	level2			329.103	99.7	NEG	0.116808	0.0135638	0.154345	0.0123421	0.0742647	0.0334127	0.0168584	0.0311721	0.109372	0.044431	0.0470492	0.0743022	0.0880222	0.0921771	0.0955327	0.0875085
3,4,5-Trimethoxy-N-3-piperidinylbenzamide	2.51	level2			295.165	186	POS	0.00227505	0.277869	0.00231772	0.00211039	0.071143	0.00293771	0.00280473	2.30027	0.570398	2.41175	1.05763	0.587132	0.562778	0.57156	0.586564	0.577009
Dehydroanonaine	2.51	level2			264.106	112.8	POS	0.00260744	0.0192963	0.00481587	0.00592439	0.00816099	0.0061624	0.0054567	0.0836686	0.0250012	0.158298	0.0557173	0.0246203	0.02285	0.0230563	0.0254867	0.0240033
2-Methyl-4-nitrobenzoic acid	2.51	level2			180.028	108.4	NEG	0.00428495	0.00328796	0.0165598	0.0158499	0.00999567	0.0114698	0.00797257	0.00356789	0.00312575	0.00229097	0.00568539	0.00309175	0.00355364	0.0023541	0.00230915	0.00282716
Benzoic acid, 2-[[(2Z)-3-(3,4-dimethoxyphenyl)-1-oxo-2-propen-1-yl]amino]-3-hydroxy-	2.51	level2			342.098	45.7	NEG	0.0382985	0.0235499	0.0262189	0.0348928	0.03074	0.0348191	0.0455943	0.0297109	0.0257312	0.0316768	0.0335065	0.0278969	0.0306565	0.0269914	0.0310768	0.0291554
2-(Benzylsulfanyl)-6-phenylpyrimidin-4(3H)-one	2.51	level2			293.079	39.1	NEG	1.68876	1.85016	1.82584	1.60627	1.74276	1.81836	1.66279	1.78785	1.95659	1.91902	1.82892	2.29838	2.27279	2.25501	2.2475	2.26842
Leonubiastrin	2.51	level2			415.179	30.3	NEG	0.0352299	0.0201065	0.0579842	0.0395363	0.0382142	0.0362217	0.0491853	0.0307339	0.0266601	0.0224821	0.0330566	0.0417646	0.032163	0.0317906	0.0409355	0.0366634
Ethyl_3,4,5-trimethoxybenzoate	2.51	level2			241.104	102	POS	0.0122009	0.031145	0.0124585	0.0155431	0.0178369	0.0112957	0.0166825	0.393205	0.0743	0.255601	0.150217	0.0913282	0.073762	0.0801162	0.0780617	0.080817
Auxin_a	2.51	level2			329.231	37.5	POS	0.15622	0.248686	0.139063	0.163616	0.176896	0.103505	0.113761	2.98218	0.680897	2.44761	1.26559	1.23658	0.714012	0.682785	0.689315	0.830674
6-Ethoxy-3-(4-methoxyphenyl)-4-methylcoumarin	2.5	level2			311.123	193	POS	0.00347087	0.0174823	0.00355785	0.00368649	0.00704938	0.00297524	0.00177565	0.243733	0.0655847	0.195138	0.101841	0.0416893	0.0397357	0.0472382	0.0389529	0.041904
Prolyl-Threonine	2.5	level2			217.118	131.8	POS	0.00419057	0.054038	0.00531945	0.00799634	0.0178861	0.00598248	0.00544632	0.167956	0.137088	0.141521	0.0915987	0.0515426	0.0518933	0.0416549	0.0478991	0.0482474
Benz[a]anthracen-1-ol, 8-methoxy-3-methyl-	2.5	level2			289.126	104.5	POS	0.00513346	0.0118866	0.00567486	0.00525725	0.00698804	0.00534635	0.00472749	0.123445	0.0339345	0.0887042	0.0512315	0.0348192	0.0302503	0.028965	0.0312058	0.0313101
Methyl (19.alpha.,20.alpha.)-11-methoxy-19-methyl-16,17-didehydrooxayohimban-16-carboxylate	2.5	level2			381.187	66.6	NEG	0.0162591	0.00865853	0.0171769	0.00412945	0.011556	0.0280999	0.00429908	0.0115824	0.015365	0.00728982	0.0133272	0.0146923	0.0128297	0.0126104	0.013039	0.0132928
1-Naphthalenepentanoic acid, 3,4,4a,5,6,7,8,8a-octahydro-.beta.,2,5,5,8a-pentamethyl-3-oxo-, (8aS)-	2.5	level2			321.241	43.5	POS	0.0302503	0.0967412	0.0277269	0.0330291	0.0469369	0.0230479	0.0322961	0.992925	0.265355	0.935713	0.449867	0.236999	0.170892	0.191832	0.21513	0.203713
PA(18:0/16:1(9Z))	2.5	level2			675.495	25.2	POS	0.00496388	0.0468877	0.0129986	0.0109005	0.0189377	0.00784542	0.00810917	0.347536	0.100104	0.564949	0.205709	0.0781167	0.0799144	0.070876	0.0800355	0.0772356
2-Amino-5,5,5-trifluoropentanoic acid	2.5	level2			170.046	25.1	NEG	0.0271623	0.0156824	0.0214557	0.0268169	0.0227793	0.0209345	0.0368572	0.0193406	0.0253534	0.0186964	0.0242364	0.026413	0.0202926	0.0259098	0.0216143	0.0235574
Eprosartan	2.5	level2			423.145	49.5	NEG	0.0134458	0.00467043	0.0222499	0.0344911	0.0187143	0.0197556	0.0333293	0.0151328	0.0128021	0.0143946	0.0190829	0.0106854	0.00991764	0.0108816	0.0121632	0.010912
PC(38:2)	2.49	level2			814.624	34	POS	0.0131479	0.0357616	0.0101083	0.0046569	0.0159187	0.00380726	0.00492541	0.282836	0.0976427	0.339539	0.14575	0.304875	0.168678	0.167176	0.175421	0.204037
Febuxostat	2.49	level2			315.081	203.6	NEG	0.0307336	0.00373275	0.0165989	0.00264125	0.0134266	0.00940304	0.00179649	0.00241332	0.000591643	0.000416041	0.00292411	0.00146933	0.00203262	0.00188473	0.00194543	0.00183303
Acetyl-L-threonine	2.49	level2			160.062	160	NEG	0.00204633	0.00298957	0.00233071	0.00126229	0.00215722	0.00302048	0.001902	0.00146328	0.00243511	0.00101471	0.00196712	0.00157353	0.00185798	0.000950511	0.00120531	0.00139683
Pro-Leu	2.49	level2			229.154	130.7	POS	0.04132	0.0754496	0.0504811	0.172254	0.0848761	0.106487	0.0598498	0.69884	0.158238	0.536416	0.311966	0.192651	0.18074	0.184023	0.149749	0.17679
Thiomiltefosine	2.49	level2			424.304	39.5	POS	0.0202899	0.120864	0.0222383	0.019649	0.0457603	0.0238289	0.0195249	0.6999	0.180412	0.839075	0.352548	0.14058	0.131846	0.133181	0.152053	0.139415
Mammea_C/AB_cyclo_D	2.48	level2			399.211	178.3	POS	0.00139919	0.00734671	0.00313137	8.3879e-06	0.00297141	0.000312267	0.000805661	0.0448405	0.0114041	0.0625967	0.0239918	0.0104241	0.0137947	0.0128866	0.0103783	0.0118709
Heptanedioic acid, 1-(2-cyclopentylidenehydrazide)	2.48	level2			241.154	148.2	POS	0.00751307	0.015689	0.00897425	0.00983154	0.010502	0.00918024	0.0082655	0.160412	0.0424005	0.132977	0.070647	0.0379223	0.0397157	0.0420242	0.0374136	0.0392689
Gabapentin related compound E	2.48	level2			185.082	45.5	NEG	0.0637427	0.033366	0.071719	0.0318543	0.0501705	0.0678714	0.0287808	0.0476968	0.0517262	0.0337591	0.0459669	0.054439	0.0760296	0.0496631	0.05403	0.0585404
9-Oxo-11-(3-pentyl-2-oxiranyl)-10E-undecenoic acid	2.48	level2			311.221	38.5	POS	0.356274	0.822763	0.350559	0.44943	0.494757	0.300649	0.374496	13.8462	2.53635	9.86917	5.38537	3.22839	2.20062	2.17302	2.29624	2.47457
11,12-DiHETE	2.48	level2			337.236	25.9	POS	0.0578335	0.169537	0.0721912	0.275541	0.143776	0.068703	0.0883684	2.0454	0.491256	2.1488	0.968505	0.492582	0.4632	0.448599	0.475923	0.470076
5-(4-Methylpiperazin-1-yl)-5-oxopentanoic acid	2.47	level2			215.138	192.2	POS	0.0242727	0.00956647	0.0245485	0.0222362	0.0201559	0.0225036	0.0347508	0.0751701	0.0214304	0.0847597	0.0477229	0.0218254	0.0169547	0.0176862	0.0186691	0.0187838
4,5-Dihydroxybenzene-1,2-dicarboxylic acid	2.47	level2			197.009	133.4	NEG	0.000648006	0.000449962	0.00115959	0.00182486	0.0010206	0.000667023	0.00174225	0.000404208	0.000843314	0.00166847	0.00106505	0.00146076	0.00119434	0.00122215	0.00119582	0.00126827
PC(18:1(9Z)/P-18:1(11Z))	2.47	level2			770.599	33.2	POS	0.0163936	0.0471348	0.0121065	0.00643722	0.020518	0.00622603	0.00843446	0.302821	0.122927	0.367653	0.161612	0.170187	0.118063	0.115411	0.124144	0.131951
5,5'-Methylenebis(2-hydroxy-3-methylbenzoic acid)	2.47	level2			315.088	22.7	NEG	0.109828	0.0358923	0.0635088	0.109831	0.0797651	0.0833469	0.114532	0.0465607	0.0847464	0.0444062	0.0747184	0.0503766	0.078634	0.074189	0.0569265	0.0650315
5-(6-Methyl-7-oxooctyl)furan-2(5H)-one	2.46	level2			225.148	46.3	POS	0.0258079	0.0797104	0.0386284	0.0301283	0.0435687	0.0292757	0.028974	0.669445	0.173208	0.477108	0.275602	0.201034	0.166833	0.161615	0.180287	0.177442
4-Allyl-5-[(2,3-dimethylphenoxy)methyl]-4H-1,2,4-triazole-3-thiol	2.45	level2			276.118	254.9	POS	0.00593292	0.0176823	0.00723618	0.00606869	0.00923001	0.00578206	0.00493928	0.106439	0.0143111	0.0380612	0.0339065	0.0174652	0.0165731	0.017206	0.0177589	0.0172508
Butalbital	2.45	level2			225.123	190.9	POS	0.0106005	0.0485431	0.0127191	0.0140878	0.0214876	0.0113167	0.0141439	0.389344	0.11293	0.577074	0.220962	0.0948276	0.0899321	0.0848375	0.0933253	0.0907306
4-(Methylnitrosamino)-1-(3-pyridyl-N-oxide)-1-butanol	2.45	level2			226.118	132.1	POS	0.0129311	0.0302453	0.0155332	0.0213621	0.0200179	0.0136	0.0132049	0.291331	0.0583173	0.285898	0.13247	0.0711061	0.0648564	0.0689129	0.0767125	0.070397
Benzene, 1-fluoro-2-[(1E)-2-(4-methoxyphenyl)ethenyl]-	2.45	level2			229.1	35.4	POS	0.0205634	0.0677279	0.0239389	0.01507	0.0318251	0.0146142	0.0190342	0.697177	0.153663	0.722984	0.321495	0.136291	0.138445	0.156882	0.150148	0.145442
(2-{[2-[hexadec-9-enoyloxy]-3-(tetradecanoyloxy)propyl phosphonato]oxy}ethyl)trimethylazanium	2.45	level2			688.492	35.4	NEG	0.27257	0.184237	0.464153	0.160515	0.270369	0.143532	0.123445	0.0917151	0.125713	0.0966244	0.116206	0.149144	0.150633	0.152815	0.143071	0.148916
13-Keto-9Z,11E-octadecadienoic acid	2.45	level2			295.226	24	POS	0.347982	1.09107	0.406998	1.30606	0.788028	0.409487	0.540356	14.5495	2.66311	12.5712	6.14674	2.96257	2.57516	2.59821	2.59696	2.68322
CE(20:3(8Z,11Z,14Z))	2.45	level2			675.599	17.8	POS	0.0508721	0.22034	0.0544721	0.0468779	0.0931405	0.0554676	0.0427291	2.22037	0.485556	3.78056	1.31694	0.439794	0.450464	0.487937	0.667856	0.511513
1H-Indazole-3-carboxamide, N-[(1S)-1-(aminocarbonyl)-2,2-dimethylpropyl]-1-(5-fluoropentyl)-	2.45	level2			361.204	14.7	NEG	0.0319638	0.0202932	0.0633527	0.0231382	0.034687	0.0432761	0.0571134	0.0408596	0.0269157	0.0317903	0.039991	0.0301738	0.0358517	0.0347897	0.0352186	0.0340084
EUGENYL_BENZOATE	2.45	level2			269.121	218.3	POS	0.00407631	0.00745216	0.00661152	0.00351283	0.00541321	0.00475921	0.00469715	0.0644098	0.0156101	0.0713414	0.0321635	0.0157172	0.0136257	0.0151853	0.0142069	0.0146838
Glu-Leu	2.44	level2			261.144	170.5	POS	0.000792186	0.0120151	0.00210424	0.0171114	0.00800572	0.00685219	0.00127868	0.151014	0.0357182	0.216073	0.0821871	0.0397869	0.0384618	0.0351216	0.0403469	0.0384293
8,11-Tridecadienoic acid, 13-(3-pentyl-2-oxiranyl)-, (8Z,11Z)-	2.44	level2			323.257	36.4	POS	0.112869	0.319517	0.113232	0.163599	0.177304	0.0756966	0.151211	4.16092	0.962437	5.38731	2.14752	0.75882	0.736719	0.74819	0.746433	0.747541
3-(1,1-Dimethylallyl)-8-hydroxy-7-methoxycoumarin	2.44	level2			259.095	35.6	NEG	0.122298	0.125338	0.142504	0.159922	0.137515	0.13656	0.133534	0.133218	0.120915	0.130242	0.130894	0.140538	0.136675	0.138335	0.137639	0.138297
DG(20:4(5Z,8Z,11Z,14Z)/15:0/0:0)	2.44	level2			603.495	19.2	POS	0.0363741	0.108265	0.0455039	0.0308036	0.0552366	0.044721	0.0286098	0.854522	0.18543	0.641962	0.351049	0.215288	0.232653	0.235924	0.218299	0.225541
Pipericine	2.44	level2			336.325	17.6	POS	0.885779	4.8634	1.11065	1.16639	2.00656	1.10633	1.16696	40.7077	8.34428	53.0093	20.8669	5.21177	5.92499	6.1552	6.70455	5.99913
8-Acetyl-7-hydroxy-4-methylcoumarin	2.43	level2			217.048	41.3	NEG	0.376031	0.431075	0.375831	0.405471	0.397102	0.412406	0.391075	0.424646	0.409417	0.450871	0.417683	0.462229	0.459603	0.46406	0.239557	0.406362
Glucosylceramide_(d18:1/26:0)	2.43	level2			840.726	25.5	POS	0.0351257	0.129689	0.0669088	0.0148296	0.0616383	0.0530488	0.0227708	1.03377	0.179451	1.6742	0.592648	0.327742	0.264313	0.287821	0.309482	0.29734
ETHOSUXIMIDE	2.43	level2			142.086	158.5	POS	0.0115376	0.00483843	0.0271863	0.00932116	0.0132209	0.00630209	0.00623113	0.0456454	0.00960384	0.0536933	0.0242952	0.00861927	0.00499132	0.00454696	0.0076496	0.00645179
N-(4-Ethoxyphenyl)-N'-(4-fluorophenyl)urea	2.42	level2			275.123	169.2	POS	0.000667282	0.016844	0.00197496	0.00496609	0.00611308	0.0042759	0.00115539	0.20648	0.0350418	0.166192	0.0826291	0.0366424	0.0390553	0.0342618	0.0378202	0.0369449
Licochalcone A	2.42	level2			339.154	147.8	POS	0.00701482	0.00798317	0.00398075	0.00938102	0.00708994	0.0075665	0.00845643	0.0943061	0.0197152	0.0812216	0.0422532	0.0206667	0.0208813	0.0213399	0.0216959	0.021146
(3b,6b,8a,12a)-8,12-Epoxy-7(11)-eremophilene-6,8,12-trimethoxy-3-ol	2.42	level2			327.216	45.7	POS	0.122186	0.221775	0.105208	0.102643	0.137953	0.168595	0.109543	3.71748	0.805393	3.51143	1.66249	0.657399	0.644916	0.965119	0.648395	0.728957
PC(15:0/20:1(11Z))	2.42	level2			774.597	35.4	POS	0.00904797	0.0309917	0.00691667	0.00850963	0.0138665	0.00626552	0.0030894	0.103019	0.0413368	0.158949	0.0625319	0.172402	0.0950402	0.0946296	0.104647	0.11668
3-[(1E,3E)-Hepta-1,3-dienyl]pentanedioic acid	2.42	level2			225.111	34.6	NEG	0.24776	0.18302	0.223352	0.278883	0.233254	0.256062	0.228231	0.193299	0.199673	0.173053	0.210064	0.265969	0.282746	0.259386	0.244693	0.263198
2-Cyano-L-phenylalanine	2.41	level2			189.067	27.7	NEG	0.0459041	0.03222	0.0418863	0.041106	0.0402791	0.0343516	0.0460384	0.0385842	0.041896	0.0371671	0.0396074	0.0359169	0.033662	0.0355183	0.0358132	0.0352276
Carteolol	2.41	level2			293.185	27.5	POS	0.0311868	0.0764036	0.0276442	0.0300167	0.0413129	0.0192749	0.0141556	1.76242	0.0812707	0.316064	0.438636	0.178182	0.155556	0.143647	0.141413	0.1547
7Z,10Z-hexadecadienoic_acid	2.4	level2			253.215	42.8	POS	0.0173877	0.0712725	0.0292553	0.0214096	0.0348313	0.0158767	0.0260973	1.18468	0.201895	0.798603	0.44543	0.155279	0.162619	0.177927	0.16207	0.164474
Tolnaftate	2.4	level2			308.112	34.7	POS	0.0170948	0.0208124	0.00373817	0.00994157	0.0128967	0.00463999	0.00572829	0.151398	0.0372416	0.101132	0.0600281	0.023786	0.0247353	0.0269018	0.0352999	0.0276808
2-(3-Hydroxy-5-oxotetrahydrofuran-3-yl)propyl 6-O-((2E)-3-(3,4-dihydroxyphenyl)prop-2-enoyl)-.beta.-D-glucopyranoside	2.39	level2			483.151	31.3	NEG	0.000714206	0.000876772	4.74408e-06	4.8524e-06	0.000400144	4.7213e-06	4.72474e-06	0.000343666	0.000540501	0.000427359	0.000264194	0.00883012	0.00655565	0.00744323	0.00655601	0.00734625
DG(20:5(5Z,8Z,11Z,14Z,17Z)/20:4(8Z,11Z,14Z,17Z)/0:0)	2.39	level2			663.505	27.2	POS	0.00519986	0.0268727	0.00722911	0.00781527	0.0117792	0.00582821	0.00490839	0.150115	0.0405702	0.264361	0.0931564	0.0354176	0.0345819	0.0340853	0.0355294	0.0349036
8-Deoxy-11,13-dihydroxygrosheimin	2.39	level2			281.137	18.6	POS	0.0270308	0.128696	0.0341961	0.0297191	0.0549105	0.0361401	0.0323807	1.12524	0.238621	1.27277	0.541032	0.582827	0.515718	0.498945	0.555772	0.538316
5-[1-(Phenylmethyl)-1H-indazol-3-yl]-2-furanmethanol	2.38	level2			305.125	185.7	POS	7.90429e-06	0.00353696	8.22796e-06	8.3879e-06	0.000890371	0.00101512	8.05622e-06	0.0337549	0.00756843	0.0315748	0.0147843	0.00773981	0.00733041	0.0067154	0.00737873	0.00729109
22-Hydroxymifepristone	2.38	level2			446.275	83.8	POS	0.00891191	0.0323685	0.00430602	0.00652438	0.0130277	0.00453548	0.00631515	0.246815	0.0848159	0.249085	0.118313	0.0565703	0.0564524	0.0423645	0.0546841	0.0525178
2-[(4-Phenoxybenzoyl)amino]benzoic acid	2.38	level2			332.091	43.6	NEG	0.110545	0.101076	0.104651	0.0917391	0.102003	0.0521839	0.0381742	0.0710797	0.0513447	0.0589373	0.054344	0.0702746	0.072732	0.0755175	0.0752753	0.0734498
Ethylene_glycol_distearate	2.38	level2			595.564	16.7	POS	0.0829511	0.31601	0.0930398	0.0888606	0.145215	0.0506378	0.041273	1.38015	0.366938	1.91339	0.750478	0.442127	0.41594	0.377453	0.460016	0.423884
Pepstatin	2.38	level2			686.472	39.3	POS	0.0733635	0.342369	0.072258	0.0658693	0.138465	0.0602183	0.0617095	2.42588	0.850633	3.82488	1.44466	0.574536	0.497455	0.560788	0.51982	0.53815
Sotalol	2.37	level2			273.123	28.5	POS	0.00487865	0.160717	0.0491508	0.0456912	0.0651093	0.0465356	0.0500007	1.63299	0.358528	1.80153	0.777917	0.333306	0.283004	0.307243	0.312988	0.309135
calycosin	2.37	level2			285.084	113.3	POS	0.00268166	0.00585646	0.00230558	0.00185619	0.00317497	0.00273097	0.0031672	0.196608	0.0189169	0.107806	0.0658457	0.00907086	0.0132354	0.0109531	0.0121184	0.0113444
PC(18:2(9Z,12Z)/P-16:0)	2.37	level2			742.573	34.7	POS	0.00365569	0.0150872	0.00451555	0.00472401	0.00699561	0.0044316	0.00257226	0.121169	0.0300969	0.140282	0.0597103	0.111822	0.0788476	0.067034	0.0720224	0.0824314
1-(2,5-Dimethoxyphenyl)-2-(isopropylamino)-1-propanol	2.36	level2			254.174	94.7	POS	0.00441243	0.0112105	0.00419683	0.00543562	0.00631385	0.00528812	0.00495672	0.10956	0.0432157	0.125217	0.0576475	0.0330518	0.0263608	0.0227726	0.0243781	0.0266408
15-Cyclohexylpentanorprostaglandin F2.alpha.	2.36	level2			365.236	18.2	NEG	0.200137	0.132148	0.498504	0.409051	0.30996	0.198743	0.0447913	0.1781	0.233187	0.141407	0.159246	0.421154	0.341003	0.35316	0.349241	0.36614
Methyl (4-cyanophenoxy)acetate	2.35	level2			192.065	144.6	POS	0.00741837	0.00984901	0.00670879	0.00780488	0.00794526	0.00581383	0.00711695	0.125822	0.0252217	0.100066	0.052808	0.0225335	0.0222944	0.0212269	0.0254335	0.0228721
Ethyl 4-amino-1-piperidinecarboxylate	2.35	level2			173.128	143	POS	0.0182866	0.0298014	0.00926795	0.00696071	0.0160792	0.00732143	0.0070084	0.324647	0.0464287	0.271694	0.13142	0.0615869	0.0584216	0.0541058	0.0536398	0.0569385
2,2'-(3-(Trifluoromethyl)phenylazanediyl)diethanol	2.35	level2			250.107	124.3	POS	0.00291948	0.0141998	0.00047587	0.0334576	0.0127632	0.00206134	0.00176291	0.241932	0.0461521	0.329586	0.124299	0.0731842	0.0433511	0.0464566	0.0431504	0.0515356
Usnic acid	2.35	level2			343.082	45.2	NEG	0.110294	0.0806204	0.153552	0.0842666	0.107183	0.0963543	0.158338	0.131844	0.160059	0.140759	0.137471	0.100961	0.104455	0.108704	0.118064	0.108046
3,6,9,12-Tetraoxatetracosan-1-ol	2.35	level2			363.31	18.2	POS	0.0336083	0.131722	0.0245537	0.0276524	0.0543842	0.0268487	0.0340581	1.36917	0.467542	1.22346	0.624215	0.315494	0.252281	0.27768	0.361407	0.301715
DG(14:0/20:5(5Z,8Z,11Z,14Z,17Z)/0:0)	2.35	level2			587.469	14.2	POS	0.01747	0.0562712	0.00897417	0.00666733	0.0223457	0.00691599	0.00993918	0.435089	0.134721	0.669446	0.251222	0.100709	0.104517	0.105691	0.108695	0.104903
1-Amino-9,10-dioxo-4-(phenylamino)-9,10-dihydroanthracene-2-sulfonic acid	2.34	level2			395.071	224.5	POS	0.000384449	0.00969118	0.000164897	0.000227202	0.00261693	0.000159265	0.000292056	0.012945	0.00817811	0.0257608	0.00946703	0.0105037	0.00902587	0.0115942	0.0121087	0.0108081
2-[(2-Butoxy-4-pyrimidinyl)amino]benzoic acid	2.34	level2			286.117	32.8	NEG	0.264726	0.301709	0.347572	0.222608	0.284154	0.290911	0.270524	0.273662	0.285748	0.227845	0.269738	0.297194	0.367112	0.310827	0.296155	0.317822
1,3,5-Trimethyl-2,4,6-tris(3,5-di-tert-butyl-4-hydroxybenzyl)benzene	2.34	level2			773.592	28.2	NEG	0.00286972	0.00305031	0.0048173	0.00180279	0.00313503	0.00447032	0.00161125	0.00332161	0.00533881	0.00433673	0.00381574	0.00581326	0.00490049	0.00391989	0.00432976	0.00474085
(E)-3-(4-Acetyloxy-2,3-dihydroxy-2,5,5,8a-tetramethyl-3,4,4a,6,7,8-hexahydro-1H-naphthalen-1-yl)prop-2-enoic acid	2.34	level2			353.199	14.9	NEG	0.020291	0.0164173	0.0299415	0.0166337	0.0208209	0.0238247	0.0248823	0.0148692	0.0154645	0.0074395	0.017296	0.0865078	0.0737567	0.0748747	0.0823412	0.0793701
Euglobal_VII	2.34	level2			455.276	28.8	POS	0.0117318	0.0487908	0.0173746	0.011648	0.0223863	0.0131933	0.0462622	0.565279	0.20129	0.923276	0.34986	0.154466	0.1383	0.140194	0.180322	0.153321
N-cis-Tetradec-9-enoyl-L-homoserine lactone	2.33	level2			310.235	258.4	POS	0.064507	0.0677485	0.0172708	0.0524835	0.0505024	0.01653	0.0398777	0.502193	0.131277	0.650989	0.268173	0.117404	0.0777406	0.125175	0.10639	0.106677
3-(1-Isobutyl-1H-tetraazol-5-yl)aniline	2.33	level2			218.138	220.6	POS	0.015601	0.0092216	0.0226637	0.0118421	0.0148321	0.0168032	0.0176985	0.0939508	0.028602	0.0952154	0.050454	0.0260819	0.0246372	0.02466	0.0232143	0.0246484
1-Methylpiperazine	2.33	level2			101.107	38.6	POS	0.0689333	0.199563	0.0658568	0.0977586	0.108028	0.0623973	0.0958519	2.23816	0.590833	2.0264	1.00273	0.391481	0.381444	0.399031	0.413329	0.396321
lysoPC(28:1(5Z))	2.33	level2			662.51	36.6	POS	0.674399	2.09435	0.479574	0.644276	0.97315	0.348964	0.523538	17.0189	4.49192	20.616	8.59985	3.40695	3.14602	3.17706	3.07918	3.2023
Isoproterenol	2.33	level2			210.114	25.5	NEG	0.0654126	0.0390061	0.055303	0.0477136	0.0518588	0.0344275	0.0301289	0.0194107	0.0142308	0.0103424	0.0217081	0.0362165	0.0356829	0.0317507	0.0351605	0.0347026
PA(18:0/16:0)	2.33	level2			677.52	22	POS	0.0054262	0.0393699	0.00959652	0.00795845	0.0155878	0.00521379	0.00520856	0.25721	0.0868135	0.340715	0.139032	0.043858	0.0301627	0.0528129	0.050357	0.0442976
Thelephoric_acid	2.33	level2			353.026	262.4	POS	0.0312197	0.0545608	0.0222621	0.0165734	0.031154	0.0352198	0.0342405	0.54219	0.0938372	0.714489	0.283995	0.233405	0.142962	0.142455	0.114355	0.158294
Glu-Val-Phe	2.32	level2			394.196	175	POS	0.000626785	0.0229111	0.000764469	0.00039486	0.00617431	0.000446425	0.000616076	0.179043	0.0470767	0.195685	0.0845734	0.0451516	0.0522661	0.0491017	0.0452751	0.0479486
O-t-Butyl-L-threonine methyl ester	2.32	level2			190.143	147.4	POS	0.00483575	0.0371395	0.00288032	0.00523991	0.0125239	0.00562755	0.00596532	1.49477	0.277056	1.25536	0.607754	0.214178	0.20562	0.200351	0.200112	0.205065
Ethyl 6-methyl-4-(4-methylphenyl)-2-oxo-1,2,3,4-tetrahydro-5-pyrimidinecarboxylate	2.32	level2			275.138	123.2	POS	0.00594784	0.0569775	0.00961206	0.00881522	0.0203381	0.00573888	0.00955199	0.485248	0.157097	0.540857	0.239699	0.152918	0.130593	0.130243	0.126996	0.135188
Dicyclohexano-24-crown-8	2.32	level2			461.309	45.7	POS	0.00241696	0.0101107	0.00367148	0.0024564	0.00466388	0.00225579	0.0014681	0.127636	0.0181321	0.116706	0.0532397	0.0246196	0.02091	0.0242978	0.0211403	0.0227419
(4-(.beta.-D-Glucopyranosyloxy)phenyl)acetic acid	2.32	level2			313.093	39.3	NEG	0.0226064	0.0106605	0.0275373	0.074839	0.0339108	0.0755927	0.0360324	0.0192631	0.023152	0.0128516	0.0333784	0.0645398	0.0491542	0.0465164	0.0452976	0.051377
L-threo-3-Phenylserine	2.32	level2			182.081	32.4	POS	0.102698	0.29978	0.134812	0.119131	0.164105	0.150542	0.226883	5.77605	1.50699	4.82287	2.49667	0.90433	0.863467	0.850054	0.876699	0.873637
(S)-3,5-Dihydroxyphenylglycine	2.32	level2			182.046	19.1	NEG	0.0663069	0.0489428	0.102311	0.222729	0.110072	0.0764399	0.044383	0.0404551	0.0580349	0.0400694	0.0518765	0.0691085	0.0719998	0.0855765	0.0702324	0.0742293
PA(18:0/18:3(6Z,9Z,12Z))	2.32	level2			699.506	92.2	POS	0.0044192	0.00662313	0.00413766	0.00228908	0.00436727	0.00152451	0.00106113	0.0567572	0.051597	0.0365753	0.029503	0.0165748	0.0139303	0.0141089	0.0169527	0.0153917
PC(18:2(9Z,12Z)/15:0)	2.32	level2			744.551	36.2	POS	0.149801	0.420431	0.159645	0.0956583	0.206384	0.109748	0.0948933	2.62135	0.688149	3.03679	1.31019	0.918411	0.743369	0.768257	0.787303	0.804335
Sulfinpyrazone	2.32	level2			403.114	31.9	NEG	0.00790733	0.0150391	0.00990837	0.0133882	0.0115608	0.0164749	0.0229125	0.0165605	0.0227327	0.0265964	0.0210554	0.0183174	0.0159712	0.0181146	0.0156774	0.0170201
(2S,3S)-3-Hydroxyleucine	2.31	level2			148.096	48.3	POS	0.0117943	0.0412455	0.0119749	0.0162035	0.0203046	0.00936481	0.0102496	0.232912	0.0813594	0.280974	0.122972	0.0722524	0.0759043	0.0737759	0.0797047	0.0754093
21-Carboxylic acid triamcinolone acetonide	2.31	level2			447.182	29.2	NEG	0.0114166	0.00788118	0.0226351	0.0190954	0.0152571	0.0132315	0.0296385	0.020449	0.0275704	0.0209293	0.0223637	0.0116648	0.0193901	0.0167046	0.0145827	0.0155855
Ricinoleic acid methyl ester	2.31	level2			313.273	25.4	POS	0.164714	0.304057	0.0862237	0.110305	0.166325	0.0439956	0.0701509	2.22255	0.524534	3.34378	1.241	0.514627	0.477571	0.484609	0.477207	0.488504
2-Amino-1,7,9-trimethylimidazo[4,5-g]quinoxaline	2.31	level2			228.122	127.6	POS	0.0111589	0.210661	0.0150766	0.0151361	0.0630081	0.00987358	0.00909409	0.462282	0.104779	0.371826	0.191571	0.106254	0.152083	0.153693	0.161029	0.143265
(3beta,5alpha,6beta,22E,24R)-23-Methylergosta-7,22-diene-3,5,6-triol	2.31	level2			445.366	17	POS	0.0522011	0.180467	0.0445744	0.0227356	0.0749945	0.0300476	0.0196872	0.881893	0.271816	1.28347	0.497383	0.351787	0.31258	0.343466	0.314641	0.330619
9H-Carbazole-9-acetic acid, 3-[[(4-fluorophenyl)sulfonyl]methylamino]-1,2,3,4-tetrahydro-, (+)-	2.3	level2			415.116	37.5	NEG	0.203689	0.183238	0.219475	0.222616	0.207254	0.223074	0.216488	0.211079	0.224849	0.187805	0.212659	0.235633	0.231463	0.234866	0.251303	0.238316
3-Dehydroshikimic acid	2.3	level2			171.03	35.6	NEG	0.0118557	0.00848462	0.0183007	0.0284433	0.0167711	0.0139325	0.0123444	0.00834322	0.018119	0.00601321	0.0117505	0.0205851	0.0155271	0.0235243	0.013341	0.0182444
1-Hexylpiperazine	2.3	level2			171.185	19.4	POS	0.0317011	0.131107	0.0296814	0.0360572	0.0571367	0.0283611	0.0292237	1.28079	0.286312	1.08228	0.541393	0.272391	0.25343	0.2253	0.155399	0.22663
Leptomycin B	2.3	level2			539.341	14.3	NEG	0.56814	0.32167	0.860194	1.39711	0.786779	0.271348	0.504425	0.179022	0.305942	0.244768	0.301101	0.334379	0.365748	0.358015	0.362903	0.355261
Pomiferin	2.3	level2			419.15	41.8	NEG	0.184954	0.129411	0.243124	0.149307	0.176699	0.224777	0.216366	0.173066	0.226794	0.155151	0.199231	0.202696	0.217485	0.214001	0.227661	0.215461
PC(15:0/14:0)	2.3	level2			692.52	37.5	POS	0.755813	1.46139	0.36104	0.389008	0.741814	0.289289	0.514401	14.3069	6.10886	24.3387	9.11163	3.18234	3.95963	2.80536	2.90384	3.21279
PC(16:0/14:1(9Z))	2.3	level2			704.52	37.5	POS	0.383664	0.895666	0.405239	0.243533	0.482026	0.295206	0.245255	6.18231	2.15659	8.60433	3.49674	1.91582	1.67816	1.77115	1.78081	1.78648
3-Hydroxy-6,8-dimethoxy-7(11)-eremophilen-12,8-olide	2.3	level2			311.185	34.3	POS	0.019296	0.0587093	0.0204698	0.0228817	0.0303392	0.0167788	0.0237689	0.753051	0.191189	0.769091	0.350776	0.142741	0.130115	0.138416	0.131047	0.135579
Nb-Hexacosanoyltryptamine	2.3	level2			539.493	25.5	POS	0.0056147	0.0174117	0.00490574	0.0037781	0.00792756	0.00329413	0.0039256	0.172931	0.0325544	0.249552	0.0924514	0.0358804	0.0338177	0.0359687	0.0353193	0.0352465
4,8_dimethylnonanoyl_carnitine	2.3	level2			330.263	24.5	POS	0.0774912	0.302189	0.111726	0.149656	0.160266	0.118225	0.146866	4.06157	0.817805	3.75857	1.78061	0.771931	0.737653	0.763291	0.753341	0.756554
3-[5-(2-Methylpropyl)-3,6-dioxopiperazin-2-yl]propanoic acid	2.29	level2			243.133	171.7	POS	0.00668204	0.0300444	0.009661	0.010368	0.0141889	0.00747674	0.00896643	0.268699	0.0665692	0.328222	0.135987	0.0625762	0.079117	0.0607869	0.0606937	0.0657935
N-Acetyl-S-geranylgeranyl-L-cysteine	2.29	level2			436.288	121.2	POS	0.000132543	0.0016686	0.00963315	0.0136696	0.00627596	0.00833484	0.000240939	0.0396631	0.0116961	0.0549594	0.0229789	0.00733431	0.00413843	0.00638523	0.00622847	0.00602161
Tetradecanamide, N-[(1R,2R)-2-hydroxy-1-(hydroxymethyl)-2-(4-nitrophenyl)ethyl]-	2.29	level2			423.285	73	POS	0.00694819	0.022466	0.00869738	0.00759706	0.0114272	0.00427781	0.00442713	0.185721	0.0622158	0.176609	0.0866503	0.0519273	0.0428486	0.0477291	0.0462427	0.0471869
N-{4-[(Cyclopropylamino)sulfonyl]phenyl}acetamide	2.29	level2			253.062	48.9	NEG	0.0483466	0.0407388	0.0657037	0.0760267	0.0577039	0.0556471	0.0570311	0.043339	0.0355678	0.0356811	0.0454532	0.0496887	0.0506811	0.0508612	0.0532748	0.0511264
Euparin	2.29	level2			215.071	46.3	NEG	1.0694	0.779793	1.66548	0.921688	1.10909	1.20985	1.7063	1.56682	2.00731	1.883	1.67466	1.28125	1.19398	1.30817	1.34895	1.28309
17,20-Dimethylprostaglandin F1.alpha.	2.29	level2			383.28	28.1	NEG	0.0288481	0.0557567	0.0384777	0.00414455	0.0318068	0.0189126	0.0135103	0.0312913	0.0281043	0.0301358	0.0243908	0.0550771	0.0526397	0.0500579	0.0505962	0.0520927
1,4'-Bipiperidine-1'-carboxylic_acid	2.29	level2			213.159	167.9	POS	0.000682019	0.00530945	0.000895336	0.0021112	0.0022495	0.000782881	0.000214406	0.0311521	0.00753387	0.0393919	0.015815	0.00739155	0.00701925	0.00523937	0.00483974	0.00612248
Mangiferdesmethylursanone	2.29	level2			429.372	16.7	POS	0.253381	0.825458	0.274308	0.115535	0.367171	0.225991	0.124748	4.8374	1.90678	7.68861	2.95671	2.17363	2.04783	2.30238	2.04423	2.14202
Succinamide	2.28	level2			117.066	217.5	POS	0.00318667	0.00643779	0.00285824	0.00243594	0.00372966	0.00239985	0.00293627	0.0535248	0.0102381	0.063966	0.026613	0.0152064	0.0165878	0.0132132	0.0103522	0.0138399
3-Oxocyclobutanecarboxylic acid	2.28	level2			113.025	47.6	NEG	0.0363691	0.0299692	0.0357219	0.0621422	0.0410506	0.0356059	0.0321652	0.020526	0.0326882	0.0303485	0.0302668	0.0471106	0.0365852	0.0303774	0.0455621	0.0399088
Secobarbital	2.27	level2			239.139	266.7	POS	0.0141505	0.0176192	0.0170633	0.0118697	0.0151757	0.0198405	0.0141387	0.147428	0.0364533	0.172127	0.0779975	0.0384867	0.0335886	0.0357212	0.036654	0.0361126
4-Oxo-4-((3-oxodecan-2-yl)amino)butanoic acid	2.27	level2			272.185	53.9	POS	0.0148454	0.0484426	0.0200971	0.0147166	0.0245254	0.0179185	0.0200705	0.534042	0.149448	0.427133	0.229722	0.13823	0.120566	0.122732	0.12637	0.126974
4-(Cyclohexyloxy)-4-oxobutanoic acid	2.27	level2			199.097	37.2	NEG	0.0651202	0.0350001	0.0642531	0.0681876	0.0581403	0.0599707	0.0727072	0.0501109	0.0606721	0.0345663	0.0556054	0.0493781	0.0518338	0.0571966	0.049227	0.0519089
2-(4-Morpholinyl)ethyl 2,4-dihydroxybenzoate	2.27	level2			268.117	31.7	POS	0.0363603	0.100533	0.0476774	0.0468737	0.0578611	0.0467334	0.05159	1.2563	0.291728	0.936189	0.516508	0.256092	0.24469	0.244113	0.260374	0.251317
Platanic acid	2.27	level2			457.333	24.9	NEG	0.00370897	0.00240134	0.00745756	0.00391446	0.00437058	0.0059307	0.00494702	0.00397668	0.00292526	0.00420665	0.00439726	0.00450773	0.00567031	0.00507484	0.00360376	0.00471416
Populin	2.27	level2			389.124	24.5	NEG	0.0621734	0.0748556	0.0706089	0.0492705	0.0642271	0.0735585	0.105764	0.0891383	0.132976	0.135531	0.107394	0.090608	0.0854903	0.0842348	0.0962591	0.0891481
PE(14:0/16:0)	2.27	level2			664.49	19.5	POS	0.169316	0.665321	0.194752	0.126938	0.289082	0.121256	0.13404	5.00759	1.74106	8.0421	3.00921	1.02126	0.917061	0.985129	0.907429	0.957721
(+|-)-(Z)-2-(5-Tetradecenyl)cyclobutanone	2.27	level2			265.252	18	POS	0.0750221	0.261314	0.0738728	0.0470422	0.114313	0.0807831	0.0635045	1.82009	0.432897	1.75946	0.831347	0.393849	0.417916	0.399311	0.455186	0.416565
Glycerol_1,2-didodecanoate_3-tetradecanoate	2.26	level2			667.597	80.8	POS	0.00430564	0.0906492	0.0116644	0.0119119	0.0296328	0.017467	0.0160196	1.0235	0.400749	0.979989	0.487544	0.272637	0.199528	0.198629	0.19657	0.216841
PE(14:0/P-16:0)	2.26	level2			648.494	37	POS	0.910893	2.24006	0.661211	0.741775	1.13848	0.39185	0.625298	21.0876	6.91477	31.8062	12.1651	4.16606	3.82528	3.93455	3.8363	3.94055
.beta.-Hydroxyphenylalanine	2.26	level2			180.067	30.9	NEG	0.0285768	0.018984	0.039236	0.0316402	0.0296093	0.036785	0.0555405	0.0432228	0.0436617	0.0294561	0.0417332	0.0342877	0.030118	0.0277074	0.0345745	0.0316719
Nitrofurazone	2.26	level2			197.032	44.2	NEG	0.691125	0.443063	0.539289	0.719835	0.598328	0.726287	0.389204	0.41128	0.21992	0.202899	0.389918	0.408959	0.399401	0.411445	0.411572	0.407844
CerP(d18:1/12:0)	2.26	level2			562.422	37	POS	0.0436458	0.11743	0.0407084	0.0157964	0.0543951	0.0174302	0.0254902	0.993665	0.266913	1.41252	0.543204	0.231397	0.200409	0.201001	0.218892	0.212925
PC(15:0/P-16:0)	2.26	level2			704.553	35.5	POS	0.0139868	0.0713546	0.00663017	0.0180543	0.0275064	0.0109855	0.00141611	0.170899	0.0995025	0.349809	0.126522	0.0900311	0.0636184	0.100992	0.0880964	0.0856844
PC(15:0/P-18:1(11Z))	2.26	level2			730.573	35.4	POS	0.00651705	0.0356076	0.00546937	0.0106121	0.0145515	0.00485969	0.0036113	0.330184	0.15618	0.33482	0.165931	0.0957511	0.0710144	0.0869897	0.0732802	0.0817588
DG(20:5(5Z,8Z,11Z,14Z,17Z)/18:1(11Z)/0:0)	2.26	level2			641.509	31.9	POS	0.16363	0.28359	0.179784	0.10218	0.182296	0.101372	0.0901295	2.18878	0.826204	3.1482	1.27094	0.845015	0.781545	0.792626	0.798147	0.804333
Goshonoside_F2	2.26	level2			485.31	19.9	POS	0.0587404	0.168613	0.0654608	0.0468635	0.0849193	0.0376606	0.0520965	1.74555	0.0540006	12.0962	2.7971	0.393356	0.371142	0.385987	0.367169	0.379413
Tyr-Val	2.25	level2			281.149	187.4	POS	0.00975011	0.0790883	0.00341354	0.0112103	0.0258656	0.00317167	0.00809385	0.382784	0.0937895	0.609931	0.219554	0.165592	0.0989792	0.153194	0.155304	0.143267
(2-Formyl-4-methoxyphenoxy)acetic acid	2.25	level2			209.046	168	NEG	0.00487214	0.00253608	0.00472022	0.00382611	0.00398864	0.00330483	0.00410793	0.00281571	0.00423191	0.00342891	0.00357786	0.00376155	0.00534519	0.00375618	0.00380815	0.00416777
2-Oxo-2H-chromen-7-yl 6-O-.beta.-D-xylopyranosyl-.beta.-D-glucopyranoside	2.25	level2			455.12	31.5	NEG	0.00816806	0.00453373	0.00970344	0.0153616	0.00944171	0.0102323	0.00653555	0.00812567	0.003659	0.00305158	0.00632082	0.00912223	0.00677818	0.00841141	0.00661227	0.00773102
(2-aminoethoxy)[3-[hexadec-1-en-1-yloxy]-2-[hexadec-9-enoyloxy]propoxy]phosphinic acid	2.25	level2			672.488	15.3	NEG	0.0455447	0.0157173	0.0661135	0.0448229	0.0430496	0.0632161	0.0517762	0.0462188	0.068342	0.0552438	0.0569594	0.0534984	0.0468018	0.0445292	0.0511814	0.0490027
Flurandrenolide	2.25	level2			441.132	41.8	NEG	0.0288445	0.0288346	0.0403475	0.0303774	0.032101	0.043771	0.0425086	0.0363094	0.0429092	0.0345276	0.0400052	0.0447166	0.0467312	0.0459205	0.048649	0.0465043
PC(16:0/P-16:0)	2.25	level2			718.581	29.7	POS	0.0655153	0.105211	0.0372791	0.0260814	0.0585217	0.0322175	0.0237428	0.901601	0.383637	1.5178	0.5718	0.302636	0.276098	0.301106	0.371954	0.312948
epiyangambin	2.25	level2			485.156	27.1	POS	7.90429e-06	0.0283336	0.00280008	0.00104728	0.00804721	0.00306347	0.00301033	0.14162	0.0299562	0.206917	0.0769136	0.0416766	0.0353144	0.0410661	0.0414016	0.0398647
AS_1-5	2.25	level2			716.564	26.7	POS	0.0397789	0.180335	0.0292067	0.0326949	0.0705038	0.0282232	0.0382508	0.595279	0.392093	1.7924	0.569248	0.219728	0.29777	0.256055	0.21087	0.246106
7-Acetyl-3,6-dihydroxy-8-methyl-3,4-dihydronaphthalen-1(2H)-one	2.24	level2			233.082	236	NEG	0.00539115	0.00348172	0.00589184	0.844707	0.214868	0.00438984	0.00708581	0.00104228	1.49988	4.56956e-06	0.302481	0.00852836	0.00715573	0.00740107	0.00596365	0.0072622
Benthiavalicarb-isopropyl	2.24	level2			382.16	201.1	POS	0.000280764	0.00176891	0.00043872	0.00047457	0.000740741	0.000357675	9.1683e-05	0.0208321	0.00454863	0.00862306	0.00689062	0.00567918	0.0040206	0.00369358	0.00419938	0.00439819
3-(Methoxymethyl)-6-methyl-10-methylidene-2,7-dioxo-2,3,3a,4,5,6,7,10,11,11a-decahydro-6,9-epoxycyclodeca[b]furan-4-yl 2-methylprop-2-enoate	2.24	level2			377.155	119.8	POS	0.0126465	0.00231201	0.00164257	0.00109438	0.00442387	0.000773886	0.000640433	0.00953339	0.00305358	0.00493889	0.00378803	0.0106365	0.0086265	0.0085554	0.0104922	0.00957764
Liarozole	2.24	level2			307.079	101.6	NEG	0.000601247	0.000251706	0.000863389	0.00088667	0.000650753	0.000591957	0.000755369	0.000360155	0.000423949	0.000121109	0.000450508	0.00057061	0.000291778	0.000524647	0.000411153	0.000449547
1-Ethynylcyclohexanamine	2.24	level2			124.112	85.9	POS	0.689572	3.19272	0.679317	0.737665	1.32482	0.712065	0.677027	26.2384	6.0339	33.4195	13.4162	6.14846	5.53839	5.90211	6.05483	5.91095
2,3-Dinorthromboxane B1	2.24	level2			343.212	76.4	NEG	0.0830272	0.0573504	0.135741	0.0568944	0.0832533	0.120606	0.185414	0.0584586	0.0861495	0.0618938	0.102504	0.0993273	0.116993	0.104495	0.0629983	0.0959534
Visamminol	2.24	level2			275.093	50.1	NEG	0.0623324	0.0489735	0.105032	0.0874069	0.0759361	0.086516	0.0937799	0.0681633	0.0874182	0.0738816	0.0819518	0.0694003	0.0683597	0.0714428	0.0751977	0.0711001
Benzoic acid, 2,4-dimethoxy-6-methyl-, 4-carboxy-3-methoxy-5-methylphenyl ester	2.24	level2			359.113	46	NEG	0.0675422	0.0477884	0.101596	0.063121	0.070012	0.0830438	0.111243	0.0918008	0.11256	0.1142	0.102569	0.068368	0.078622	0.0787917	0.0782463	0.076007
2-Docosahexaenoyl-1-stearoyl-sn-glycero-3-phosphoserine	2.24	level2			834.527	37.5	NEG	0.0554813	0.0415985	0.0374992	0.030059	0.0411595	0.0370513	0.0344972	0.0410361	0.0566746	0.0545627	0.0447644	0.042163	0.0368035	0.0430351	0.0382736	0.0400688
Fostriecin	2.24	level2			429.132	33.7	NEG	0.0430656	0.0353852	0.0597124	0.0533791	0.0478856	0.0509581	0.0776848	0.0614875	0.0522765	0.0515208	0.0587855	0.038036	0.0431756	0.0414744	0.0447476	0.0418584
6-Hydroxy-1-((2-O-((2E)-3-(4-hydroxyphenyl)prop-2-enoyl)hexopyranosyl)oxy)-7-methylidene-1,4a,5,6,7,7a-hexahydrocyclopenta[c]pyran-4-carboxylic acid	2.24	level2			519.149	30.4	NEG	0.00107872	0.00068507	0.000372915	0.000465088	0.000650447	0.000703713	4.72474e-06	0.000319966	0.000894434	4.56956e-06	0.000385481	0.00720758	0.00697485	0.00590187	0.00737973	0.00686601
Raltegravir	2.24	level2			445.164	26.6	POS	0.00562865	0.0258503	0.00500161	0.00183831	0.00957971	0.00473561	0.00558631	0.181095	0.0745982	0.364211	0.126045	0.0509674	0.0518788	0.0608309	0.0506036	0.0535702
N-3-Oxohexadec-11Z-enoyl-L-homoserine lactone	2.24	level2			352.247	19.7	POS	0.00756285	0.0382418	0.00468136	0.00503193	0.0138795	0.00943907	0.006123	0.286069	0.0452754	0.47803	0.164987	0.0638695	0.0743877	0.0841112	0.0842013	0.0766424
4-Palmitoylmorpholine	2.24	level2			326.304	18	POS	0.13435	0.683962	0.195227	0.197115	0.302663	0.173159	0.143507	5.9871	1.20012	5.5096	2.6027	0.863816	0.804417	0.748274	0.833568	0.812519
PGD2-EA	2.24	level2			396.273	44.7	POS	0.0810303	0.139307	0.0530414	0.0644034	0.0844455	0.0480574	0.117593	1.29286	0.362468	1.52854	0.669904	0.66017	0.62258	0.37094	0.405688	0.514845
PE(14:0/15:0)	2.24	level2			650.473	39.7	POS	2.71702	8.48736	2.20495	1.69387	3.7758	1.43616	2.04807	56.1818	19.2641	101.031	35.9923	12.8433	12.2934	12.0913	11.8867	12.2787
L-Menthyl_acetoacetate	2.24	level2			241.179	37.6	POS	0.00453512	0.0607482	0.0213746	0.0329081	0.0298915	0.0222266	0.0284195	1.08077	0.271226	0.56541	0.39361	0.176345	0.151313	0.147543	0.162907	0.159527
DG(14:1(9Z)/18:4(6Z,9Z,12Z,15Z)/0:0)	2.24	level2			559.438	14.1	POS	0.0711147	0.181707	0.0363826	0.0292461	0.0796127	0.0254979	0.0384445	1.33564	0.537116	2.07	0.801339	0.353204	0.334358	0.3438	0.353496	0.346215
1-Stearoyl-2-docosahexaenoyl-sn-glycerol	2.23	level2			669.54	31.3	POS	0.0716166	0.124827	0.0589627	0.0366293	0.0730088	0.032907	0.0316564	0.953206	0.357388	1.50719	0.576469	0.29443	0.28578	0.307438	0.29919	0.29671
3,5-Dihydroxy-2-(4-hydroxyphenyl)-3,4-dihydro-2H-chromen-7-yl pentofuranoside	2.23	level2			405.119	28.3	NEG	0.0390781	0.0404387	0.0419117	0.0271729	0.0371503	0.0410409	0.0596904	0.049829	0.0742923	0.0622012	0.0574107	0.0505953	0.0484786	0.051705	0.0509336	0.0504281
Methyl 3,4,5-trimethoxycinnamate	2.23	level2			270.133	213.7	POS	0.00802157	0.00811779	0.00862708	0.00780636	0.0081432	0.00646873	0.00603097	0.0502481	0.026592	0.0643991	0.0307478	0.0187631	0.0197814	0.0183139	0.0206043	0.0193657
Phosmet	2.23	level2			317.998	139.3	POS	5.87588e-05	0.024804	7.38437e-05	8.3879e-06	0.00623626	6.79888e-05	8.05622e-06	0.282471	0.0897905	0.268928	0.128253	0.0858412	0.0660224	0.0733158	0.067972	0.0732878
DANTHRON	2.23	level2			239.035	97.4	NEG	0.000254182	0.000195811	0.000369073	0.000250617	0.000267421	0.000815879	0.00071049	0.000308842	0.000520012	0.000253878	0.00052182	0.000501146	0.000480468	0.00046497	0.000341674	0.000447064
LysoPC(24:1(15Z))	2.23	level2			606.448	38.4	POS	0.223587	0.439027	0.137004	0.158159	0.239444	0.103816	0.484939	6.33674	1.10363	19.3804	5.48191	1.24039	1.18147	1.20009	1.21074	1.20817
ROTENONE	2.23	level2			393.134	37.4	NEG	0.887254	0.5207	0.910905	0.630668	0.737382	0.786553	0.752891	0.673144	0.805283	0.530219	0.709618	0.750687	0.785859	0.832936	0.766258	0.783935
N2-(1-Oxo-4-phenylbutyl)-L-glutamine	2.22	level2			293.149	174.2	POS	0.0117629	0.01879	0.013238	0.0120133	0.013951	0.0114698	0.0103063	0.1492	0.0332959	0.16248	0.0733503	0.0482615	0.0366801	0.0394393	0.0428373	0.0418046
(2R)-N-(3-Ethoxypropyl)-2,4-dihydroxy-3,3-dimethylbutanamide	2.22	level2			234.169	143.9	POS	0.000489585	0.00128034	0.000592892	0.000832559	0.000798844	0.00151031	0.00076765	0.0196825	0.00491633	0.0236568	0.0101067	0.00559872	0.00497567	0.004003	0.0035617	0.00453477
5-[2-(4-Chlorophenyl)hydrazin-1-ylidene]-2,2-dimethyl-1,3-dioxane-4,6-dione	2.22	level2			283.049	61.8	POS	0.491632	1.6382	0.332553	0.338267	0.700162	0.513908	0.504638	21.6187	3.72926	27.0939	10.6921	5.19318	4.68104	3.04698	3.05886	3.99502
PE(16:1(9Z)/14:0)	2.22	level2			662.474	38.6	POS	0.172127	0.482555	0.282557	0.0724397	0.25242	0.0828411	0.0564932	2.07056	0.527567	3.89867	1.32723	0.643868	0.585508	0.623663	0.61846	0.617875
PE(18:1(9Z)/P-16:0)	2.22	level2			702.541	36	POS	0.12207	0.545952	0.0797066	0.114778	0.215627	0.0903155	0.0446758	2.44426	0.575277	2.41184	1.11327	0.605868	0.562103	0.583261	0.56278	0.578503
7-[2,6-dimethyl-8-(2-methylbutanoyloxy)-1,2,6,7,8,8a-hexahydronaphthalen-1-yl]-3,5-dihydroxyheptanoic acid	2.22	level2			423.272	44.9	POS	0.0157931	0.0593503	0.00850833	0.00972382	0.0233439	0.00406942	0.0164932	0.47283	0.197355	0.242493	0.186648	0.0838497	0.0741867	0.0770922	0.07544	0.0776421
lysoPC(26:1(5Z))	2.22	level2			634.479	37.5	POS	0.893929	1.88637	0.595994	0.689941	1.01656	0.36001	1.0997	23.3541	5.00983	46.4614	15.257	4.35795	3.93982	4.09807	4.06677	4.11565
DG(18:4(6Z,9Z,12Z,15Z)/15:0/0:0)	2.22	level2			575.465	29	POS	0.0102451	0.0399807	0.0116065	0.00618357	0.017004	0.0313053	0.00602156	0.18901	0.061709	0.295089	0.116627	0.0890609	0.078907	0.0829311	0.124634	0.0938833
DG(22:2(13Z,16Z)/16:0/0:0)	2.22	level2			649.582	17.8	POS	0.0650306	0.341835	0.0826072	0.0474447	0.134229	0.0564252	0.0429308	2.5996	0.361589	5.09967	1.63204	0.50013	0.478609	0.42573	0.460878	0.466337
Sclareol	2.22	level2			273.257	16.7	POS	0.0206672	0.0572527	0.0189798	0.0237932	0.0301732	0.01789	0.0170255	0.612499	0.1485	0.643636	0.28791	0.13581	0.118275	0.119073	0.0929045	0.116516
5-{[(5-Methyl-2-furyl)methyl]amino}-5-oxopentanoic acid	2.21	level2			226.107	146.2	POS	0.0242472	0.0914441	0.0251838	0.0263273	0.0418006	0.0312693	0.0222346	0.909342	0.136642	0.537202	0.327338	0.191086	0.19022	0.184222	0.194637	0.190041
5-Fluorouridine	2.21	level2			261.053	43.4	NEG	0.033692	0.0245285	0.0425854	0.059694	0.040125	0.0513208	0.045977	0.0363567	0.0350619	0.0283146	0.0394062	0.0328216	0.0355034	0.032943	0.0355068	0.0341937
PE(16:0/18:3(6Z,9Z,12Z))	2.21	level2			714.504	37.2	POS	0.100842	0.236284	0.0820291	0.0545867	0.118436	0.092839	0.0680332	1.80301	0.475064	2.22381	0.932552	0.498156	0.457976	0.442488	0.455444	0.463516
2,3-Naphthalenedimethanol, 1,2,3,4-tetrahydro-7-hydroxy-1-(4-hydroxy-3-methoxyphenyl)-6-methoxy-	2.21	level2			359.149	35.4	NEG	0.0268349	0.0146518	0.0391178	0.0316338	0.0280596	0.0297606	0.0362367	0.0236992	0.0254029	0.0191849	0.0268569	0.0279963	0.0258545	0.0274295	0.0255298	0.0267025
PE(15:0/18:2(9Z,12Z))	2.21	level2			702.505	37.5	POS	0.379155	0.643597	0.386544	0.238896	0.412048	0.41698	0.278156	5.47395	1.64199	6.4798	2.85818	1.79368	1.65082	1.67476	1.68736	1.70165
PE(20:1(11Z)/14:1(9Z))	2.21	level2			716.52	36.9	POS	3.46564	5.71239	2.79946	1.69915	3.41916	2.5666	2.04102	39.7826	11.7312	46.3891	20.5021	12.9719	11.8012	12.142	12.0432	12.2396
PE(P-18:1(9Z)/16:1(9Z))	2.21	level2			700.526	35.8	POS	0.0471444	0.126797	0.0304534	0.0792399	0.0709087	0.0247452	0.0236219	0.628957	0.18102	0.654434	0.302556	0.270388	0.241019	0.2309	0.233752	0.244015
Polysorbate_20	2.21	level2			523.344	14.1	POS	0.00623718	0.0183918	0.00969251	0.0158993	0.0125552	0.00276439	0.00578178	0.0689862	0.0346183	0.122865	0.0470032	0.036559	0.0367029	0.0346451	0.0351351	0.0357605
Glycylprolylhydroxyproline	2.2	level2			286.141	150.7	POS	0.0131589	0.00349247	0.0190439	0.0100679	0.0114408	0.0129346	0.0184772	0.0259926	0.00826617	0.0150432	0.0161428	0.0118646	0.00898182	0.0105142	0.0103218	0.0104206
4-Methylquinoline-2,7-diol	2.2	level2			176.07	108.6	POS	0.00599148	0.0194782	0.00764555	0.0188573	0.0129931	0.00550307	0.00589706	0.244325	0.0459099	0.262401	0.112807	0.0440564	0.0426467	0.041227	0.0397179	0.041912
PE(18:3(9Z,12Z,15Z)/15:0)	2.2	level2			700.487	38.3	POS	0.140335	0.527481	0.0949562	0.109979	0.218188	0.102555	0.101644	4.06198	1.24821	6.09716	2.32231	0.905181	0.856087	0.839942	0.829765	0.857744
PE(18:2(9Z,12Z)/18:3(6Z,9Z,12Z))	2.2	level2			738.503	36.6	POS	0.0886309	0.220177	0.0706492	0.057074	0.109133	0.0882432	0.0666886	1.55374	0.370766	1.766	0.769089	0.457088	0.435234	0.429556	0.411406	0.433321
2-amino-3-({hydroxy[2-(icosanoyloxy)-3-[octadec-11-enoyloxy]propoxy]phosphoryl}oxy)propanoic acid	2.2	level2			816.577	33.6	NEG	0.0202696	0.0250289	0.0117683	0.0259012	0.020742	0.0146335	4.72474e-06	0.00405477	0.00154589	0.00479836	0.00500745	0.0518286	0.0301006	0.032964	0.0331702	0.0370159
N-Octadecyl-N'-propylsulfamide	2.2	level2			391.34	17	POS	0.00514062	0.0351683	0.0123976	0.00706573	0.0149431	0.0103368	0.0134311	0.311324	0.090819	0.501495	0.185481	0.0699993	0.0703381	0.0583527	0.0469677	0.0614144
Ifosfamide	2.2	level2			283.015	214.9	POS	0.00166863	0.00565998	0.00206082	0.00202134	0.00285269	0.00282007	0.0027097	0.020201	0.00465787	0.0365345	0.0133846	0.00549136	0.00433261	0.0026441	0.0041262	0.00414857
[1-hydroxy-1-(4-methoxyphenyl)propan-2-yl] 4-methoxybenzoate	2.2	level2			315.126	114	NEG	0.000303272	0.000666081	0.000367502	0.000323812	0.000415167	0.000314816	0.000361554	0.00023132	0.000278636	0.000486224	0.00033451	0.000224207	0.000253049	0.000313547	0.000223565	0.000253592
CE(16:1(9Z))	2.2	level2			623.571	25.1	POS	0.00944477	0.0607187	0.0282347	0.0056591	0.0260143	0.02112	0.0123078	1.08112	0.0211809	1.12395	0.451937	0.162563	0.152011	0.149896	0.1503	0.153692
Donhexocin	2.2	level2			615.486	19.2	POS	0.0164173	0.125219	0.0194168	0.0159764	0.0442573	0.0166184	0.0222046	0.880367	0.328308	0.890178	0.427535	0.197508	0.185566	0.179655	0.190753	0.188371
1,7-Dioxa-4,10-diazacyclododecane	2.19	level2			175.143	305.3	POS	0.0237428	0.0117664	0.0272142	0.0418448	0.026142	0.0295841	0.0141631	0.0719028	0.0224853	0.121862	0.0519994	0.0217506	0.0211738	0.0203139	0.020559	0.0209493
Kelampayoside A	2.19	level2			477.156	26.1	NEG	0.0555131	0.0487344	0.0673138	0.0424343	0.0534989	0.063946	0.0642811	0.0517327	0.0736925	0.0747463	0.0656797	0.0727388	0.10316	0.0636827	0.069757	0.0773347
16-Heptadecyne-1,2,4-triol	2.19	level2			323.195	166.9	POS	0.00224713	0.0575696	0.00734478	0.00697815	0.0185349	0.00630275	0.00332841	0.443544	0.104034	0.133587	0.138159	0.105405	0.0901651	0.0905634	0.0984514	0.0961461
2-Dodecylbenzenesulfonic_acid	2.19	level2			327.2	30.1	POS	0.0319775	0.217119	0.0535052	0.0457228	0.0870811	0.0228007	0.0449011	1.61841	0.564968	1.25214	0.700645	0.312657	0.295617	0.30697	0.31444	0.307421
10-Hydroxy-7,9-dimethyl-1,3,4,4a,7,7a-hexahydrobenzo[e]naphthalene-2,8,11-trione	2.18	level2			273.111	33.7	NEG	0.205334	0.150587	0.169715	0.234646	0.19007	0.202539	0.222708	0.188185	0.199527	0.195403	0.201672	0.21602	0.197981	0.211845	0.194196	0.205011
5-(4-Acetyloxy-3-hydroxy-2,5,5,8a-tetramethyl-3,4,4a,6,7,8-hexahydronaphthalen-1-yl)-3-methylpentanoic acid	2.18	level2			379.252	21.3	NEG	1.19986	0.837079	1.14448	0.751433	0.983212	1.08036	0.95589	0.881998	1.24296	0.642013	0.960644	1.26203	1.10854	1.13106	1.13733	1.15974
PA(21:0/14:0)	2.18	level2			691.537	20.9	POS	0.0155678	0.126242	0.0283957	0.0249503	0.048789	0.0194985	0.0155602	0.90453	0.331289	1.26339	0.506854	0.124517	0.135674	0.153372	0.165047	0.144652
Dye X-5380-110B	2.18	level2			297.047	16.6	NEG	0.0473508	0.0675599	0.0631371	0.0696527	0.0619251	0.0620788	0.0672931	0.0870253	0.0536291	0.0677405	0.0675533	0.0928151	0.0867969	0.0825758	0.0980015	0.0900473
Resazurin	2.17	level2			230.046	62.1	POS	0.0645598	0.185435	0.075163	0.0340561	0.0898035	0.0352852	0.0676982	1.11181	0.269494	1.81504	0.659865	0.307172	0.368399	0.405166	0.313242	0.348495
[6]-Gingerdiol_3,5-diacetate	2.17	level2			379.215	15.1	NEG	0.0760359	0.0276108	0.0712886	0.0632372	0.0595431	0.0386648	0.0859084	0.0582498	0.0172693	0.0165996	0.0433384	0.0352157	0.0390771	0.0254329	0.0310491	0.0326937
N-(tert-Butoxycarbonyl)tryptophan	2.16	level2			303.137	65.8	NEG	0.0104504	0.0152901	0.0141017	0.0304014	0.0175609	0.0117972	0.00689799	0.0126057	0.00773561	0.00436304	0.00867992	0.00960488	0.0106621	0.00651262	0.00991758	0.0091743
Acidissiminin_epoxide	2.16	level2			676.489	38.2	POS	0.124465	0.359207	0.130593	0.0649512	0.169804	0.074344	0.0736877	2.20333	0.658542	3.71682	1.34534	0.545233	0.512568	0.538802	0.523779	0.530095
DG(15:0/22:6(4Z,7Z,10Z,13Z,16Z,19Z)/0:0)	2.16	level2			627.493	32.3	POS	0.0255424	0.0528144	0.0292323	0.0198845	0.0318684	0.01632	0.0169349	0.372631	0.143911	0.568319	0.223623	0.153504	0.146346	0.145179	0.139914	0.146236
PC(15:0/P-18:0)	2.16	level2			732.596	29.6	POS	0.0439631	0.160194	0.0535504	0.0435407	0.0753122	0.0475791	0.0322075	1.31849	0.55819	2.33381	0.858056	0.462568	0.417529	0.438465	0.430903	0.437366
tert-Butyl 4-amino-3-(trifluoromethyl)phenylcarbamate	2.15	level2			277.118	97.6	POS	0.00525383	0.0203172	0.0263155	0.00686385	0.0146876	0.00837589	0.0194907	0.192941	0.0702751	0.152456	0.0887077	0.0429461	0.0563821	0.0469559	0.0355944	0.0454696
Pseudoerythromycin A enol ether	2.15	level2			716.462	39.3	POS	0.00291019	0.10108	0.00705477	0.454796	0.14146	0.778917	0.581184	0.923086	0.278364	2.0557	0.923451	0.194622	0.163071	0.181159	0.146208	0.171265
PA(22:0/12:0)	2.15	level2			677.505	31.8	POS	0.0903152	0.175667	0.0905997	0.0630283	0.104902	0.0603922	0.0522961	1.4574	0.521223	2.03108	0.824477	0.500644	0.474863	0.478438	0.465809	0.479938
Cholesteryl_linoleate	2.15	level2			649.586	25.5	POS	0.0654861	0.0720762	0.0285379	0.0113219	0.0443555	0.0338391	0.0162367	1.5265	0.0505451	1.06147	0.537718	0.189561	0.2042	0.18485	0.187554	0.191541
Mesotrione	2.14	level2			340.046	61.9	POS	0.676574	3.50844	0.7552	0.736699	1.41923	0.733947	0.639326	29.2387	12.0366	34.8823	15.5062	7.17012	6.68037	5.72131	6.51229	6.52102
5-Hydroxydantrolene	2.14	level2			331.063	113.8	POS	0.00325845	0.0215321	0.012425	0.00245232	0.00991697	0.000297473	0.0108055	0.104687	0.0704795	0.0679848	0.0508508	0.0402842	0.0342188	0.0297872	0.0333441	0.0344086
Eletriptan	2.14	level2			383.182	90.5	POS	0.00671475	0.00934508	0.00826942	0.00680319	0.00778311	0.00598698	0.0234916	0.15449	0.0474083	0.12818	0.0719113	0.0515988	0.0398821	0.0377614	0.0427683	0.0430026
2-[6-(3,4-Dihydroxy-2-methylidenebutanoyl)oxy-4-ethenyl-2-hydroxy-3-(3-hydroxyprop-1-en-2-yl)-4-methylcyclohexyl]prop-2-enoic acid	2.13	level2			397.182	131.2	POS	0.000942845	0.00465597	0.000546659	0.000427808	0.00164332	0.000257169	0.000177037	0.0577293	0.0171591	0.0292617	0.0209169	0.01132	0.00780764	0.00913348	0.00601255	0.00856841
1-(.beta.-D-Glucopyranosyloxy)-7-(((4-hydroxy-3-methoxybenzoyl)oxy)methyl)-1,4a,5,7a-tetrahydrocyclopenta[c]pyran-4-carboxylic acid	2.13	level2			523.151	89.1	NEG	0.000913043	0.000380171	0.000965529	0.00105418	0.000828232	0.00038584	0.00146561	0.000930137	0.00154956	0.00128126	0.00112248	0.00131712	0.00113752	0.000726696	0.00126157	0.00111072
(Desmethyl)hydroxycerivastatin	2.13	level2			460.209	66.7	NEG	0.00430687	0.00162418	0.00306442	0.00339222	0.00309692	0.00315384	0.00179285	0.000467482	0.00126511	0.000633483	0.00146255	0.00254882	0.00262913	4.96632e-06	0.00234545	0.00188209
Demethoxycurcumin	2.13	level2			337.106	40.4	NEG	0.0225055	0.0209674	0.0279764	0.0324107	0.025965	0.0280672	0.0229242	0.0189443	0.021861	0.0169101	0.0217413	0.0314743	0.0268725	0.0273942	0.0261835	0.0279811
Triamcinolone	2.12	level2			393.168	66.9	NEG	0.00814957	0.00399875	0.00952852	0.0147399	0.00910418	0.00717655	0.0118666	0.005922	0.0059931	0.00288739	0.00676913	0.00706096	0.0071937	0.00593429	0.00642173	0.00665267
Betulin	2.12	level2			424.425	43.2	POS	0.130582	0.379001	0.102072	0.0662139	0.169467	0.0527165	0.163872	4.25497	1.57789	9.63666	3.13722	0.561697	0.521458	0.55464	0.531873	0.542417
PA(21:0/12:0)	2.12	level2			663.489	32	POS	0.0319365	0.0669673	0.0297642	0.0231088	0.0379442	0.0232927	0.0207724	0.515171	0.175866	0.751277	0.297276	0.184596	0.172973	0.174661	0.172933	0.176291
PA(22:0/13:0)	2.12	level2			691.52	31.3	POS	0.0114608	0.0254738	0.00660154	0.00702426	0.0126401	0.00475894	0.00557389	0.148743	0.078182	0.274561	0.102364	0.0608594	0.0414006	0.044756	0.0406404	0.0469141
TOBRAMYCIN	2.12	level2			485.288	17.4	POS	0.261095	0.945869	0.39998	0.302018	0.47724	0.563665	0.607527	20.2144	2.82833	18.0669	8.45617	2.69982	2.50457	2.62685	2.62644	2.61442
1-(2,5-Dimethylphenoxy)-3-(4-morpholinyl)-2-propanol	2.11	level2			266.172	259	POS	0.0272512	0.0715588	0.0338817	0.0559714	0.0471658	0.0419768	0.0196678	0.642112	0.115268	0.693715	0.302548	0.0721112	0.0831179	0.0899844	0.105766	0.087745
Succinimidyl-6-(biotinamido) hexanoate	2.11	level2			455.192	105.1	POS	0.000628136	0.00142707	0.00187272	0.000934572	0.00121562	0.0012365	0.00178596	0.000305423	0.00329562	0.0003876	0.00140222	0.00613391	0.00451392	0.00394255	0.00378073	0.00459278
Ionomycin	2.11	level2			709.518	56.5	POS	0.00152557	0.00640623	0.00432737	0.00237231	0.00365787	0.00114828	0.00104414	0.0425926	0.0550802	0.0948515	0.0389433	0.0156793	0.0144448	0.0153229	0.0156344	0.0152703
2'-O-Acetyl-3'-O-(4-hydroxy-2-methoxy-6-methylbenzoyl)uridine	2.11	level2			449.124	44.4	NEG	0.00651465	0.00823083	0.00556645	0.00159648	0.0054771	0.00391804	0.0118788	0.00773474	0.00945292	0.0116136	0.00891962	0.00914168	0.0093285	0.00869944	0.00979568	0.00924132
.beta.-Estradiol 3,17-disulfate	2.11	level2			431.09	36.9	NEG	0.0567439	0.048531	0.0584408	0.0439568	0.0519181	0.0600686	0.0491172	0.0637896	0.0473905	0.0506196	0.0541971	0.0638992	0.0684931	0.0612729	0.0662406	0.0649765
DG(20:4(8Z,11Z,14Z,17Z)/22:5(4Z,7Z,10Z,13Z,16Z)/0:0)	2.11	level2			691.537	83.2	POS	0.762307	3.80502	0.743619	0.7614	1.51809	0.557702	0.511265	26.6519	13.5951	40.1966	16.3025	7.9439	7.01168	7.17372	7.04051	7.29245
N-(2R-Hydroxyhexadecanoyl)-2S-amino-9-methyl-4E,8E-octadecadiene-1,3R-diol	2.11	level2			566.52	23	POS	0.0912529	0.0473459	0.0153514	0.0117774	0.0414319	0.0121616	0.0118485	0.474278	0.135572	0.612016	0.249175	0.120306	0.102478	0.107528	0.119381	0.112423
1-(4-Bromophenyl)-2-(9H-purin-6-ylsulfanyl)ethanol	2.1	level2			350.995	169.9	POS	7.90429e-06	0.0119442	8.22796e-06	0.000503593	0.00311598	9.74796e-05	8.05622e-06	0.0869643	0.0171566	0.0867266	0.0381906	0.0190744	0.0188075	0.0157177	0.0169263	0.0176314
(7E)-11-Hydroxy-4,5,8,13,13-pentamethyl-3-(2-methylpropyl)-3,3a,4,6a,9,10,11,11a,14a,15-decahydro-1H-[1,3]dioxolo[9,10]oxacyclododecino[2,3-d]isoindole-1,16(2H)-dione	2.1	level2			476.305	21.7	POS	0.0182537	0.131291	0.0334733	0.0260353	0.0522634	0.0146144	0.0248477	0.91732	0.290188	0.679291	0.385252	0.128367	0.148202	0.136163	0.148257	0.140247
PC(18:1(11Z)/15:0)	2.1	level2			746.562	19.6	POS	0.0318729	0.202411	0.0345434	0.0239394	0.0731917	0.0203181	0.0248529	1.22342	0.440579	1.36099	0.614031	0.269459	0.243755	0.270454	0.252383	0.259013
PE(P-18:1(9Z)/16:0)	2.1	level2			702.537	19.5	POS	0.0382684	0.263085	0.042822	0.0359474	0.0950307	0.0386535	0.0332033	1.62295	0.55235	1.54238	0.757907	0.338644	0.32552	0.331095	0.29075	0.321502
6-[(E)-2,8-Dihydroxy-5,7-dimethylnon-5-enyl]-4-hydroxy-3-methylpyran-2-one	2.1	level2			309.174	14.1	NEG	0.043385	0.0363055	0.112943	0.0990155	0.0729123	0.0580591	0.0981899	0.0609057	0.0470419	0.0366866	0.0601766	0.15835	0.154075	0.151657	0.159921	0.156001
Verbasoside	2.1	level2			463.175	27.1	POS	0.000984926	0.0314436	0.00656549	0.00224654	0.0103101	0.00580266	0.00454057	0.213078	0.0608532	0.300431	0.116941	0.0642062	0.0619451	0.056951	0.0522012	0.0588259
17-Phenyltrinor-13,14-dihydroprostaglandin A2	2.09	level2			371.227	31.2	POS	0.00833272	0.0621211	0.0154902	0.0112173	0.0242903	0.00730244	0.0116175	0.467893	0.161399	0.319662	0.193575	0.0967255	0.0895302	0.088156	0.0905156	0.0912318
ACARBOSE	2.09	level2			684.201	14.9	POS	0.0134934	0.0422695	0.0120355	0.0120247	0.0199558	0.0102325	0.0102372	0.371515	0.0898015	0.697015	0.23576	0.216418	0.189321	0.207847	0.240602	0.213547
4-O-p-Coumaroylquinic acid	2.08	level2			337.089	109.9	NEG	0.00209724	0.000529272	0.00262692	0.00319711	0.00211264	0.00239695	0.00146699	0.000870788	0.000881556	0.000595989	0.00124246	0.00163115	0.00120418	0.00119089	0.000859127	0.00122134
2''-O-Methylmitorubrin	2.08	level2			395.118	92.1	NEG	0.000423827	0.00181511	0.000796268	0.00145143	0.00112166	0.000690951	0.00068144	0.00116465	0.000640122	0.000962567	0.000827946	0.000739295	0.000648144	0.000509171	0.000579768	0.000619095
PA(20:1(11Z)/15:0)	2.08	level2			689.521	85.7	POS	0.0173328	0.0661095	0.0187359	0.0182947	0.0301182	0.0142477	0.00432939	0.316104	0.137863	0.690106	0.23253	0.106259	0.0875174	0.11549	0.167906	0.119293
Vinaginsenoside_R12	2.08	level2			673.46	40.4	POS	0.0280032	0.133691	0.0239381	0.0218397	0.0518681	0.0196256	0.0264053	0.788463	0.240771	1.44496	0.504045	0.181201	0.164974	0.165743	0.179647	0.172891
6,7-Dihydro-5H-cyclopenta[d]pyrimidine-2,4-diamine	2.07	level2			151.096	27.8	POS	0.0183067	0.105688	0.0194269	0.0263535	0.0424437	0.0102954	0.0269295	0.907236	0.262024	0.656661	0.372629	0.198065	0.180732	0.172804	0.173375	0.181244
PE(P-18:1(9Z)/15:0)	2.07	level2			688.535	26.5	POS	0.00987789	0.00921741	0.00457953	0.00473953	0.00710359	0.00115849	0.00657995	0.0554482	0.0333614	0.0435888	0.0280274	0.014243	0.0174153	0.0233144	0.0213326	0.0190763
Benzenesulfonamide, 4-[5-(4-chlorophenyl)-3-(trifluoromethyl)-1H-pyrazol-1-yl]-	2.07	level2			400.018	6.2	NEG	0.00404336	0.00155754	0.00274931	0.00244378	0.0026985	0.0025884	0.00384309	0.00239535	0.00355045	0.00285811	0.00304708	0.00382174	0.00213023	0.00316046	0.00304381	0.00303906
3,4,5-Trimethoxyphenyl 6-O-pentopyranosyl-.beta.-D-glucopyranoside	2.06	level2			477.156	77.4	NEG	0.00361048	0.00284613	0.00380869	4.8524e-06	0.00256754	0.00304755	0.00338892	0.00265622	0.004309	0.0037847	0.00343728	0.00358193	0.00358597	0.00476251	0.00316314	0.00377339
2-((6-O-.beta.-D-Glucopyranosyl-.beta.-D-glucopyranosyl)oxy)-2-phenylacetamide	2.06	level2			474.156	43.7	NEG	0.00481903	0.00755843	0.0150747	0.00120904	0.00716531	0.00339127	0.00152903	0.00665845	0.00250892	0.00613597	0.00404473	0.00460477	0.00304421	0.00295163	0.00304132	0.00341048
PE(16:0/18:3(9Z,12Z,15Z))	2.06	level2			714.517	25.5	POS	0.00859492	0.0260405	0.00682925	0.00388517	0.0113374	0.00436311	0.0058948	0.147044	0.0577012	0.248741	0.0927488	0.0396018	0.0431249	0.0359195	0.0362583	0.0387261
Hydroxybutorphanol	2.06	level2			344.227	30.2	POS	0.152049	1.03238	0.263601	0.223596	0.417907	0.112272	0.21196	7.58357	2.72998	5.74109	3.27577	1.5149	1.44962	1.46649	1.47784	1.47721
4-Amino-5-(2-fluorophenyl)-4H-1,2,4-triazol-3-yl hydrosulfide	2.05	level2			211.047	148.5	POS	0.000259213	0.0139508	0.000245836	8.68026e-05	0.00363567	0.00018192	0.00017344	0.0535453	0.0026506	0.0102995	0.0133701	0.00157924	0.00171527	0.00214358	0.00221644	0.00191363
3-[1,1-bis(4-hydroxyphenyl)-3-oxo-3-(2,4,6-trihydroxyphenyl)propan-2-yl]-5,7-dihydroxychromen-4-one	2.05	level2			541.121	44.5	NEG	0.0219001	0.0138524	0.0328593	0.0255172	0.0235322	0.0338364	0.031781	0.0262428	0.0160759	0.0149363	0.0245745	0.0164678	0.0196475	0.0177043	0.0176127	0.0178581
N-(4-Nitrophenyl)-2-phenoxyacetamide	2.04	level2			273.084	65.7	POS	0.566376	0.444752	1.15513	2.35045	1.12918	0.723834	0.456758	5.77182	0.49889	1.6003	1.81032	1.41856	1.40388	1.41198	1.45894	1.42334
2-(5-Amino-1H-tetrazol-1-yl)acetohydrazide	2.04	level2			158.081	38.3	POS	0.0579238	0.18237	0.0650006	0.0564741	0.0904423	0.0438614	0.0656801	1.99414	0.509453	1.84436	0.891499	0.425628	0.401409	0.423627	0.434648	0.421328
7-Hydroxy-4,8-dimethyl-2H-chromen-2-one	2.04	level2			189.053	32.6	NEG	0.0418415	0.0554744	0.0277734	0.0315057	0.0391488	0.0479679	0.0499529	0.0671866	0.0613628	0.0785582	0.0610057	0.0528023	0.0559063	0.056751	0.0479169	0.0533441
PA(18:3(9Z,12Z,15Z)/20:5(5Z,8Z,11Z,14Z,17Z))	2.04	level2			717.459	37.8	POS	0.0303063	1.52399	0.0134151	0.255849	0.455891	0.0132192	0.00976548	9.70669	2.79545	12.8943	5.08388	3.43819	3.29225	3.61624	3.0361	3.34569
Labetalol	2.03	level2			329.181	219.5	POS	0.0161389	0.00872245	0.027516	0.0123782	0.0161889	0.0193061	0.0200739	0.0477256	0.0101652	0.0395946	0.0273731	0.0153677	0.0125406	0.0119088	0.0125339	0.0130878
4'-Cyano[1,1'-biphenyl]-4-yl 4-ethylcyclohexanecarboxylate	2.03	level2			334.185	179.2	POS	0.00108967	0.0165774	0.000771335	0.000243354	0.00467043	0.000433043	0.000824524	0.114536	0.00487535	0.0163378	0.0274014	0.0148837	0.0161421	0.0145132	0.0210449	0.016646
(24E)-3-Oxodammara-1,12,24-trien-26-oic acid	2.03	level2			453.342	54.9	POS	0.00670248	0.0556179	0.00323293	0.00181993	0.0168433	0.00176719	0.00318278	0.0818153	0.0450544	0.0602469	0.0384133	0.0317217	0.0158593	0.0219527	0.0247919	0.0235814
Fenaminosulf	2.01	level2			228.041	36.8	NEG	0.0490121	0.0968989	0.0482197	0.033979	0.0570274	0.04983	0.0395657	0.0529767	0.0689553	0.0754881	0.0573632	0.0961837	0.0973915	0.106465	0.0922394	0.0980699
4-Amino-N-(2,4-difluorophenyl)benzenesulfonamide	2	level2			285.046	61.7	POS	0.817879	2.63305	0.607011	0.549356	1.15182	0.839081	0.816784	34.9671	5.44891	43.8962	17.1936	8.43461	5.65625	7.91197	5.65364	6.91412
Deschloronornidulin	2	level2			393.036	23.9	NEG	0.00394677	0.0225603	0.0218945	0.00937803	0.0144449	0.0844635	0.0100025	0.0205599	0.0116027	0.0112272	0.0275712	0.0141433	0.0172975	0.0155589	0.014031	0.0152577
diazinane-3-carboxylate	1.96	level3.1			131.081	148.8	POS	0.00438818	0.0468523	0.00620249	0.107096	0.0411347	0.065533	0.00394418	0.296537	0.0627655	0.30433	0.146622	0.0864375	0.0682336	0.0654475	0.0697056	0.072456
M336T120	1.95	level3.2			336.191	119.8	POS	0.00237412	0.00606494	0.0229484	0.00419358	0.00889527	0.00244647	0.00529225	0.0789674	0.0309923	0.0783877	0.0392172	0.0209349	0.0191369	0.0131743	0.0207597	0.0185014
M465T38	1.94	level3.2			465.156	38.3	NEG	0.0253611	0.00341135	0.0437526	0.0297587	0.0255709	0.0204755	0.0073343	0.0100023	0.0395924	0.00579011	0.0166389	0.0136791	0.0158662	0.0166224	0.0158728	0.0155101
6-Hydroxy-3-oxotetradecenoic acid	1.9	level3.1			255.16	40	NEG	0.0879778	0.0279444	0.0891606	0.164537	0.092405	0.0425004	0.0600965	0.0567838	0.0969634	0.036118	0.0584924	0.0466559	0.0317819	0.05419	0.0610567	0.0484211
N,N-Dimethylacetamide	1.89	level3.1			88.0754	101.7	POS	0.0147934	0.0667686	0.0372288	0.0159023	0.0336733	0.0322857	0.0356016	0.555218	0.279484	0.680146	0.316547	0.150915	0.133384	0.135809	0.227168	0.161819
N-(2-Cyanoethyl)valine	1.87	level3.1			171.112	167.7	POS	0.0123542	0.0680206	0.0184291	0.0276079	0.031603	0.0223804	0.016245	0.553453	0.149081	0.663972	0.281026	0.148613	0.14489	0.141433	0.151673	0.146652
M467T41	1.85	level3.2			467.171	40.8	NEG	0.0235132	0.0165616	0.0329584	0.0257304	0.0246909	0.0177973	0.0295863	0.0225974	0.0274528	0.023222	0.0241312	0.0197367	0.0213908	0.0188927	0.0241343	0.0210386
3,4-Methylenesebacic acid	1.84	level3.1			225.113	68.3	NEG	0.0194318	0.0314283	0.0191262	0.0482197	0.0295515	0.0341631	0.0439752	0.022376	0.0301222	0.0186104	0.0298494	0.0254351	0.0238705	0.032782	0.0236575	0.0264363
Octadec-9-ene-1,18-dioic-acid	1.84	level3.1			311.223	66.4	NEG	0.019689	0.0340347	0.0157115	0.0150771	0.0211281	0.012414	0.0157086	0.0179203	0.0144391	0.0166015	0.0154167	0.0241006	0.0285976	0.0249841	0.023258	0.0252351
Tripelargonin	1.82	level3.1			511.401	31.3	NEG	0.0689095	0.00988785	0.0774613	0.0172801	0.0433847	0.0869656	0.0603225	0.0335841	0.0267478	0.0303586	0.0475957	0.0518245	0.0522956	0.0556162	0.0545922	0.0535821
Dodecanoyl-sn-glycero-3-phosphocholine	1.8	level3.1			440.282	82.3	POS	0.00204532	0.00211774	0.00210728	0.00357661	0.00246174	0.00117033	0.00239556	0.069816	0.021828	0.054186	0.0298792	0.0161767	0.0101832	0.0147672	0.0150223	0.0140373
10-Hydroxy-3-oxooctadecatrienoic acid	1.78	level3.1			309.205	45.1	POS	0.0564791	0.245278	0.065777	0.0689917	0.109132	0.143473	0.0659597	1.70824	0.434739	2.37207	0.944896	0.468597	0.579977	0.402948	0.383536	0.458764
sphingofungin B1	1.77	level3.1			374.289	69.8	POS	0.0174926	0.0268883	0.0147574	0.0102376	0.017344	0.0115476	0.0104487	0.169631	0.0381532	0.383017	0.122559	0.117585	0.112475	0.108865	0.108236	0.11179
2-Oxosuberate	1.77	level3.1			187.061	88.1	NEG	0.0108192	0.00344675	0.0102669	0.0108864	0.00885481	0.00884996	0.00885303	0.00796045	0.00798962	0.00342186	0.00741499	0.00866176	0.0075467	0.0065455	0.00891893	0.00791822
9,16-DiHpOTrE	1.77	level3.1			341.196	34.7	NEG	0.163691	0.0885547	0.182139	0.205035	0.159855	0.131758	0.23696	0.120145	0.137792	0.0696569	0.139262	0.136126	0.115235	0.154121	0.127599	0.13327
M197T44_2	1.77	level3.2			197.079	43.9	NEG	0.0719374	0.0530503	0.134969	0.153567	0.103381	0.152206	0.107356	0.0993469	0.0740305	0.061786	0.0989451	0.0778612	0.0798608	0.0780002	0.0811838	0.0792265
conhydrinone	1.75	level3.1			142.122	50	POS	0.063218	0.130649	0.0641854	0.0655388	0.0808978	0.0631246	0.0613391	1.15647	0.416174	3.6108	1.06158	0.714514	0.629775	0.621423	0.624554	0.647566
Dibutyl succinate	1.75	level3.1			229.144	43.1	NEG	0.0235196	0.0199722	0.0356531	0.110861	0.0475015	0.0323043	0.0262709	0.0238611	0.0258122	0.0302795	0.0277056	0.0336202	0.0353901	0.0326438	0.0398051	0.0353648
Lysylglycine	1.74	level3.1			204.134	216	POS	0.052997	0.0857448	0.0674053	0.0207395	0.0567217	0.0441064	0.000787375	0.53693	0.17533	0.534207	0.258272	0.195685	0.16665	0.151731	0.157731	0.167949
1-stearoyl-2-oleoyl-sn-glycerol 3-phosphate	1.74	level3.1			703.537	72.5	POS	0.0743629	0.128287	0.0248392	0.0119746	0.0598659	0.0166002	0.0250771	0.863258	0.455949	1.87924	0.648025	0.173438	0.163468	0.194709	0.165563	0.174295
N-(2-hydroxytridecanoyl)-sphinga-4,8-dienine	1.73	level3.1			510.459	40.1	POS	0.0112055	0.0366899	0.00735898	0.00470499	0.0149899	0.00580862	0.00873555	0.223647	0.0843798	0.404392	0.145393	0.0423546	0.0330542	0.0467502	0.0394818	0.0404102
M483T45	1.71	level3.2			483.292	45.4	POS	0.00298093	0.0121872	0.00538418	0.00457648	0.00628219	0.00346393	0.00284626	0.203591	0.0310552	0.182605	0.0847124	0.0374296	0.0341261	0.0312195	0.0381046	0.0352199
Coixenolide	1.7	level3.1			589.518	21.4	NEG	0.351117	0.164777	0.344168	0.128487	0.247137	0.240052	0.195424	0.195586	0.306439	0.118183	0.211137	0.311898	0.273252	0.266946	0.30621	0.289577
10E-heptadecenoic acid	1.69	level3.1			702.507	35.1	NEG	0.293565	0.14466	0.263795	0.171295	0.218329	0.199466	0.182565	0.122487	0.186228	0.130796	0.164308	0.178474	0.159121	0.170485	0.155614	0.165923
M269T23	1.69	level3.2			269.212	23.5	NEG	0.0784354	0.0504871	0.0744623	0.0968116	0.0750491	0.0648376	0.0733163	0.0729451	0.0716077	0.0685538	0.0702521	0.110853	0.106773	0.107434	0.112779	0.10946
N-hydroxyhistamine	1.67	level3.1			128.082	102.3	POS	0.0217757	1.21947	0.0171631	0.0207341	0.319785	0.0156668	0.0168374	0.880117	0.161962	1.32303	0.479523	0.171465	0.150759	0.157571	0.166267	0.161516
3-[4-Hydroxy-3-[3-(4-hydroxyphenyl)prop-2-enoyloxy]phenyl]prop-2-enoic acid	1.67	level3.1			325.072	29.9	NEG	0.0752945	0.0849429	0.093855	0.0982737	0.0880915	0.0797601	0.0827888	0.0955686	0.0975705	0.0977759	0.0906928	0.0710082	0.0797011	0.0914843	0.0942168	0.0841026
M228T153_2	1.67	level3.2			228.133	153.1	POS	0.00773685	0.0256747	0.0102074	0.0321801	0.0189498	0.00466336	0.0103787	0.0703097	0.0576392	0.182364	0.0650709	0.0616165	0.0629634	0.0654886	0.0648238	0.0637231
Piperazine-2-carboxamide	1.61	level3.1			130.097	160.7	POS	0.0442946	0.0368288	0.0216122	0.0395585	0.0355735	0.0201166	0.167701	0.499242	0.0375507	0.468724	0.238667	0.0600854	0.0711506	0.0516499	0.0518618	0.0586869
1-16:1-2-16:1-phosphatidylethanolamine	1.6	level3.1			688.489	37.5	POS	0.141941	0.331055	0.134244	0.0676463	0.168721	0.0905885	0.0769279	1.96575	0.643594	2.07047	0.969466	0.598932	0.544591	0.563573	0.559846	0.566735
M325T55	1.59	level3.2			325.273	55	POS	0.0230228	0.0898751	0.018063	0.0299915	0.0402381	0.00950962	0.0216989	0.804934	0.130254	0.972292	0.387738	0.215593	0.17703	0.119893	0.148443	0.16524
5-hydroxy-4-oxopentanoate	1.56	level3.1			131.035	169.1	NEG	0.0138303	0.00669352	0.011634	0.0198158	0.0129934	0.0144407	0.00796398	0.0103036	0.00537619	0.0042117	0.00845922	0.00842871	0.00789093	0.0097427	0.00816199	0.00855608
1-O-(13-methyl-1-Z-tetradecenyl)-2-O-(13-methyltetradecanoyl)glycero-3-phosphatidylethanolamine	1.56	level3.1			646.482	34.7	NEG	0.683679	0.346859	0.430616	0.568096	0.507312	0.297892	0.462833	0.421267	0.586103	0.486297	0.450879	0.364909	0.362113	0.37687	0.36614	0.367508
N-propanoyl-gamma-glutamyl-orornithine-delta-lactam	1.33	level3.1			300.154	165.8	POS	0.00485001	0.0161397	0.000819656	0.00223802	0.00601186	0.000947275	0.000340976	0.11308	0.0308286	0.154221	0.0598836	0.0322133	0.0390734	0.0275242	0.0356878	0.0336247
