# Supplementary material for: Multi-Omics Analysis Reveals That Alkaline Mineral Complex Reshapes Rumen Mucosal Microbiota and Metabolites and Enhances Rumen Epithelial Barrier Function in Fattening Cattle
Source: Animals (Basel). 2026 Mar 22;16(6):992. doi: 10.3390/ani16060992 (PMC13024318; doi:10.3390/ani16060992)
Supplement: Supplementary file 1 [file animals-16-00992-s001.zip › Supplementary Table S9.xlsx]

## Sheet: Sheet1
MS2 name	MS2 score	level	MS1 name	MS1 ppm	mz	rt	type	Formula	HMDB	CAS	KEGG COMPOUND ID	Super.Class	Class	Sub.Class	INCHIKEY	Control-1	Control-2	Control-3	Control-4	MEAN Control	AMC-1	AMC-2	AMC-3	AMC-4	AMC-5	MEAN AMC	VIP	P-Value	Q-Value	Fold_Change	Log_Foldchange
Cytosine	3.98	level1			110.036	93.1	NEG	C4H5N3O	HMDB0000630	71-30-7	C00380	Organoheterocyclic compounds	Diazines	Pyrimidines and pyrimidine derivatives	OPTASPLRGRRNAP-UHFFFAOYSA-N	0.00259271	0.00374749	0.00224839	0.00319484	0.00294586	0.00176962	0.00232572	0.00182999	0.00190882	0.00160954	0.00188874	1.90034	0.0132416	0.325243	0.641151	-0.641265
Saccharin	3.98	level1			181.992	17	NEG	C7H5NO3S	HMDB0029723	81-07-2	C12283	Organoheterocyclic compounds	Benzothiazoles	Benzothiazoles	CVHZOJJKTDOEJC-UHFFFAOYSA-N	0.868302	0.0304406	0.192371	2.18241	0.818382	2.7029	3.89418	3.01973	2.91334	1.51548	2.80913	1.6266	0.0138239	0.325243	3.43254	1.77928
Indole-3-carboxaldehyde	3.97	level1			144.045	18.6	NEG	C9H7NO	HMDB0029737	487-89-8	C08493	Organoheterocyclic compounds	Indoles and derivatives	Indoles	OLNJUISKUQQNIM-UHFFFAOYSA-N	0.114333	0.128831	0.0734109	0.10029	0.104216	0.0636197	0.0400444	0.0894908	0.0496393	0.072213	0.0630015	1.65767	0.0233378	0.325243	0.604528	-0.72612
2-Ketocaproic acid	3.95	level1			129.056	24.7	NEG	C6H10O3	HMDB0001864	2492-75-3	C00902	Organic acids and derivatives	Keto acids and derivatives	Medium-chain keto acids and derivatives	XNIHZNNZJHYHLC-UHFFFAOYSA-N	0.426251	0.675609	0.394302	0.292421	0.447145	0.298132	0.25903	0.291495	0.209212	0.144382	0.24045	1.78514	0.0337552	0.325243	0.537745	-0.895007
3-Methyl-2-oxovaleric acid	3.95	level1			129.056	24.7	NEG	C6H10O3	HMDB0000491	1460-34-0	C03465	Organic acids and derivatives	Keto acids and derivatives	Short-chain keto acids and derivatives	JVQYSWDUAOAHFM-UHFFFAOYSA-N	0.426251	0.675609	0.394302	0.292421	0.447145	0.298132	0.25903	0.291495	0.209212	0.144382	0.24045	1.78514	0.0337552	0.325243	0.537745	-0.895007
Ketoleucine	3.95	level1			129.056	24.7	NEG	C6H10O3	HMDB0000695	816-66-0	C00233	Organic acids and derivatives	Keto acids and derivatives	Short-chain keto acids and derivatives	BKAJNAXTPSGJCU-UHFFFAOYSA-N	0.426251	0.675609	0.394302	0.292421	0.447145	0.298132	0.25903	0.291495	0.209212	0.144382	0.24045	1.78514	0.0337552	0.325243	0.537745	-0.895007
4-Guanidinobutyric acid	3.9	level1			146.092	215	POS	C5H11N3O2	HMDB0003464	463-00-3	C01035	Organic acids and derivatives	Carboxylic acids and derivatives	Amino acids, peptides, and analogues	TUHVEAJXIMEOSA-UHFFFAOYSA-N	0.00472938	0.286805	0.00830682	0.00377605	0.0759043	0.431743	1.04214	2.23024	0.614941	2.98017	1.45984	1.76632	0.0475408	0.325243	19.2327	4.26549
Thr-Leu	3.81	level1			233.149	145.7	POS	C10H20N2O4	HMDB0029065	50299-12-2		Organic acids and derivatives	Carboxylic acids and derivatives	Amino acids, peptides, and analogues	BQBCIBCLXBKYHW-CSMHCCOUSA-N	0.000795744	0.00592537	0.000744496	0.0168548	0.0060801	0.0255483	0.032511	0.0617402	0.0155206	0.0637777	0.0398196	1.67037	0.0222894	0.325243	6.54916	2.71131
3'-​O-​Acetylhamaudol	3.75	level1			299.093	45.8	NEG	C17H18O6		30358-88-4		Organoheterocyclic compounds	Benzopyrans	1-benzopyrans	ZHMBJOBSCRAOAO-AWEZNQCLSA-N	0.636373	0.448366	0.826645	0.549049	0.615108	0.730279	0.904541	0.744413	0.889653	0.865631	0.826903	1.77615	0.0365668	0.325243	1.34432	0.426879
4-Oxohexanoic acid	3.68	level1			129.056	24.7	NEG	C6H10O3		1117-74-4		Organic acids and derivatives	Keto acids and derivatives	Medium-chain keto acids and derivatives	CLJBDOUIEHLLEN-UHFFFAOYSA-N	0.426251	0.675609	0.394302	0.292421	0.447145	0.298132	0.25903	0.291495	0.209212	0.144382	0.24045	1.78514	0.0337552	0.325243	0.537745	-0.895007
2-(3-Methylbutoxy)acetic acid	2.74	level2			145.087	35.6	NEG	C7H14O3		68298-29-3		Organic acids and derivatives	Carboxylic acids and derivatives	Carboxylic acids	CLUKHRLTJBCIBD-UHFFFAOYSA-N	0.064563	0.0386373	0.0663386	0.0720062	0.0603863	0.0523246	0.0263198	0.0175721	0.0163532	0.0153827	0.0255905	1.72892	0.0114548	0.325243	0.42378	-1.23861
2'-Hydroxy-4-methylchalcone	2.74	level2			237.092	34.5	NEG	C16H14O2		16635-14-6		Phenylpropanoids and polyketides	Linear 1,3-diarylpropanoids	Chalcones and dihydrochalcones	OOEWKJHFFYCQBM-ZHACJKMWSA-N	0.050879	0.0528865	0.0632562	0.0572235	0.0560613	0.068703	0.0609386	0.0752865	0.0586845	0.0738896	0.0675004	1.7094	0.0382591	0.325243	1.20405	0.267893
4,4'-Methylenediphenol	2.74	level2			199.077	30.4	NEG	C13H12O2	HMDB0240711	620-92-8	C14298	Benzenoids	Benzene and substituted derivatives	Diphenylmethanes	PXKLMJQFEQBVLD-UHFFFAOYSA-N	0.040409	0.0369166	0.0578077	0.0326943	0.0419569	0.0499052	0.0646082	0.0632273	0.098206	0.0826213	0.0717136	1.81426	0.0273456	0.325243	1.70922	0.773338
4-Nitro-1-naphthol	2.74	level2			188.035	22.8	NEG	C10H7NO3		605-62-9		Benzenoids	Naphthalenes	Nitronaphthalenes	AUIRNGLMBHIITH-UHFFFAOYSA-N	0.0324812	0.0244695	0.024453	0.0175657	0.0247424	0.0108988	0.0165213	0.0187022	0.0201677	0.0137182	0.0160016	1.45896	0.0323779	0.325243	0.646731	-0.628762
Carnosic_acid	2.74	level2			331.192	27.6	NEG	C20H28O4	HMDB0002358	3650-09-7		Lipids and lipid-like molecules	Prenol lipids	Diterpenoids	QRYRORQUOLYVBU-YBMSBYLISA-N	0.0381426	0.0453377	0.0471053	0.054823	0.0463522	0.0412393	0.0413824	0.0281056	0.0324079	0.0187822	0.0323835	1.47808	0.0437601	0.325243	0.69864	-0.517378
3-(3,4-Dimethoxyphenyl)-6-hydroxy-4-methylcoumarin	2.73	level2			311.092	22.6	NEG	C18H16O5		720674-26-0		Phenylpropanoids and polyketides	Isoflavonoids	Hydroxyisoflavonoids	XVUGUSLJPOBMDX-UHFFFAOYSA-N	0.0147001	0.0206612	0.0348771	0.00618873	0.0191068	0.0529315	0.0336423	0.0325596	0.0399038	0.0378889	0.0393852	1.50576	0.0194826	0.325243	2.06132	1.04357
1-Palmitoyl-3-oleoyl-sn-glycero-2-phosphoethanolamine	2.72	level2			716.523	34.6	NEG	C39H76NO8P		884324-34-9		Lipids and lipid-like molecules	Glycerophospholipids	Glycerophosphates	BLMYNJDXEOSYBR-OTMQOFQLSA-N	1.77234	0.959275	1.59483	0.960425	1.32172	1.04574	0.899998	0.571569	0.758372	0.628816	0.780899	1.54495	0.037258	0.325243	0.590822	-0.759204
AFMK	2.7	level2			265.118	202.4	POS	C13H16N2O4	HMDB0004259	52450-38-1	C05642	Organic oxygen compounds	Organooxygen compounds	Carbonyl compounds	JYWNYMJKURVPFH-UHFFFAOYSA-N	0.00591622	0.00795882	0.00458189	0.0365264	0.0137458	0.124302	0.0454005	0.0645016	0.0169784	0.0822697	0.0666903	1.61994	0.0432852	0.325243	4.85168	2.27848
Neobavaisoflavone	2.62	level2			321.111	32.5	NEG	C20H18O4	HMDB0255518	41060-15-5		Phenylpropanoids and polyketides	Isoflavonoids	Isoflav-2-enes	OBGPEBYHGIUFBN-UHFFFAOYSA-N	0.620059	0.47015	0.725409	0.885741	0.67534	0.696916	1.19786	0.939451	0.987879	1.0437	0.973162	1.75694	0.0424603	0.325243	1.441	0.527067
2H-Pyrido[3,2-b]-1,4-oxazin-3(4H)-one, 6-[[5-fluoro-2-[(3,4,5-trimethoxyphenyl)amino]-4-pyrimidinyl]amino]-2,2-dimethyl-	2.6	level2			469.163	29	NEG	C22H23FN6O5		841290-80-0		Benzenoids	Benzene and substituted derivatives	Aniline and substituted anilines	NHHQJBCNYHBUSI-UHFFFAOYSA-N	0.00589624	0.0042331	0.00815395	0.0060683	0.0060879	0.00816077	0.0120807	0.00885481	0.0112176	0.00910989	0.00988474	1.94526	0.010874	0.325243	1.62367	0.699258
N2-(4-Fluorophenyl)-1,3,5-triazine-2,4-diamine	2.59	level2			204.07	61.9	NEG	C9H8FN5		1549-50-4		Organoheterocyclic compounds	Triazines	Aminotriazines	CGCAZIWUCXRTKW-UHFFFAOYSA-N	0.0631305	0.0399908	0.0549512	0.0417091	0.0499454	0.0420085	0.0385689	0.0159648	0.0154937	0.0292534	0.0282579	1.49848	0.0290188	0.325243	0.565775	-0.8217
4-Cyanotetrahydropyran-4-carboxylic acid	2.58	level2			154.051	46.4	NEG	C7H9NO3		848821-06-7		Organoheterocyclic compounds	Oxanes	Oxanes	RCLMLYLFDJEUJY-UHFFFAOYSA-N	0.0467092	0.02894	0.0448973	0.0450958	0.0414106	0.0329069	0.0365906	0.0244335	0.0230738	0.0192731	0.0272556	1.43793	0.0292536	0.325243	0.658179	-0.603447
1,3-Dihydroxy-7,8,9,10-tetrahydro-6H-benzo[c]chromen-6-one	2.57	level2			231.064	32.5	NEG	C13H12O4		3722-45-0		Phenylpropanoids and polyketides	Coumarins and derivatives	Coumarins and derivatives	WHOXXIZKHZBTOB-UHFFFAOYSA-N	0.281192	0.382853	0.250599	0.251727	0.291593	0.448225	0.340289	0.54604	0.491026	0.581736	0.481463	1.63591	0.0106609	0.325243	1.65115	0.723469
1-(2,4-Dihydroxyphenyl)-2-(3,5-dimethoxyphenyl)propan-1-one	2.56	level2			301.105	96.8	NEG	C17H18O5		1083197-60-7		Phenylpropanoids and polyketides	Alpha-methyldeoxybenzoin flavonoids	Alpha-methyldeoxybenzoin flavonoids	TURHNAJJDDIVGC-UHFFFAOYSA-N	0.00122625	0.00166696	0.00131499	0.00102684	0.00130876	0.000690244	0.00103349	0.00079067	0.00103374	0.0003996	0.000789549	1.59638	0.0227061	0.325243	0.603279	-0.729102
Acoric acid	2.54	level2			267.16	33.9	NEG	C15H24O4		5956-06-9		Lipids and lipid-like molecules	Prenol lipids	Monoterpenoids	ZIOCYJNRYIRTQD-UHFFFAOYSA-N	0.124832	0.0866818	0.181581	0.149664	0.13569	0.110873	0.0832049	0.0728861	0.076734	0.0450612	0.0777518	1.45118	0.0296262	0.325243	0.573011	-0.803366
2-[(4-Phenoxybenzoyl)amino]benzoic acid	2.38	level2			332.091	43.6	NEG	C20H15NO4		186891-10-1		Benzenoids	Benzene and substituted derivatives	Anilides	JGJOCGGZCJCKRX-UHFFFAOYSA-N	0.110545	0.101076	0.104651	0.0917391	0.102003	0.0521839	0.0381742	0.0710797	0.0513447	0.0589373	0.054344	1.90274	0.000251555	0.325243	0.53277	-0.908414
Isoproterenol	2.33	level2			210.114	25.5	NEG	C11H17NO3	HMDB0015197	7683-59-2	C07056	Benzenoids	Phenols	Benzenediols	JWZZKOKVBUJMES-UHFFFAOYSA-N	0.0654126	0.0390061	0.055303	0.0477136	0.0518588	0.0344275	0.0301289	0.0194107	0.0142308	0.0103424	0.0217081	1.76382	0.00402708	0.325243	0.418599	-1.25636
Sulfinpyrazone	2.32	level2			403.114	31.9	NEG	C23H20N2O3S	HMDB0015269	57-96-5	C07317	Benzenoids	Benzene and substituted derivatives	Phenyl sulfoxides	MBGGBVCUIVRRBF-UHFFFAOYSA-N	0.00790733	0.0150391	0.00990837	0.0133882	0.0115608	0.0164749	0.0229125	0.0165605	0.0227327	0.0265964	0.0210554	1.71084	0.00902544	0.325243	1.82128	0.864955
Euparin	2.29	level2			215.071	46.3	NEG	C13H12O3		532-48-9		Organoheterocyclic compounds	Benzofurans	Benzofurans	OPUFDNZTKHPZHM-UHFFFAOYSA-N	1.0694	0.779793	1.66548	0.921688	1.10909	1.20985	1.7063	1.56682	2.00731	1.883	1.67466	1.78357	0.0449225	0.325243	1.50993	0.594485
Populin	2.27	level2			389.124	24.5	NEG	C20H22O8		99-17-2		Organic oxygen compounds	Organooxygen compounds	Carbohydrates and carbohydrate conjugates	HHSKNLJWHGXWPK-BFMVXSJESA-N	0.0621734	0.0748556	0.0706089	0.0492705	0.0642271	0.0735585	0.105764	0.0891383	0.132976	0.135531	0.107394	1.71044	0.0211086	0.325243	1.67209	0.741654
Flurandrenolide	2.25	level2			441.132	41.8	NEG	C24H33FO6	HMDB0014984	1524-88-5		Lipids and lipid-like molecules	Steroids and steroid derivatives	Hydroxysteroids	POPFMWWJOGLOIF-XWCQMRHXSA-N	0.0288445	0.0288346	0.0403475	0.0303774	0.032101	0.043771	0.0425086	0.0363094	0.0429092	0.0345276	0.0400052	1.57576	0.0455248	0.325243	1.24623	0.317567
Benzoic acid, 2,4-dimethoxy-6-methyl-, 4-carboxy-3-methoxy-5-methylphenyl ester	2.24	level2			359.113	46	NEG	C19H20O7		913691-43-7		Phenylpropanoids and polyketides	Depsides and depsidones	Depsides and depsidones	DQQXVSVJAJUHOB-UHFFFAOYSA-N	0.0675422	0.0477884	0.101596	0.063121	0.070012	0.0830438	0.111243	0.0918008	0.11256	0.1142	0.102569	1.8285	0.0330657	0.325243	1.46503	0.550927
3,5-Dihydroxy-2-(4-hydroxyphenyl)-3,4-dihydro-2H-chromen-7-yl pentofuranoside	2.23	level2			405.119	28.3	NEG	C20H22O9				Phenylpropanoids and polyketides	Flavonoids	Flavonoid glycosides	XWFQRXGYJJOFCO-UHFFFAOYSA-N	0.0390781	0.0404387	0.0419117	0.0271729	0.0371503	0.0410409	0.0596904	0.049829	0.0742923	0.0622012	0.0574107	1.66075	0.0240002	0.325243	1.54536	0.627946
2-amino-3-({hydroxy[2-(icosanoyloxy)-3-[octadec-11-enoyloxy]propoxy]phosphoryl}oxy)propanoic acid	2.2	level2			816.577	33.6	NEG	C44H84NO10P	HMDB0112392			Lipids and lipid-like molecules	Glycerophospholipids	Glycerophosphoserines	OCCHNTXZVKCXFK-ZOMJBIPJSA-N	0.0202696	0.0250289	0.0117683	0.0259012	0.020742	0.0146335	4.72474e-06	0.00405477	0.00154589	0.00479836	0.00500745	1.29714	0.0060855	0.325243	0.241416	-2.05041
7-Hydroxy-4,8-dimethyl-2H-chromen-2-one	2.04	level2			189.053	32.6	NEG	C11H10O3		4115-76-8		Phenylpropanoids and polyketides	Coumarins and derivatives	Hydroxycoumarins	MVMMGVPSTRNMSV-UHFFFAOYSA-N	0.0418415	0.0554744	0.0277734	0.0315057	0.0391488	0.0479679	0.0499529	0.0671866	0.0613628	0.0785582	0.0610057	1.40682	0.0354777	0.325243	1.55831	0.639978
